# Supplementary material for: Extracellular Vesicles from Adipose Tissue-Derived Stromal Cells Stimulate Angiogenesis in a Scaffold-Dependent Fashion
Source: Tissue Eng Regen Med. 2024 Jul 8;21(6):881–95. doi: 10.1007/s13770-024-00650-4 (PMC11286612; doi:10.1007/s13770-024-00650-4)
Supplement: Supplementary file 1 — Supplementary file1 (XLSX 37 KB) [file 13770_2024_650_MOESM1_ESM.xlsx]

## Sheet: counts_normalized_100
Supplementary data 1_Tabulated counts_normalized_100 ASCs-EVs Normoxia_Hypoxia.xlsx
	RSB339,9	RSB339,10	RSB339,11	RSB339,12	RSB358,1	RSB358,2
hsa-miR-1290	7510.34	2473.01	1833.28	1788.82	61730.5	46570.4
hsa-let-7a-5p	17005.4	20939.2	17796	18708.5	25868.8	22343.3
hsa-let-7c-5p	16926.2	20876.1	17698.8	18665.6	25810.1	22310.2
hsa-miR-26a-5p	5596.06	2990.38	2189.81	1607.13	21958	22621
hsa-let-7b-5p	10725.3	15584.9	16455	17216.8	12853.3	12342.3
hsa-miR-191-5p	7266.65	8961.02	11714.8	9230.28	8307.7	9443.15
hsa-miR-27a-3p	11864.5	8033.56	3419.42	3388.93	8211.21	10366.8
hsa-miR-27b-3p	11785.2	7985.28	3401.19	3363.98	8200.16	10358.1
hsa-miR-16-5p	8479.23	5706.58	3342.45	2848.54	8142.03	9004.8
hsa-let-7f-5p	6286.02	5096.82	3909.65	5106.79	7233.49	6359.02
hsa-miR-23b-3p	8957.8	7692.62	7316.92	5477.97	6970.17	8140.85
hsa-let-7i-5p	6042.33	10003.5	7786.89	14501.6	6345.87	6504.56
hsa-miR-23a-3p	8593.73	7413.67	6954.31	5233.12	6310.99	7440.99
hsa-miR-423-5p	399.299	827.318	1223.54	1805.98	5501.85	5772.23
hsa-miR-3184-3p	399.299	827.318	1223.54	1805.98	5501.85	5772.23
hsa-let-7g-5p	6162.71	5425.84	3727.33	4219.4	5110.06	4920.46
hsa-miR-100-5p	1676.47	1776.23	1478.78	1362.28	5053.68	5576.83
hsa-miR-143-3p	8.80806	1.78815	2.02572	0.779782	4951.37	4878.13
hsa-miR-221-3p	713.453	358.226	429.454	359.48	4937.42	5629.01
hsa-miR-335-5p	123.313	188.948	91.1576	83.4367	4580.51	4120.29
hsa-miR-376c-3p	11.7441	12.5171	6.07717	0.779782	4513.66	4423.54
hsa-miR-22-3p	504.996	438.693	257.267	131.003	3717.31	4537.77
hsa-miR-122-5p	0	1.1921	0	0.779782	3663.25	3572.35
hsa-miR-122b-3p	0	0	0	0.779782	3537.11	3424.49
hsa-miR-451a	49.9124	51.8564	117.492	138.021	3412.13	3277.79
hsa-miR-320a-3p	772.174	1533.64	1458.52	2200.55	3110.45	3456.96
hsa-miR-320b	745.749	1490.13	1336.98	2120.23	3108.12	3456.96
hsa-miR-21-5p	8253.16	3733.06	2673.96	1529.15	3003.49	3107.9
hsa-miR-93-5p	4574.32	4255.2	9820.71	6317.02	2822.71	3186.18
hsa-let-7d-5p	1039.35	1775.04	1703.63	1836.39	2535.56	2552.42
hsa-miR-29a-3p	1101.01	1583.71	700.901	645.66	2473.36	2536.77
hsa-miR-199a-3p	0	2.98025	0	0	2311.18	2373.83
hsa-miR-199b-3p	0	2.98025	0	0	2311.18	2373.83
hsa-miR-142-3p	23.4882	1.78815	4.05145	6.23826	2065.3	2680.57
hsa-miR-151a-5p	5596.06	8036.54	7602.54	4362.88	2049.02	2376.73
hsa-miR-106b-5p	1561.96	1861.46	1632.73	1047.25	1915.33	1853.72
hsa-miR-20a-5p	1194.96	1176.6	2823.86	1566.58	1770.59	1772.55
hsa-miR-1246	507.932	840.431	642.155	2666.08	1573.53	1132.41
hsa-let-7e-5p	4201.45	4241.49	1582.09	1696.81	1545.05	1230.4
hsa-miR-145-5p	0	0	0	0	1472.39	1538.88
hsa-miR-26b-5p	484.444	334.384	399.068	259.667	1371.25	1395.66
hsa-miR-376b-3p	0	7.74865	0	0	1281.15	1316.22
hsa-miR-185-5p	443.339	548.962	508.457	910.786	1249.18	1506.98
hsa-miR-31-5p	1250.75	1571.19	1681.35	2282.42	1241.04	1193.3
hsa-miR-17-5p	1200.83	1354.23	3553.12	2010.28	1223.02	1293.03
hsa-miR-125b-5p	258.37	234.248	271.447	224.577	1197.44	1389.28
hsa-miR-376a-3p	0	7.74865	0	0	1141.06	1184.02
hsa-miR-127-3p	0	1.1921	0	0	1107.34	1375.94
hsa-miR-10a-5p	2.93602	54.8366	87.1062	94.3536	1039.92	1173.58
hsa-miR-103a-3p	927.783	781.422	706.978	1115.87	1037.59	1091.82
hsa-miR-103b	927.783	781.422	706.978	1115.87	1037.59	1091.82
hsa-miR-107	927.783	780.23	706.978	1115.87	1037.01	1091.24
hsa-miR-222-3p	411.043	215.77	362.605	112.289	967.255	1247.22
hsa-miR-181a-5p	1106.88	749.831	672.541	418.743	941.679	948.606
hsa-miR-130a-3p	563.716	411.871	155.981	140.361	853.905	883.665
hsa-miR-4488	1121.56	1022.82	1012.86	171.552	839.373	419.219
hsa-miR-144-3p	17.6161	9.5368	16.2058	2.33935	774.851	870.908
hsa-miR-130b-3p	155.609	141.264	153.955	201.184	772.525	891.203
hsa-miR-369-3p	0	0	0	0	761.481	703.337
hsa-miR-196a-5p	246.626	852.948	2777.27	2762.77	739.974	818.144
hsa-miR-214-3p	0	0	2.02572	0	706.84	764.219
hsa-miR-6529-5p	0	0	0	0	697.54	858.152
hsa-miR-380-3p	0	0	0	0	663.244	731.749
hsa-miR-18a-5p	616.564	903.612	1187.07	931.06	652.781	808.287
hsa-miR-18b-5p	613.628	886.326	1162.77	921.703	651.619	808.287
hsa-miR-138-5p	99.8247	62.5853	2.02572	0	630.111	897.001
hsa-miR-98-5p	358.195	505.45	443.634	655.017	610.929	616.942
hsa-miR-4634	328.834	311.138	287.653	73.2995	602.209	439.513
hsa-miR-24-3p	936.591	494.126	952.091	545.068	563.845	760.16
hsa-miR-29b-3p	320.026	454.786	198.521	104.491	530.13	600.127
hsa-miR-486-5p	11.7441	4.7684	8.1029	10.917	498.741	649.412
hsa-miR-382-5p	5.87204	1.1921	0	0	465.027	543.303
hsa-miR-28-5p	396.363	529.292	435.531	297.097	428.987	498.656
hsa-miR-126-5p	11.7441	0.59605	0	0	428.987	347.32
hsa-miR-7704	5381.73	3012.44	877.139	673.732	394.691	268.462
hsa-miR-423-3p	182.033	173.451	303.859	304.115	362.721	411.101
hsa-miR-99a-5p	1330.02	926.858	1025.02	747.811	362.139	454.009
hsa-miR-409-3p	0	0	2.02572	0	341.795	376.891
hsa-miR-432-5p	0	0	0	0	321.45	377.471
hsa-miR-361-5p	167.353	76.2944	74.9518	44.4476	319.124	380.95
hsa-miR-4485-3p	487.38	105.501	232.958	34.3104	315.056	488.799
hsa-miR-186-5p	237.818	360.014	1144.53	658.136	305.174	357.177
hsa-miR-421	132.121	104.309	137.749	116.967	297.617	307.311
hsa-miR-12136	140.929	57.2208	54.6946	29.6317	288.898	255.126
hsa-miR-25-3p	135.057	75.1023	194.47	197.285	266.228	284.118
hsa-miR-139-5p	5.87204	33.3788	255.241	140.361	241.814	251.647
hsa-miR-6126	1189.09	379.684	68.8746	72.5197	239.489	202.941
hsa-miR-181b-5p	1168.54	518.564	259.293	294.758	233.676	285.857
hsa-miR-484	120.377	199.081	642.155	318.151	233.095	364.715
hsa-miR-320c	155.609	368.359	465.917	785.241	231.932	227.874
hsa-miR-132-3p	472.699	650.291	249.164	232.375	228.444	244.109
hsa-miR-378c	179.097	250.937	840.676	733.775	220.306	208.74
hsa-miR-199a-5p	0	0	0	3.11913	216.819	260.345
hsa-miR-369-5p	0	0	0	0	215.075	174.53
hsa-miR-7-5p	49.9124	56.6248	62.7975	121.646	213.912	230.773
hsa-miR-3529-3p	49.9124	56.6248	62.7975	121.646	213.912	230.773
hsa-miR-337-5p	0	0	0	0	211.006	180.908
hsa-miR-126-3p	2.93602	1.1921	4.05145	0	210.425	242.37
hsa-miR-454-3p	211.394	225.903	316.013	240.173	204.03	221.496
hsa-miR-378a-3p	161.481	224.711	678.618	625.385	201.705	191.925
hsa-miR-345-3p	2.93602	0	0	0	201.705	269.042
hsa-miR-10400-5p	234.882	152.589	182.315	168.433	197.055	123.504
hsa-miR-342-3p	11.7441	47.088	95.2091	107.61	179.617	197.723
hsa-miR-140-5p	460.955	287.296	81.029	74.0793	178.454	194.244
hsa-miR-30a-3p	240.754	278.355	378.811	351.682	173.222	211.059
hsa-miR-152-3p	23.4882	30.9946	0	0	173.222	140.319
hsa-miR-30e-3p	220.202	249.149	356.528	304.895	173.222	197.723
hsa-miR-29c-3p	173.225	225.307	66.8489	33.5306	172.641	162.353
hsa-miR-10b-5p	23.4882	28.6104	0	0	167.991	237.152
hsa-miR-30d-5p	278.922	168.682	273.473	220.678	167.41	184.387
hsa-miR-224-5p	96.8887	167.49	232.958	283.841	163.341	171.051
hsa-miR-137-3p	44.0403	18.4776	0	0	154.621	184.967
hsa-miR-215-5p	179.097	185.372	346.399	428.88	149.971	248.748
hsa-miR-155-5p	105.697	23.246	0	0	140.089	146.118
hsa-miR-92a-3p	102.761	93.5799	281.576	216	133.695	162.933
hsa-miR-320d	102.761	234.844	305.884	548.187	132.533	116.546
hsa-miR-424-3p	67.5285	34.5709	107.363	81.8771	131.951	137.42
hsa-miR-487b-3p	0	0	0	0	124.976	126.403
hsa-miR-3184-5p	73.4005	119.21	133.698	196.505	123.813	99.7312
hsa-miR-28-3p	378.747	230.671	510.483	291.639	119.163	160.614
hsa-miR-146b-5p	8.80806	5.9605	12.1543	7.01804	119.163	150.177
hsa-miR-411-5p	0	0.59605	0	0	119.163	135.101
hsa-miR-15b-5p	217.266	81.0628	97.2348	70.9602	116.838	120.025
hsa-miR-3074-5p	296.538	194.908	269.421	247.191	116.838	126.403
hsa-miR-409-5p	0	0	0	0	116.257	135.101
hsa-miR-6836-3p	3209.07	614.528	76.9775	44.4476	109.281	53.3446
hsa-miR-154-5p	0	0	0	0	108.7	128.143
hsa-miR-660-5p	79.2726	69.7379	50.6431	67.0613	108.7	117.126
hsa-miR-125a-5p	387.555	191.332	178.264	140.361	108.119	143.798
hsa-miR-494-3p	8.80806	10.1329	4.05145	2.33935	107.537	112.488
hsa-miR-425-5p	258.37	214.578	241.061	203.523	106.375	145.538
hsa-miR-652-3p	23.4882	61.9892	34.4373	22.6137	105.212	144.378
hsa-miR-190a-5p	17.6161	22.0539	38.4888	46.0071	101.143	126.983
hsa-miR-196b-5p	143.865	158.549	299.807	250.31	100.562	96.832
hsa-miR-425-3p	158.545	198.485	184.341	231.595	99.9807	110.168
hsa-miR-7977	1479.75	248.553	30.3859	22.6137	99.9807	53.3446
hsa-miR-146a-5p	2.93602	4.7684	10.1286	5.45848	98.8182	134.521
hsa-miR-151a-3p	328.834	176.431	228.907	184.808	94.7492	147.277
hsa-miR-1307-3p	299.474	1108.06	2070.29	2322.19	92.424	104.37
hsa-miR-3196	734.005	395.181	200.547	56.1443	91.2615	50.4454
hsa-miR-339-5p	52.8484	17.2855	20.2572	15.5956	90.0989	92.1934
hsa-miR-377-3p	0	0	0	0	88.9363	116.546
hsa-miR-365a-3p	38.1683	38.7433	32.4116	16.3754	88.3551	82.9161
hsa-miR-365b-3p	38.1683	38.7433	32.4116	16.3754	88.3551	82.9161
hsa-miR-106a-5p	46.9763	42.3196	186.367	48.3465	87.1925	91.0337
hsa-miR-148b-3p	23.4882	14.3052	36.463	13.2563	86.0299	118.866
hsa-miR-193a-3p	108.633	185.968	139.775	53.0252	84.2861	70.1597
hsa-miR-503-5p	55.7844	53.0485	95.2091	80.3176	79.6358	115.967
hsa-miR-30a-5p	343.515	256.898	291.704	388.332	76.1481	59.1429
hsa-miR-204-3p	0	5.9605	6.07717	32.7509	75.5668	111.908
hsa-miR-1260b	581.332	112.057	48.6174	8.5776	75.5668	45.2269
hsa-miR-331-5p	2.93602	3.5763	6.07717	22.6137	73.823	102.63
hsa-miR-671-5p	29.3602	30.3986	22.283	22.6137	72.6604	136.261
hsa-miR-1260a	572.524	112.057	44.5659	4.67869	72.0791	44.0673
hsa-miR-4510	23.4882	28.6104	34.4373	19.4946	72.0791	60.8824
hsa-miR-125b-1-3p	32.2962	35.167	50.6431	60.0432	69.1727	76.5379
hsa-miR-143-5p	0	0	0	0	68.0101	96.832
hsa-miR-136-3p	0	0.59605	0	0	68.0101	41.1681
hsa-miR-15a-5p	58.7204	18.4776	26.3344	5.45848	67.4289	69.5799
hsa-miR-151b	246.626	256.302	192.444	178.57	66.8476	70.1597
hsa-miR-493-3p	0	0	0	0	65.1037	74.7984
hsa-miR-99b-5p	513.804	330.808	330.193	290.859	63.3599	99.7312
hsa-miR-3195	132.121	38.1472	8.1029	2.33935	63.3599	27.2521
hsa-miR-541-5p	0	0	0	0	62.1973	69.5799
hsa-miR-708-5p	0	19.6697	42.5402	48.3465	59.2909	59.1429
hsa-miR-134-5p	0	0	0	0	57.547	56.2438
hsa-miR-4497	108.633	26.2262	76.9775	4.67869	55.8032	30.7311
hsa-miR-223-3p	0	0.59605	0	0	55.2219	82.3362
hsa-miR-193a-5p	23.4882	32.7828	81.029	73.2995	54.0593	96.2522
hsa-miR-374b-5p	23.4882	5.36445	4.05145	2.33935	52.3155	36.5294
hsa-miR-374c-3p	23.4882	5.36445	4.05145	2.33935	52.3155	36.5294
hsa-miR-450a-5p	8.80806	8.3447	16.2058	2.33935	51.1529	79.4371
hsa-miR-150-5p	0	0	0	0	50.5716	49.2858
hsa-miR-30c-5p	41.1043	22.6499	44.5659	25.7328	49.9904	63.7816
hsa-miR-381-3p	0	0	0	0	48.2465	46.9664
hsa-miR-345-5p	205.521	91.1957	6.07717	12.4765	47.6652	30.7311
hsa-miR-142-5p	0	0	0	0	47.0839	66.6807
hsa-miR-495-3p	0	0	0	0	46.5027	24.353
hsa-miR-30e-5p	29.3602	19.0736	26.3344	24.953	45.9214	37.1093
hsa-miR-412-5p	0	0	0	0	45.3401	22.6135
hsa-miR-376a-5p	0	0	2.02572	0	44.7588	36.5294
hsa-miR-486-3p	0	1.1921	0	0	43.5962	44.6471
hsa-miR-30b-5p	41.1043	22.0539	34.4373	18.7148	42.4337	52.7648
hsa-miR-193b-3p	190.841	248.553	198.521	98.2526	42.4337	60.8824
hsa-miR-296-3p	0	11.921	16.2058	21.8339	41.8524	27.2521
hsa-miR-493-5p	0	0	0	0	40.6898	44.0673
hsa-miR-140-3p	114.505	91.7917	28.3601	128.664	39.5273	30.7311
hsa-miR-323a-3p	0	0	0	0	38.3647	31.311
hsa-miR-376b-5p	0	0	0	0	38.3647	35.3698
hsa-miR-21-3p	287.73	155.569	160.032	44.4476	37.7834	26.0925
hsa-miR-145-3p	0	0	0	0	37.2021	37.1093
hsa-miR-539-5p	0	0	0	0	37.2021	35.3698
hsa-miR-34a-5p	26.4242	37.5512	24.3087	53.0252	36.6208	48.7059
hsa-miR-195-5p	2.93602	11.921	2.02572	1.55956	36.0396	24.353
hsa-miR-221-5p	8.80806	2.98025	0	7.79782	34.877	38.2689
hsa-miR-125a-3p	152.673	112.653	85.0804	71.74	34.877	25.5126
hsa-miR-433-3p	0	0	0	0	34.877	41.7479
hsa-miR-424-5p	5.87204	13.1131	16.2058	20.2743	33.7144	55.6639
hsa-miR-4516	234.882	78.0826	210.675	74.8591	33.1331	22.0336
hsa-miR-95-3p	196.713	142.456	4.05145	9.35739	31.9706	44.0673
hsa-miR-7111-3p	67.5285	17.8815	0	3.11913	31.9706	27.832
hsa-miR-625-5p	14.6801	34.5709	54.6946	49.1263	30.808	30.7311
hsa-miR-20b-5p	96.8887	14.3052	2.02572	0	28.4829	30.1513
hsa-miR-136-5p	0	0	0	0	27.9016	40.5883
hsa-miR-615-3p	0	6.55655	24.3087	27.2924	27.9016	37.1093
hsa-miR-128-3p	17.6161	12.5171	12.1543	31.9711	26.1577	29.5715
hsa-miR-92b-3p	190.841	123.978	125.595	81.0973	26.1577	20.2941
hsa-miR-744-5p	99.8247	102.521	160.032	177.011	26.1577	21.4538
hsa-miR-3960	120.377	69.7379	87.1062	49.9061	26.1577	15.6555
hsa-miR-10b-3p	2.93602	6.55655	0	0	24.9952	29.5715
hsa-miR-181d-5p	82.2086	34.5709	46.5917	49.1263	24.9952	22.0336
hsa-miR-23c	26.4242	12.5171	14.1801	14.8159	22.0888	28.4118
hsa-miR-193b-5p	308.282	205.637	206.624	79.5378	21.5075	28.4118
hsa-miR-17-3p	240.754	325.443	514.534	382.873	20.9262	25.5126
hsa-miR-370-3p	0	0	0	0	20.9262	39.4286
hsa-miR-1303	82.2086	35.167	8.1029	2.33935	20.3449	20.2941
hsa-miR-3178	70.4645	25.6302	14.1801	14.8159	20.3449	20.874
hsa-miR-505-5p	11.7441	21.4578	22.283	2.33935	19.7636	9.27732
hsa-miR-331-3p	49.9124	32.1867	6.07717	40.5487	18.6011	31.311
hsa-miR-502-3p	14.6801	28.6104	14.1801	21.8339	18.6011	14.4958
hsa-miR-574-5p	5.87204	9.5368	12.1543	14.0361	18.6011	19.1345
hsa-miR-330-3p	44.0403	34.5709	117.492	40.5487	16.8572	34.2101
hsa-miR-99b-3p	70.4645	54.2406	72.9261	41.3285	15.6946	7.53782
hsa-miR-4454	55.7844	22.6499	14.1801	3.89891	15.6946	11.5967
hsa-miR-532-5p	123.313	60.7971	117.492	74.8591	15.1134	24.9328
hsa-miR-663a	152.673	64.9695	30.3859	28.0722	14.5321	8.69749
hsa-miR-339-3p	46.9763	48.8761	54.6946	54.5848	13.9508	25.5126
hsa-miR-574-3p	11.7441	15.4973	74.9518	46.0071	13.9508	23.7731
hsa-miR-501-3p	2.93602	14.3052	10.1286	21.0541	12.7882	25.5126
hsa-miR-378d	20.5521	32.7828	111.415	95.1334	12.7882	19.7143
hsa-miR-877-5p	96.8887	123.382	237.01	197.285	12.7882	11.0168
hsa-miR-1307-5p	23.4882	47.684	137.749	84.9963	11.6257	8.11766
hsa-miR-4492	32.2962	25.6302	16.2058	18.7148	11.0444	6.37816
hsa-miR-192-5p	5.87204	15.4973	24.3087	32.7509	10.4631	11.0168
hsa-miR-210-3p	422.787	158.549	131.672	55.3645	10.4631	11.5967
hsa-miR-324-5p	20.5521	33.9749	68.8746	80.3176	10.4631	12.7563
hsa-miR-27a-5p	61.6564	66.7576	62.7975	35.0902	9.30053	9.27732
hsa-miR-6724-5p	44.0403	45.2998	117.492	77.9782	8.13797	4.05883
hsa-miR-149-5p	8.80806	12.5171	34.4373	31.1913	7.55668	10.437
hsa-miR-5100	220.202	21.4578	8.1029	0	7.55668	13.3361
hsa-miR-30c-2-3p	46.9763	26.2262	89.1319	173.112	6.9754	6.95799
hsa-miR-590-5p	17.6161	23.842	54.6946	20.2743	6.39412	2.89916
hsa-miR-4739	49.9124	28.0144	24.3087	44.4476	6.39412	3.479
hsa-miR-33a-5p	55.7844	41.7235	42.5402	35.0902	5.81283	5.79833
hsa-miR-181a-2-3p	393.427	160.934	6.07717	7.79782	5.81283	10.437
hsa-miR-4508	64.5925	30.9946	14.1801	24.953	5.23155	5.79833
hsa-miR-940	29.3602	38.1472	30.3859	85.776	4.65027	2.31933
hsa-miR-10401-5p	346.451	126.363	133.698	65.5017	4.06898	4.63866
hsa-miR-92b-5p	55.7844	29.2065	97.2348	103.711	3.4877	3.479
hsa-miR-1180-3p	17.6161	18.4776	42.5402	28.8519	2.90642	4.63866
hsa-miR-4448	135.057	22.0539	52.6688	14.8159	2.90642	0.579833
hsa-miR-93-3p	35.2323	39.3393	66.8489	50.6858	2.32513	11.0168
hsa-miR-324-3p	20.5521	24.4381	30.3859	106.83	2.32513	5.79833
hsa-miR-182-5p	135.057	126.959	42.5402	49.9061	1.74385	11.0168
hsa-miR-188-5p	32.2962	26.2262	46.5917	28.8519	1.74385	1.7395
hsa-miR-1908-5p	2.93602	14.3052	99.2605	204.303	1.74385	0.579833
hsa-miR-5701	20.5521	34.5709	50.6431	35.87	1.16257	1.7395
hsa-miR-6722-3p	8.80806	69.7379	2.02572	1.55956	1.16257	0
hsa-miR-203a-3p	29.3602	53.0485	113.441	60.0432	0.581283	15.6555
hsa-miR-183-5p	108.633	118.018	52.6688	37.4295	0	0.579833
hsa-miR-33b-5p	23.4882	35.763	30.3859	17.1552	0	0.579833
