# Supplementary material for: Extracellular Vesicles from Adipose Tissue-Derived Stromal Cells Stimulate Angiogenesis in a Scaffold-Dependent Fashion
Source: Tissue Eng Regen Med. 2024 Jul 8;21(6):881–95. doi: 10.1007/s13770-024-00650-4 (PMC11286612; doi:10.1007/s13770-024-00650-4)
Supplement: Supplementary file 2 — Supplementary file2 (XLSX 32831 KB) [file 13770_2024_650_MOESM2_ESM.xlsx]

## Sheet: miRWalk_miRNA_Targets 
mirnaid	refseqid	genesymbol	duplex	start	end	bindingp	energy	seed	accessibility	au	phylopstem	phylopflank	me	number_of_pairings	binding_region_length	longest_consecutive_pairings	position	validated	TargetScan	miRDB
hsa-let-7a-5p	NM_001946	DUSP6	TGAGGTAGTAGGTTGTATAGTT#AGCTGTGCTAAACAGTATATTACCTCT#.(((((((((..((((.((((.#.)))).))))..))))))))).	2520	2547	0.953846	-18.8	1	0.000591944	0.632	4.91742	5.37502	-9.9649	17	22	9	3UTR		0	0
hsa-let-7a-5p	NM_004603	STX1A	TGAGGTAGTAGGTTGTATAGTT#GATTCCCCCCAACCCCTTCACCAAAGGTCTTGGTACAACCAGCTGCCCAT#((.((((((.((((((((....#.)))))))).)))))))).	2012	2062	0.953846	-20.8	0	0.0869517	0.618	3.93412	3.12594	-6.73762	16	19	8	3UTR		0	0
hsa-let-7a-5p	NM_005238	ETS1	TGAGGTAGTAGGTTGTATAGTT#AATTATCAGGAATACTGCCTCAG#((((((((((..(((.((((((#)))))))))...)))))))))).	4820	4843	0.953846	-19.1	1	0.00458542	0.809	4.26056	4.32075	-10.3422	19	23	10	3UTR		0	0
hsa-let-7a-5p	NM_001162422	ETS1	TGAGGTAGTAGGTTGTATAGTT#AATTATCAGGAATACTGCCTCAG#((((((((((..(((.((((((#)))))))))...)))))))))).	4172	4195	0.953846	-19.1	1	0.00458542	0.809	5.21761	4.21072	-10.3422	19	23	10	3UTR		0	0
hsa-let-7a-5p	NM_001258292	NFATC2	TGAGGTAGTAGGTTGTATAGTT#AGCTGTACAACCTGGATGCTTTG#.((((((.((((((((((((((#))))))))))))))..)))))).	3778	3801	0.961538	-23.3	1	0.0212858	0.471	0	0	-6.10696	20	23	14	3UTR		0	0
hsa-let-7a-5p	NM_001258294	NFATC2	TGAGGTAGTAGGTTGTATAGTT#AGCTGTACAACCTGGATGCTTTG#.((((((.((((((((((((((#))))))))))))))..)))))).	3352	3375	0.961538	-23.3	1	0.0212858	0.471	0	0	-6.10696	20	23	14	3UTR		0	0
hsa-let-7a-5p	NM_001258296	NFATC2	TGAGGTAGTAGGTTGTATAGTT#AGCTGTACAACCTGGATGCTTTG#.((((((.((((((((((((((#))))))))))))))..)))))).	3422	3445	0.961538	-23.3	1	0.0212858	0.471	0	0	-6.10696	20	23	14	3UTR		0	0
hsa-let-7a-5p	NM_001261839	TTPAL	TGAGGTAGTAGGTTGTATAGTT#ACTCCAGCCTGGGCGACAGAGCAAGACTCTGCCTCAA#(((((((((((((((.......#.))))))).................)))))))).	2559	2596	0.961538	-18.3	1	0.00380445	0.647	0	0	-4.17062	15	34	8	3UTR		0	0
hsa-let-7a-5p	NM_001278313	INSC	TGAGGTAGTAGGTTGTATAGTT#ACTCTCACTATACAATCTTGCCTCAT#(((((((..((((((((((((.#.))))))))))))))))))).	1972	1998	0.961538	-23.9	1	0.288396	0.691	0	0	-7.3076	19	21	19	3UTR		0	0
hsa-let-7a-5p	NM_001278314	INSC	TGAGGTAGTAGGTTGTATAGTT#ACTCTCACTATACAATCTTGCCTCAT#(((((((..((((((((((((.#.))))))))))))))))))).	2077	2103	0.961538	-23.9	1	0.288396	0.691	0	0	-7.3076	19	21	19	3UTR		0	0
hsa-let-7a-5p	NM_001278315	INSC	TGAGGTAGTAGGTTGTATAGTT#ACTCTCACTATACAATCTTGCCTCAT#(((((((..((((((((((((.#.))))))))))))))))))).	2051	2077	0.961538	-23.9	1	0.288396	0.691	0	0	-7.3076	19	21	19	3UTR		0	0
hsa-let-7a-5p	NM_001278316	INSC	TGAGGTAGTAGGTTGTATAGTT#ACTCTCACTATACAATCTTGCCTCAT#(((((((..((((((((((((.#.))))))))))))))))))).	1846	1872	0.961538	-23.9	1	0.288396	0.691	0	0	-7.3076	19	21	19	3UTR		0	0
hsa-let-7a-5p	NM_001278642	EDIL3	TGAGGTAGTAGGTTGTATAGTT#CTACGCAACACTGCTATTTTT#.(((((((((((((((.(((..#))).))))).)))))))))).	3329	3350	0.961538	-18	1	0.0134572	0.691	5.44042	4.96782	-3.79332	18	21	10	3UTR		0	0
hsa-let-7a-5p	NM_001286504	HSPH1	TGAGGTAGTAGGTTGTATAGTT#GCAATCTGTCTGCCTCAG#((((((((((((((((......#)))))))).)))))))).	4239	4257	0.961538	-22.1	1	0.0152878	0.471	4.64625	3.88387	-3.93757	16	18	8	3UTR		0	0
hsa-let-7a-5p	NM_001289156	MPI	TGAGGTAGTAGGTTGTATAGTT#GACTGTACGGCCTGCA#.......(((((((((((((((#))))))))))))))).	2420	2436	0.961538	-21.7	0	0.00114788	0.544	-0.370652	-0.143215	-17.1102	15	16	15	3UTR		0	0
hsa-let-7a-5p	NM_001289157	MPI	TGAGGTAGTAGGTTGTATAGTT#GACTGTACGGCCTGCA#.......(((((((((((((((#))))))))))))))).	2365	2381	0.961538	-21.7	0	0.00114788	0.544	-0.72749	-0.200365	-17.1102	15	16	15	3UTR		0	0
hsa-let-7a-5p	NM_001290043	TAP2	TGAGGTAGTAGGTTGTATAGTT#AGCTTTATATCTGCTACCTGGC#(.((((((((((.((((.((((#)))).)))))))))))))).).	3658	3680	0.961538	-19.2	1	0.00067355	0.618	4.49432	5.69971	-6.39038	19	22	14	3UTR		0	0
hsa-let-7a-5p	NM_001291424	SH2B3	TGAGGTAGTAGGTTGTATAGTT#AGCTATGCAAACCCTACCTA#..((((((..((((((((((((#)))))))))).)))))))).	1839	1859	0.961538	-20	1	0.297138	0.588	1.2768	0.123011	-7.2559	18	20	10	3UTR		1	1
hsa-let-7a-5p	NM_001300722	LARGE2	TGAGGTAGTAGGTTGTATAGTT#GCAACCTGCCCTCC#.((((..(((((((((......#))))))))))))).	2255	2269	0.961538	-18.5	0	7.05841e-07	0.515	4.9386	2.16038	-7.23797	13	14	13	3UTR		0	0
hsa-let-7a-5p	NM_001304533	NKAIN3	TGAGGTAGTAGGTTGTATAGTT#AGCTATTAATTACTGCCTCAA#((((((((((.((((.((((((#)))))))))))))))))))).	10782	10803	0.961538	-19.9	1	0.0068423	0.691	0	0	-6.9954	20	21	20	3UTR		0	0
hsa-let-7a-5p	NM_001308077	FETUB	TGAGGTAGTAGGTTGTATAGTT#AGCTGCGTAGGGCCCATACCATTTCCAACCCTCTACCTCT#.(((((((..(((((.......#.)))))..))))))).	1550	1590	0.961538	-20.2	1	0.339881	0.492	0	0	-6.32527	12	16	7	3UTR		0	0
hsa-let-7a-5p	NM_001308079	FETUB	TGAGGTAGTAGGTTGTATAGTT#AGCTGCGTAGGGCCCATACCATTTCCAACCCTCTACCTCT#.(((((((..(((((.......#.)))))..))))))).	1466	1506	0.961538	-20.2	1	0.339881	0.492	0	0	-6.32527	12	16	7	3UTR		0	0
hsa-let-7a-5p	NM_001317172	DLK1	TGAGGTAGTAGGTTGTATAGTT#ACTATACCTGCCTCTACCC#...(((((.((((.(((((((.#)))))))..))))))))).	2110	2129	0.961538	-19.9	0	0.0650344	0.5	0	0	-8.42777	16	19	9	3UTR		0	0
hsa-let-7a-5p	NM_001317237	CTSB	TGAGGTAGTAGGTTGTATAGTT#TGCAACCTGCAGCCTCC#.(((((.((((((((((.....#)))))))))).))))).	2251	2268	0.961538	-22.5	0	0.000525407	0.426	0	0	-5.33701	15	17	10	3UTR		0	0
hsa-let-7a-5p	NM_001317921	BCL2L1	TGAGGTAGTAGGTTGTATAGTT#TATGGCCTCAGCTGCCTCAC#(((((((((((((((((.....#))))))))..))))))))).	1845	1865	0.961538	-21	1	0.00189519	0.456	5.68365	4.73022	-3.93757	17	20	9	3UTR		1	1
hsa-let-7a-5p	NM_001319667	SLC19A2	TGAGGTAGTAGGTTGTATAGTT#GGCATACAACCTGAGCCTTT#.(((((..((((((((((.(((#))))))))))))).))))).	2811	2831	0.961538	-20	0	0.0181673	0.706	0.883824	0.64968	-7.65065	18	20	13	3UTR		0	0
hsa-let-7a-5p	NM_032147	USP44	TGAGGTAGTAGGTTGTATAGTT#AACTTGTGCAATCTTCTACCA#...(((((.(((((((((((((#)))).))))))))).))))).	2685	2706	0.961538	-19.9	0	0.051118	0.647	0.48383	0.38371	-7.57093	18	21	9	3UTR		1	1
hsa-let-7a-5p	NM_052964	CLNK	TGAGGTAGTAGGTTGTATAGTT#CTTTTCAACCATTACCTCAC#(((((((((.(((((...((..#))...)))))))))))))).	4728	4748	0.961538	-19.3	1	0.224404	0.691	0	0	-5.41313	16	20	14	3UTR		0	0
hsa-let-7a-5p	NM_139281	WDR36	TGAGGTAGTAGGTTGTATAGTT#ACGTGTATGTATATTATTGTACAACTTGCTATTTCT#.((((((((((((((((((((.#.)))))))))))))))))))).	4941	4977	0.961538	-24.7	1	0.00816785	0.706	0	0	-3.79332	20	22	20	3UTR		0	0
hsa-let-7a-5p	NM_145321	OSBPL3	TGAGGTAGTAGGTTGTATAGTT#CTATAGTTCTATTGCCTTAT#((((((((((((...(((((..#)))))..)))))))))))).	3348	3368	0.961538	-17.5	1	0.00830404	0.618	2.87294	2.20478	-6.81899	17	20	12	3UTR		1	1
hsa-let-7a-5p	NM_145322	OSBPL3	TGAGGTAGTAGGTTGTATAGTT#CTATAGTTCTATTGCCTTAT#((((((((((((...(((((..#)))))..)))))))))))).	3255	3275	0.961538	-17.5	1	0.00830404	0.618	1.51532	1.32099	-6.81899	17	20	12	3UTR		1	1
hsa-let-7a-5p	NM_147780	CTSB	TGAGGTAGTAGGTTGTATAGTT#TGCAACCTGCAGCCTCC#.(((((.((((((((((.....#)))))))))).))))).	2444	2461	0.961538	-22.5	0	0.000525407	0.426	0	0	-5.33701	15	17	10	3UTR		0	0
hsa-let-7a-5p	NM_147781	CTSB	TGAGGTAGTAGGTTGTATAGTT#TGCAACCTGCAGCCTCC#.(((((.((((((((((.....#)))))))))).))))).	2401	2418	0.961538	-22.5	0	0.000525407	0.426	0.0507995	-0.0371588	-5.33701	15	17	10	3UTR		0	0
hsa-let-7a-5p	NM_147782	CTSB	TGAGGTAGTAGGTTGTATAGTT#TGCAACCTGCAGCCTCC#.(((((.((((((((((.....#)))))))))).))))).	2370	2387	0.961538	-22.5	0	0.000525407	0.426	0	0	-5.33701	15	17	10	3UTR		0	0
hsa-let-7a-5p	NM_147783	CTSB	TGAGGTAGTAGGTTGTATAGTT#TGCAACCTGCAGCCTCC#.(((((.((((((((((.....#)))))))))).))))).	2356	2373	0.961538	-22.5	0	0.000525407	0.426	0	0	-5.33701	15	17	10	3UTR		0	0
hsa-let-7a-5p	NM_148978	PANK1	TGAGGTAGTAGGTTGTATAGTT#GCCAACTACCTCT#.((((((((.(((.........#))).)))))))).	2960	2973	0.961538	-16.9	1	0.315325	0.632	0	0	-6.86117	11	13	8	3UTR		0	0
hsa-let-7a-5p	NM_152485	C1orf74	TGAGGTAGTAGGTTGTATAGTT#GTCCATCCCGCTGCCTCT#.((((((((.((.((.((....#)).)).)).)))))))).	4445	4463	0.961538	-16.8	1	5.76141e-06	0.471	0	0	-6.55801	14	18	8	3UTR		0	0
hsa-let-7a-5p	NM_172014	TNFSF14	TGAGGTAGTAGGTTGTATAGTT#AGCTACACAGCCACTCCCAG#((.((.(((.((((((.(((((#))))).))))))))))))).	2018	2038	0.961538	-17.1	0	0.0659083	0.515	0.661779	0.0558332	-8.63858	18	20	13	3UTR		0	0
hsa-let-7a-5p	NM_173039	AQP11	TGAGGTAGTAGGTTGTATAGTT#AACCAACAGCTAGCTACCTTAT#(((((((((.((((((......#.)))))).))))))))).	1548	1570	0.961538	-19.9	1	0.0240584	0.618	2.66157	4.07824	-5.18008	15	18	9	3UTR		0	0
hsa-let-7a-5p	NM_173091	NFATC2	TGAGGTAGTAGGTTGTATAGTT#AGCTGTACAACCTGGATGCTTTG#.((((((.((((((((((((((#))))))))))))))..)))))).	3848	3871	0.961538	-23.3	1	0.0212858	0.471	0	0	-6.10696	20	23	14	3UTR		0	0
hsa-let-7a-5p	NM_173801	OOSP2	TGAGGTAGTAGGTTGTATAGTT#TAACCACTACCTTAA#(((((((((.(((((.......#)))))))))))))).	1110	1125	0.961538	-17.5	1	0.0977421	0.676	3.98633	2.23988	-5.41313	14	15	14	3UTR		0	0
hsa-let-7a-5p	NM_175061	JAZF1	TGAGGTAGTAGGTTGTATAGTT#CCTATTGCCTCT#.(((((((((((..........#))))))))))).	2008	2020	0.961538	-17.7	1	0.194491	0.691	0	0	-6.90779	11	12	11	3UTR	MIRT052411	0	0
hsa-let-7a-5p	NM_175629	DNMT3A	TGAGGTAGTAGGTTGTATAGTT#ACTGTACAACCCGACTTCAT#((((((....(((((((((((.#)))))))))))..)))))).	3916	3936	0.961538	-20.6	0	0.024604	0.618	2.0089	2.62407	-10.0938	17	20	11	3UTR		0	0
hsa-let-7a-5p	XM_011532224	FHIP1A	TGAGGTAGTAGGTTGTATAGTT#AACTGTACAGCCCACTTTGGGACCTTG#.((((((((.((((((((((((#)))))))))))).))).....))))).	4290	4317	0.961538	-22.3	1	9.63232e-05	0.515	0	0	-5.03583	20	27	12	3UTR		0	0
hsa-let-7a-5p	XM_011537986	ALDH1L2	TGAGGTAGTAGGTTGTATAGTT#AACGTGCTTTTCTTACTACCTCT#.(((((((((((..((((.(((#)))))))....))))))))))).	5241	5264	0.961538	-19.8	1	0.116655	0.706	0	0	-5.9393	18	23	11	3UTR		0	0
hsa-let-7a-5p	NM_014375	FETUB	TGAGGTAGTAGGTTGTATAGTT#AGCTGCGTAGGGCCCATACCATTTCCAACCCTCTACCTCT#.(((((((..(((((.......#.)))))..))))))).	1661	1701	0.961538	-20.2	1	0.339881	0.492	-0.16777	-0.0658267	-6.32527	12	16	7	3UTR		0	0
hsa-let-7a-5p	NM_014669	NUP93	TGAGGTAGTAGGTTGTATAGTT#CTGTACACCTGGCTGCCTTT#.(((((((((((.(((((((..#))))))))))).))))))).	7336	7356	0.961538	-22.4	1	0.0163555	0.471	0	0	-5.08246	18	20	11	3UTR		0	0
hsa-let-7a-5p	NM_015339	ADNP	TGAGGTAGTAGGTTGTATAGTT#GGCTATGGCAACGTGCTGCCA#...(((((((.(((((((((((#))))))).)))).))))))).	6501	6522	0.961538	-23.1	0	3.02137e-06	0.559	1.36097	2.27635	-9.33931	18	21	7	3UTR		0	0
hsa-let-7a-5p	NM_015473	HEATR5A	TGAGGTAGTAGGTTGTATAGTT#ACTAAACAATCCACTGCTTTAA#(((((((((.((((((.((((.#)))).)))))).))))))))).	6563	6585	0.961538	-19.2	1	0.365799	0.706	4.77839	4.2097	-5.18008	19	22	9	3UTR		0	0
hsa-let-7a-5p	NM_015550	OSBPL3	TGAGGTAGTAGGTTGTATAGTT#CTATAGTTCTATTGCCTTAT#((((((((((((...(((((..#)))))..)))))))))))).	3749	3769	0.961538	-17.5	1	0.00830404	0.618	2.59662	3.86729	-6.81899	17	20	12	3UTR		1	1
hsa-let-7a-5p	NM_015564	LRRTM2	TGAGGTAGTAGGTTGTATAGTT#AGGACCTGCTGCTG#...(((((((((((.(......#).))))))))))).	3411	3425	0.961538	-16.9	0	4.62711e-05	0.5	1.50218	1.2446	-7.24999	12	14	11	3UTR		0	0
hsa-let-7a-5p	NM_015646	RAP1B	TGAGGTAGTAGGTTGTATAGTT#GGCTCACCCCAACCTCTGCCTCC#.(((((((.((((((.......#.))))))))))))).	4618	4641	0.961538	-20.3	1	0.0239351	0.426	-0.16367	-0.240975	-5.08276	13	15	13	3UTR		0	0
hsa-let-7a-5p	NM_016427	ELOA2	TGAGGTAGTAGGTTGTATAGTT#GCTGGCCCTGTGATTTTGCCTCCCACACCCAGCCACTACCTCC#.((((((((.(((((.......#.))))))))))))).	2763	2806	0.961538	-20.1	1	0.0112995	0.456	-0.283117	-0.442647	-5.26888	13	15	13	3UTR		0	0
hsa-let-7a-5p	NM_016929	CLIC5	TGAGGTAGTAGGTTGTATAGTT#CAGCCTGCTATCTTT#.((((((((((((((.......#)))))))))))))).	1215	1230	0.961538	-20.3	1	0.00803801	0.471	-0.233594	-0.180572	-4.02637	14	15	14	3UTR		0	0
hsa-let-7a-5p	NM_017919	STX17	TGAGGTAGTAGGTTGTATAGTT#GCTTGCTACCTCAC#(((((((((((((.........#))))))))))))).	2087	2101	0.961538	-19.7	1	0.160747	0.485	1.27158	-0.169387	-5.76291	13	14	13	3UTR		1	1
hsa-let-7a-5p	NM_018428	UTP6	TGAGGTAGTAGGTTGTATAGTT#ACAATCCTCCTACCTCAA#((((((((.(((((((......#)))).))).)))))))).	3838	3856	0.961538	-19.7	1	0.247659	0.544	3.82676	4.14624	-4.99396	15	18	8	3UTR		0	0
hsa-let-7a-5p	NM_020225	STOX2	TGAGGTAGTAGGTTGTATAGTT#ACTGTATGTTAGAAAGGAGTTTTGCAGCCAAGACTGCCTTG#.((((((((.(((((((.....#.)))))))...)))))))).	10073	10114	0.961538	-20	1	0.000440986	0.662	4.82363	4.33755	-5.03583	15	20	8	3UTR		1	1
hsa-let-7a-5p	NM_020244	CHPT1	TGAGGTAGTAGGTTGTATAGTT#GACTTCCGAACACTTGCTATCTCT#.(((((((((((.(((......#.)))))))))))))).	1446	1470	0.961538	-17.3	1	0.0329652	0.574	4.34522	3.6241	-5.08246	14	16	14	3UTR		0	0
hsa-let-7a-5p	NM_020423	SCYL3	TGAGGTAGTAGGTTGTATAGTT#TGCAATCTCTACCTCC#.(((((((.((((((((.....#))))))))))))))).	5201	5217	0.961538	-20.3	1	0.0176011	0.471	3.80536	3.81247	-4.84971	15	16	15	3UTR		1	1
hsa-let-7a-5p	NM_020772	NUFIP2	TGAGGTAGTAGGTTGTATAGTT#GACCTCAGGCAATCTGCCCGCCTCAG#((((((.(((((((((......#.)))))))))..)))))).	7344	7370	0.961538	-20.2	0	0.00741771	0.426	2.13097	1.51291	-5.48126	15	19	9	3UTR		0	0
hsa-let-7a-5p	NM_023018	NADK	TGAGGTAGTAGGTTGTATAGTT#GCCATGCTTTTCCCCTTGACCTGCACCTCT#.(((((.(((((((........#.)))))))))))).	1965	1995	0.961538	-18.1	0	0.16033	0.441	7.05553	5.51966	-6.30551	12	14	12	3UTR		0	0
hsa-let-7a-5p	NM_024565	CCNJL	TGAGGTAGTAGGTTGTATAGTT#GCAATCTGACTGCCTCGG#((((((((((((((((......#)))))))).)))))))).	5391	5409	0.961538	-21.4	1	0.00302148	0.485	4.48586	4.03474	-3.93757	16	18	8	3UTR		1	0
hsa-let-7a-5p	NM_024913	CPED1	TGAGGTAGTAGGTTGTATAGTT#TGTGCAGCCTCTCCATCAT#(((((.((.((((((((((...#)))))))))))))).))).	5106	5125	0.961538	-18.2	0	0.0627405	0.618	0.0701972	0.0971086	-6.89492	17	19	14	3UTR		1	1
hsa-let-7a-5p	NM_024955	FOXRED2	TGAGGTAGTAGGTTGTATAGTT#TGCAACTTCTGCCTCC#.(((((((.((((((((.....#))))))))))))))).	4159	4175	0.961538	-20.2	1	0.0133234	0.456	4.01706	5.1037	-4.84971	15	16	15	3UTR		0	0
hsa-let-7a-5p	NM_025074	FRAS1	TGAGGTAGTAGGTTGTATAGTT#AACTCACAACTGAGCTACCTCAT#(((((((((.((((((..((((#)))).))))))..))))))))).	12862	12885	0.961538	-21.9	1	0.00359054	0.529	5.39542	1.0321	-5.18008	19	23	9	3UTR		1	1
hsa-let-7a-5p	NM_001802	CDR2	TGAGGTAGTAGGTTGTATAGTT#AGCTAAGGCAATTCCTATTGCTTCC#.(((((((((((((((.(((((#)))))..))))..))))))))))).	2022	2047	0.961538	-19.6	1	0.000601243	0.588	5.63976	4.5767	-3.79332	20	25	11	3UTR		0	0
hsa-let-7a-5p	NM_001966	EHHADH	TGAGGTAGTAGGTTGTATAGTT#TGTGCTTCCTATGCCTCT#.((((((.((((..(((((...#)))))..)))))))))).	2365	2383	0.961538	-19.2	1	0.00734481	0.647	1.28854	3.54175	-8.25293	15	18	10	3UTR		0	0
hsa-let-7a-5p	NM_003644	GAS7	TGAGGTAGTAGGTTGTATAGTT#ACTTCCAGCTTGCTGCTTCC#.((((((((((((((.......#.)))))))))))))).	5660	5680	0.961538	-19.8	1	0.00512507	0.471	-0.0986475	-0.383551	-4.02637	14	16	14	3UTR		1	1
hsa-let-7a-5p	NM_003909	CPNE3	TGAGGTAGTAGGTTGTATAGTT#AACTAGTAGCCTGCTACTCCAT#((.((((((((((((..(((((#))))).)))))))))))).)).	3466	3488	0.961538	-21	0	4.52708e-06	0.574	-0.306619	0.0462785	-5.72816	19	22	12	3UTR		0	0
hsa-let-7a-5p	NM_004441	EPHB1	TGAGGTAGTAGGTTGTATAGTT#CGGCCTATTGGCTCAA#((((.((((((((((.......#)))))))))).)))).	4201	4217	0.961538	-18.9	0	7.56175e-07	0.529	0.544519	0.408866	-8.28966	14	16	10	3UTR		0	1
hsa-let-7a-5p	NM_004898	CLOCK	TGAGGTAGTAGGTTGTATAGTT#CTAGTTTCACTTGCTGCCTTC#.((((((((((((....(((..#))).....)))))))))))).	8595	8616	0.961538	-17.2	1	0.0125622	0.632	4.00707	2.80508	-5.61866	15	21	12	3UTR		1	1
hsa-let-7a-5p	NM_005224	ARID3A	TGAGGTAGTAGGTTGTATAGTT#TGCAACCTGCACCTCC#.(((((.((((((((((.....#))))))))))))))).	3197	3213	0.961538	-22.7	0	1.871e-05	0.397	-0.392426	-0.30727	-5.33701	15	16	15	3UTR	MIRT494686	1	1
hsa-let-7a-5p	NM_005475	SH2B3	TGAGGTAGTAGGTTGTATAGTT#AGCTATGCAAACCCTACCTA#..((((((..((((((((((((#)))))))))).)))))))).	2787	2807	0.961538	-20	1	0.297138	0.588	1.2768	0.123011	-7.2559	18	20	10	3UTR		1	1
hsa-let-7a-5p	NM_005565	LCP2	TGAGGTAGTAGGTTGTATAGTT#GCTGCCTGCTGCCC#...((((((((((.((......#)).)))))))))).	3830	3844	0.961538	-18.8	0	7.3913e-06	0.5	1.89375	2.08381	-7.37138	12	14	10	3UTR		0	0
hsa-let-7a-5p	NM_005643	TAF11	TGAGGTAGTAGGTTGTATAGTT#GCAGTCCTCCTGCCTCAG#((((((((.(((((((......#)))).))).)))))))).	1279	1297	0.961538	-20	1	0.000133888	0.456	5.28708	5.4417	-4.99396	15	18	8	3UTR		0	0
hsa-let-7a-5p	NM_006591	POLD3	TGAGGTAGTAGGTTGTATAGTT#CAATATGCTGCCTCAA#((((((((((.((((.......#)))).)))))))))).	3309	3325	0.961538	-18.3	1	0.13235	0.559	0.335678	0.351768	-6.9954	14	16	10	3UTR		0	0
hsa-let-7a-5p	NM_006996	SLC19A2	TGAGGTAGTAGGTTGTATAGTT#GGCATACAACCTGAGCCTTT#.(((((..((((((((((.(((#))))))))))))).))))).	3388	3408	0.961538	-20	0	0.0181673	0.706	1.31079	1.2316	-7.65065	18	20	13	3UTR		0	0
hsa-let-7a-5p	NM_007366	PLA2R1	TGAGGTAGTAGGTTGTATAGTT#TACAACCTCGTGCCTTAG#(((((((..((((((((.....#))))))))..))))))).	12131	12149	0.961538	-20.9	1	0.0354969	0.544	3.60562	3.11232	-7.3076	15	18	8	3UTR		0	0
hsa-let-7a-5p	NM_012400	PLA2G2D	TGAGGTAGTAGGTTGTATAGTT#GCTGTGAACCTAAAACTGCCA#...(((((((((((.((((((.#)))))))))))...)))))).	2285	2306	0.961538	-17.9	0	0.0266328	0.588	0.905717	0.591251	-7.24999	17	21	11	3UTR		0	0
hsa-let-7a-5p	NM_014112	TRPS1	TGAGGTAGTAGGTTGTATAGTT#GCTGTATGCCAGCCTTTTGCCTTAA#((((((((.((((((((((((.#))))))...)))))).)))))))).	8452	8477	0.961538	-21.2	1	0.0192907	0.529	4.59833	4.06451	-4.99396	20	25	8	3UTR		0	0
hsa-let-7a-5p	NM_001349242	PDE4D	TGAGGTAGTAGGTTGTATAGTT#ACTGTACAATCTGCTTATCCTTG#.((((.(((((((((((((((.#)))))))))))))))...)))).	5277	5300	0.961538	-23.3	0	0.0322484	0.529	0	0	-5.69428	19	23	15	3UTR		0	0
hsa-let-7a-5p	NM_001350842	UCHL5	TGAGGTAGTAGGTTGTATAGTT#GTACAGCCTGCAGTTTTCAA#(((((..(((((((((((....#)))))))))))...))))).	2024	2044	0.961538	-18	0	0.0690104	0.647	0.557322	0.469433	-7.38222	16	20	11	3UTR		0	0
hsa-let-7a-5p	NM_001375587	FETUB	TGAGGTAGTAGGTTGTATAGTT#AGCTGCGTAGGGCCCATACCATTTCCAACCCTCTACCTCT#.(((((((..(((((.......#.)))))..))))))).	1860	1900	0.961538	-20.2	1	0.339881	0.492	0	0	-6.32527	12	16	7	3UTR		0	0
hsa-let-7a-5p	NM_001382777	ADAM17	TGAGGTAGTAGGTTGTATAGTT#ACTCCAGCCTGGGTGACAGAGTGAGACTCTGCCTCAA#(((((((((((((((.......#.))))))).................)))))))).	3578	3615	0.961538	-18.3	1	0.000816595	0.647	0	0	-4.17062	15	34	8	3UTR		0	0
hsa-let-7a-5p	NM_001384714	CTSB	TGAGGTAGTAGGTTGTATAGTT#TGCAACCTGCAGCCTCC#.(((((.((((((((((.....#)))))))))).))))).	3029	3046	0.961538	-22.5	0	0.000525407	0.426	0	0	-5.33701	15	17	10	3UTR		0	0
hsa-let-7a-5p	NM_001384723	CTSB	TGAGGTAGTAGGTTGTATAGTT#TGCAACCTGCAGCCTCC#.(((((.((((((((((.....#)))))))))).))))).	2504	2521	0.961538	-22.5	0	0.000525407	0.426	0	0	-5.33701	15	17	10	3UTR		0	0
hsa-let-7a-5p	NM_001384724	CTSB	TGAGGTAGTAGGTTGTATAGTT#TGCAACCTGCAGCCTCC#.(((((.((((((((((.....#)))))))))).))))).	2489	2506	0.961538	-22.5	0	0.000525407	0.426	0	0	-5.33701	15	17	10	3UTR		0	0
hsa-let-7a-5p	NM_001384725	CTSB	TGAGGTAGTAGGTTGTATAGTT#TGCAACCTGCAGCCTCC#.(((((.((((((((((.....#)))))))))).))))).	2464	2481	0.961538	-22.5	0	0.000525407	0.426	0	0	-5.33701	15	17	10	3UTR		0	0
hsa-let-7a-5p	NM_001384726	CTSB	TGAGGTAGTAGGTTGTATAGTT#TGCAACCTGCAGCCTCC#.(((((.((((((((((.....#)))))))))).))))).	2453	2470	0.961538	-22.5	0	0.000525407	0.426	0	0	-5.33701	15	17	10	3UTR		0	0
hsa-let-7a-5p	NM_001384727	CTSB	TGAGGTAGTAGGTTGTATAGTT#TGCAACCTGCAGCCTCC#.(((((.((((((((((.....#)))))))))).))))).	2390	2407	0.961538	-22.5	0	0.000525407	0.426	0	0	-5.33701	15	17	10	3UTR		0	0
hsa-let-7a-5p	NM_001384728	CTSB	TGAGGTAGTAGGTTGTATAGTT#TGCAACCTGCAGCCTCC#.(((((.((((((((((.....#)))))))))).))))).	2365	2382	0.961538	-22.5	0	0.000525407	0.426	0	0	-5.33701	15	17	10	3UTR		0	0
hsa-let-7a-5p	NM_001388443	PABIR3	TGAGGTAGTAGGTTGTATAGTT#AGCTCAAGTTCAAATCCTACCTACCTCAG#((((((((((((..........#.))))).))))))).	1614	1643	0.961538	-17.5	1	0.447102	0.559	0	0	-7.05204	12	15	7	3UTR		0	1
hsa-let-7a-5p	NM_000878	IL2RB	TGAGGTAGTAGGTTGTATAGTT#GGCTCCACACCTTTGCTGTGTGTTCTGGGGCAACCTACTAATCCTCT#.(((((((((((((((.(((..#.)))..)))))))))))..)))).	3676	3723	0.961538	-22.8	1	0.0111419	0.485	0	0	-3.79332	18	24	11	3UTR		0	0
hsa-let-7a-5p	NM_001005283	OR9Q2	TGAGGTAGTAGGTTGTATAGTT#GCCTTTCAGCCTGCTTCTCCTCT#.((((.(((((((((.......#.)))))))))...)))).	2713	2736	0.961538	-18.8	0	0.00543812	0.618	0	0	-5.92733	13	18	9	3UTR		0	0
hsa-let-7a-5p	NM_001008392	CTDSPL	TGAGGTAGTAGGTTGTATAGTT#AACTGTGCAAAATTGGCTGGCTGCCTCT#.((((((((.((((((((((((#)))))))))......))).)))))))).	4450	4478	0.961538	-23	1	0.000404891	0.574	0	0	-5.03583	20	28	9	3UTR		0	0
hsa-let-7a-5p	NM_001031853	INSC	TGAGGTAGTAGGTTGTATAGTT#ACTCTCACTATACAATCTTGCCTCAT#(((((((..((((((((((((.#.))))))))))))))))))).	2086	2112	0.961538	-23.9	1	0.288396	0.691	0	0	-7.3076	19	21	19	3UTR		0	0
hsa-let-7a-5p	NM_001042536	INSC	TGAGGTAGTAGGTTGTATAGTT#ACTCTCACTATACAATCTTGCCTCAT#(((((((..((((((((((((.#.))))))))))))))))))).	2025	2051	0.961538	-23.9	1	0.288396	0.691	0.051252	0.412946	-7.3076	19	21	19	3UTR		0	0
hsa-let-7a-5p	NM_001077620	PRCD	TGAGGTAGTAGGTTGTATAGTT#CTGTCAGCCTGTCTCTCTCT#.((((.(((((((((.((((..#))))))))))).)).)))).	1241	1261	0.961538	-17.3	0	0.0224768	0.412	0	0	-5.92733	17	20	11	3UTR		0	0
hsa-let-7a-5p	NM_001083924	C1orf116	TGAGGTAGTAGGTTGTATAGTT#GTACAGCCTATTATATTCC#.((.((((((((((((((....#))))))))))))))..)).	3953	3972	0.961538	-18.2	0	0.212602	0.544	-0.182953	0.263931	-6.82535	16	19	14	3UTR		0	0
hsa-let-7a-5p	NM_001104545	TMEM255A	TGAGGTAGTAGGTTGTATAGTT#CGGCCAATTTTGCTACCTCC#.((((((((((((((.......#))))).....))))))))).	2250	2270	0.961538	-17.4	1	0.0908034	0.559	4.83361	3.47838	-4.02637	14	20	9	3UTR		1	0
hsa-let-7a-5p	NM_001104631	PDE4D	TGAGGTAGTAGGTTGTATAGTT#ACTGTACAATCTGCTTATCCTTG#.((((.(((((((((((((((.#)))))))))))))))...)))).	5290	5313	0.961538	-23.3	0	0.0322484	0.529	0	0	-5.69428	19	23	15	3UTR		0	0
hsa-let-7a-5p	NM_001109974	SYNPO	TGAGGTAGTAGGTTGTATAGTT#AGCTCTCCTGTGCAGCCTACTCTCCTGGC#(.(((.((((((((((((((..#.))))))))))))))..))).).	5708	5737	0.961538	-25	0	6.52911e-05	0.441	0	0	-7.00221	18	23	14	3UTR		0	0
hsa-let-7a-5p	NM_001109977	FHIP1A	TGAGGTAGTAGGTTGTATAGTT#AACTGTACAGCCCACTTTGGGACCTTG#.((((((((.((((((((((((#)))))))))))).))).....))))).	4791	4818	0.961538	-22.3	1	9.63232e-05	0.515	0	0	-5.03583	20	27	12	3UTR		0	0
hsa-let-7a-5p	NM_001129890	LRRC69	TGAGGTAGTAGGTTGTATAGTT#AGCACTACAATCTGCCTTCAG#(((((..((((((((((..(((#)))..))))))))))))))).	1240	1261	0.961538	-16.4	0	0.181061	0.618	-0.599866	0.316704	-7.38222	18	21	15	3UTR		0	0
hsa-let-7a-5p	NM_001130698	TRPC3	TGAGGTAGTAGGTTGTATAGTT#GGCCTCAAGCGATCCTCCTGCCTCAG#((((((((.(((((((......#.)))).))).)))))))).	6644	6670	0.961538	-20	1	0.00293837	0.456	6.09806	4.83813	-4.99396	15	19	8	3UTR		0	0
hsa-let-7a-5p	NM_001130831	GAS7	TGAGGTAGTAGGTTGTATAGTT#ACTTCCAGCTTGCTGCTTCC#.((((((((((((((.......#.)))))))))))))).	5844	5864	0.961538	-19.8	1	0.00512507	0.471	0.0408584	-0.157801	-4.02637	14	16	14	3UTR		1	1
hsa-let-7a-5p	NM_001130993	RBP1	TGAGGTAGTAGGTTGTATAGTT#ACCCCCACAGCCACCTGCCTTT#.(((((((..((((((......#.))))))..))))))).	1821	1843	0.961538	-18.1	1	0.0110729	0.471	1.08685	0.155772	-6.09222	13	17	7	3UTR		0	0
hsa-let-7a-5p	NM_001135178	ZNF397	TGAGGTAGTAGGTTGTATAGTT#AGCCCAGCCTATACCTCAA#((((((.((((((((.......#.)))))))))))))).	2826	2845	0.961538	-19.8	0	0.00903766	0.529	0.0867662	-0.319961	-5.71431	14	16	14	3UTR		0	0
hsa-let-7a-5p	NM_001135731	ZMAT4	TGAGGTAGTAGGTTGTATAGTT#GCTGTTTTGGAAAGCACACAGCCGACCTACAAACCTCC#.(((((.((((((((.......#.))))))))..))))).	2107	2145	0.961538	-18.5	0	0.0212554	0.544	0	0	-5.57006	13	17	8	3UTR		0	0
hsa-let-7a-5p	NM_001145410	NONO	TGAGGTAGTAGGTTGTATAGTT#TGCAATCTCTGCCTCC#.(((((((.((((((((.....#))))))))))))))).	1765	1781	0.961538	-20.3	1	0.0100945	0.456	3.38802	2.90163	-4.84971	15	16	15	3UTR		0	0
hsa-let-7a-5p	NM_001145998	SLC15A2	TGAGGTAGTAGGTTGTATAGTT#ACTTACACAAACCTATGGTATAGCCTACTACACATCT#.(((((((((((((((((....#.)))))))))))))).).)).	4898	4935	0.961538	-20.6	1	0.13219	0.632	0	0	-3.79332	17	21	14	3UTR		0	0
hsa-let-7a-5p	NM_001164440	ANKRD33B	TGAGGTAGTAGGTTGTATAGTT#CTGCCCAGCTGCTACCTCAC#((((((((((.((((..(((..#)))..)))))))))))))).	4383	4403	0.961538	-19.9	1	0.049609	0.485	0	0	-6.9954	17	20	14	3UTR		1	0
hsa-let-7a-5p	NM_001164751	ASPH	TGAGGTAGTAGGTTGTATAGTT#GATTATTCCCTGGACAGCCTGCTCCACCTTT#.(((((((((((((((.(((..#.))).))))))))))..))))).	3023	3054	0.961538	-21.6	1	0.0499181	0.632	1.25939	0.941968	-3.79332	18	23	10	3UTR		0	0
hsa-let-7a-5p	NM_001164753	ASPH	TGAGGTAGTAGGTTGTATAGTT#GATTATTCCCTGGACAGCCTGCTCCACCTTT#.(((((((((((((((.(((..#.))).))))))))))..))))).	2897	2928	0.961538	-21.6	1	0.0499181	0.632	1.25939	1.01278	-3.79332	18	23	10	3UTR		0	0
hsa-let-7a-5p	NM_001165899	PDE4D	TGAGGTAGTAGGTTGTATAGTT#ACTGTACAATCTGCTTATCCTTG#.((((.(((((((((((((((.#)))))))))))))))...)))).	5216	5239	0.961538	-23.3	0	0.0322484	0.529	0	0	-5.69428	19	23	15	3UTR		0	0
hsa-let-7a-5p	NM_001166208	SYNPO	TGAGGTAGTAGGTTGTATAGTT#AGCTCTCCTGTGCAGCCTACTCTCCTGGC#(.(((.((((((((((((((..#.))))))))))))))..))).).	6291	6320	0.961538	-25	0	6.52911e-05	0.441	-0.258493	0.0868945	-7.00221	18	23	14	3UTR		0	0
hsa-let-7a-5p	NM_001166209	SYNPO	TGAGGTAGTAGGTTGTATAGTT#AGCTCTCCTGTGCAGCCTACTCTCCTGGC#(.(((.((((((((((((((..#.))))))))))))))..))).).	6220	6249	0.961538	-25	0	6.52911e-05	0.441	0	0	-7.00221	18	23	14	3UTR		0	0
hsa-let-7a-5p	NM_001182	ALDH7A1	TGAGGTAGTAGGTTGTATAGTT#GCGATCCTCCTGCCTCAG#((((((((.(((((((......#)))).))).)))))))).	4160	4178	0.961538	-19.7	1	0.00131875	0.471	5.75481	5.11655	-4.99396	15	18	8	3UTR	MIRT052595	0	0
hsa-let-7a-5p	NM_001191	BCL2L1	TGAGGTAGTAGGTTGTATAGTT#TATGGCCTCAGCTGCCTCAC#(((((((((((((((((.....#))))))))..))))))))).	1696	1716	0.961538	-21	1	0.00189519	0.456	3.44289	3.96871	-3.93757	17	20	9	3UTR		1	1
hsa-let-7a-5p	NM_001195215	DENND1B	TGAGGTAGTAGGTTGTATAGTT#AATTATTATGGATATTGTGTTGTTGTATCATAACTAACTGCCTCAG#(((((((((.((((((......#.)))))).))))))))).	7095	7141	0.961538	-19.9	1	0.00781203	0.691	5.69332	4.81212	-5.18008	15	18	9	3UTR		0	0
hsa-let-7a-5p	NM_001197218	PDE4D	TGAGGTAGTAGGTTGTATAGTT#ACTGTACAATCTGCTTATCCTTG#.((((.(((((((((((((((.#)))))))))))))))...)))).	5333	5356	0.961538	-23.3	0	0.0322484	0.529	0	0	-5.69428	19	23	15	3UTR		0	0
hsa-let-7a-5p	NM_001197219	PDE4D	TGAGGTAGTAGGTTGTATAGTT#ACTGTACAATCTGCTTATCCTTG#.((((.(((((((((((((((.#)))))))))))))))...)))).	4944	4967	0.961538	-23.3	0	0.0322484	0.529	0	0	-5.69428	19	23	15	3UTR		0	0
hsa-let-7a-5p	NM_001198993	NADK	TGAGGTAGTAGGTTGTATAGTT#GCCATGCTTTTCCCCTTGACCTGCACCTCT#.(((((.(((((((........#.)))))))))))).	1854	1884	0.961538	-18.1	0	0.16033	0.441	2.99186	4.53033	-6.30551	12	14	12	3UTR		0	0
hsa-let-7a-5p	NM_001198994	NADK	TGAGGTAGTAGGTTGTATAGTT#GCCATGCTTTTCCCCTTGACCTGCACCTCT#.(((((.(((((((........#.)))))))))))).	2345	2375	0.961538	-18.1	0	0.16033	0.441	5.0068	4.70257	-6.30551	12	14	12	3UTR		0	0
hsa-let-7a-5p	NM_001198995	NADK	TGAGGTAGTAGGTTGTATAGTT#GCCATGCTTTTCCCCTTGACCTGCACCTCT#.(((((.(((((((........#.)))))))))))).	1758	1788	0.961538	-18.1	0	0.16033	0.441	6.42019	4.68942	-6.30551	12	14	12	3UTR		0	0
hsa-let-7a-5p	NM_001199781	POC1B-GALNT4	TGAGGTAGTAGGTTGTATAGTT#GCTATGCAATCTTGAATATTTTCTCTTTTGCCTCGT#((((((((.((((((((((((.#))))))))))))...............)))))))).	4029	4065	0.961538	-20	1	0.00171682	0.691	0	0	-4.99396	20	36	12	3UTR		1	1
hsa-let-7a-5p	NM_001202404	ALDH7A1	TGAGGTAGTAGGTTGTATAGTT#GCGATCCTCCTGCCTCAG#((((((((.(((((((......#)))).))).)))))))).	3968	3986	0.961538	-19.7	1	0.00131875	0.471	5.75481	5.11655	-4.99396	15	18	8	3UTR	MIRT052595	0	0
hsa-let-7a-5p	NM_001214907	ZNF48	TGAGGTAGTAGGTTGTATAGTT#CCTGCTGCCTCAT#((((((((((((..........#)))))))))))).	2181	2194	0.961538	-21	1	0.107256	0.544	0.406372	-0.121621	-7.05204	12	13	12	3UTR		0	0
hsa-let-7a-5p	NM_001214909	ZNF48	TGAGGTAGTAGGTTGTATAGTT#CCTGCTGCCTCAT#((((((((((((..........#)))))))))))).	2337	2350	0.961538	-21	1	0.107256	0.544	0.406372	-0.121621	-7.05204	12	13	12	3UTR		0	0
hsa-let-7a-5p	NM_001242795	NUP93	TGAGGTAGTAGGTTGTATAGTT#CTGTACACCTGGCTGCCTTT#.(((((((((((.(((((((..#))))))))))).))))))).	7328	7348	0.961538	-22.4	1	0.0163555	0.471	0.0246047	-0.0984735	-5.08246	18	20	11	3UTR		0	0
hsa-let-7a-5p	NM_001251917	RAP1B	TGAGGTAGTAGGTTGTATAGTT#GGCTCACCCCAACCTCTGCCTCC#.(((((((.((((((.......#.))))))))))))).	4492	4515	0.961538	-20.3	1	0.0239351	0.426	-0.16367	-0.240975	-5.08276	13	15	13	3UTR		0	0
hsa-let-7a-5p	NM_001251918	RAP1B	TGAGGTAGTAGGTTGTATAGTT#GGCTCACCCCAACCTCTGCCTCC#.(((((((.((((((.......#.))))))))))))).	4483	4506	0.961538	-20.3	1	0.0239351	0.426	-0.16367	-0.240975	-5.08276	13	15	13	3UTR		0	0
hsa-let-7a-5p	NM_001251921	RAP1B	TGAGGTAGTAGGTTGTATAGTT#GGCTCACCCCAACCTCTGCCTCC#.(((((((.((((((.......#.))))))))))))).	4552	4575	0.961538	-20.3	1	0.0239351	0.426	-0.16367	-0.240975	-5.08276	13	15	13	3UTR		0	0
hsa-let-7a-5p	NM_001251922	RAP1B	TGAGGTAGTAGGTTGTATAGTT#GGCTCACCCCAACCTCTGCCTCC#.(((((((.((((((.......#.))))))))))))).	4468	4491	0.961538	-20.3	1	0.0239351	0.426	-0.16367	-0.240975	-5.08276	13	15	13	3UTR		0	0
hsa-let-7a-5p	NM_001251962	ARHGEF26	TGAGGTAGTAGGTTGTATAGTT#GGCTAGAGTATAGTGGTGTGATCTTGGCCCACTGCAACCTCTGCTTCC#.(((((((.((((((((.....#.))))))))))))))).	3693	3741	0.961538	-20.4	1	0.00149153	0.471	3.55839	3.49754	-4.84971	15	17	15	3UTR		0	0
hsa-let-7a-5p	NM_152723	CCDC89	TGAGGTAGTAGGTTGTATAGTT#ACTTAAAAAATATGACTTGGTGCCTTT#.((((((.((((((((((....#.)))))))))).)))))).	2298	2325	0.969231	-18	1	0.000152695	0.726	0	0	-6.10696	16	19	10	3UTR		0	0
hsa-let-7a-5p	NM_001193557	ENY2	TGAGGTAGTAGGTTGTATAGTT#GCTCATCATTCTGCTACCTA#..((((((((((.((...(((.#)))...)).)))))))))).	2452	2472	0.969231	-17.6	1	0.0068867	0.691	0.304376	0.120628	-6.47918	15	20	10	3UTR		0	0
hsa-let-7a-5p	NM_001280543	DPF3	TGAGGTAGTAGGTTGTATAGTT#TGTCAGAAGCAGCCTGCCTCCTA#..(((..(((((((((......#.)))))))))..))).	3237	3260	0.974359	-19.2	0	0.00058249	0.515	0	0	-8.40165	12	16	9	3UTR		0	0
hsa-let-7a-5p	NM_001280544	DPF3	TGAGGTAGTAGGTTGTATAGTT#TGTCAGAAGCAGCCTGCCTCCTA#..(((..(((((((((......#.)))))))))..))).	3551	3574	0.974359	-19.2	0	0.00058249	0.515	0	0	-8.40165	12	16	9	3UTR		0	0
hsa-let-7a-5p	NM_001319103	OPCML	TGAGGTAGTAGGTTGTATAGTT#TGCTCCTGCTACCTTG#.(((((((((((..(((.....#))).))))))))))).	2060	2076	0.974359	-19.6	1	0.00639683	0.471	4.4898	4.18514	-5.9393	14	16	11	3UTR		0	0
hsa-let-7a-5p	NM_057170	GIT2	TGAGGTAGTAGGTTGTATAGTT#AACTATTTAACCCACTTGCCTTAT#(((((((((.(((((.((((((#)))))).))))).))).)))))).	2206	2230	0.974359	-19.4	1	0.436902	0.662	0	0	-5.41313	20	24	6	3UTR		0	0
hsa-let-7a-5p	NM_199076	CNNM2	TGAGGTAGTAGGTTGTATAGTT#ATGCCAGCTGCTGCCTCT#.((((((((((.(.((((....#)))).).)))))))))).	5117	5135	0.974359	-21.1	1	1.4105e-06	0.456	0	0	-7.99697	15	18	10	3UTR		1	0
hsa-let-7a-5p	XM_011532224	FHIP1A	TGAGGTAGTAGGTTGTATAGTT#GCTTTGCAGCCTGCTCCA#...((.(((((((((((.(((.#))).))))))))))))).	4455	4473	0.974359	-21.7	0	9.29195e-06	0.456	0	0	-8.4155	16	18	13	3UTR		0	0
hsa-let-7a-5p	XM_017004236	FAHD2A	TGAGGTAGTAGGTTGTATAGTT#GTGCAAATGCTGCCTCAA#((((((((((..((((((....#)))))).)))))))))).	1986	2004	0.974359	-20.7	1	8.45814e-07	0.471	0	0	-10.1092	16	18	10	3UTR		0	0
hsa-let-7a-5p	NM_014423	AFF4	TGAGGTAGTAGGTTGTATAGTT#CTAAAATAAGGACATATTCTTTCTACACCTGCTACCTGAC#(.((((((((((.((((.....#.)))))))))))))).).	4360	4400	0.974359	-20.8	1	0.652659	0.691	1.1117	1.08055	-6.39038	15	18	14	3UTR		0	0
hsa-let-7a-5p	NM_014776	GIT2	TGAGGTAGTAGGTTGTATAGTT#AACTATTTAACCCACTTGCCTTAT#(((((((((.(((((.((((((#)))))).))))).))).)))))).	2350	2374	0.974359	-19.4	1	0.436902	0.662	0	0	-5.41313	20	24	6	3UTR		0	0
hsa-let-7a-5p	NM_002629	PGAM1	TGAGGTAGTAGGTTGTATAGTT#CTGTCCTCTGCTCTTCTGCAGTCAGGTCACTGCCTACTGCCTGGG#(.(((((((((((.((......#.)).))))))))))).).	1267	1312	0.974359	-20.7	1	1.59921e-05	0.456	0	0	-5.95809	14	18	11	3UTR		0	0
hsa-let-7a-5p	NM_003722	TP63	TGAGGTAGTAGGTTGTATAGTT#GGCTTACCTCCTCATGGCAGCCTACTCTCCTTG#.((((.((((((((((......#.))))))))))..)))).	4429	4462	0.974359	-20	0	3.29486e-05	0.485	0	0	-5.69428	14	18	10	3UTR		0	0
hsa-let-7a-5p	NM_005392	PHF2	TGAGGTAGTAGGTTGTATAGTT#CTGTGCAGCCTTACACTCT#.((((((..(((((((((((..#)))))))))))))).))).	4731	4750	0.974359	-20	1	0.00289202	0.603	2.80223	2.08643	-7.16335	17	19	14	3UTR		0	0
hsa-let-7a-5p	NM_006428	MRPL28	TGAGGTAGTAGGTTGTATAGTT#TACAACCTCCACCTCC#.(((((.(.((((((((.....#))))))))).))))).	1346	1362	0.974359	-18.3	0	0.25146	0.456	1.68926	1.18368	-6.3934	14	16	9	3UTR		0	0
hsa-let-7a-5p	NM_001329144	TP63	TGAGGTAGTAGGTTGTATAGTT#GGCTTACCTCCTCATGGCAGCCTACTCTCCTTG#.((((.((((((((((......#.))))))))))..)))).	4190	4223	0.974359	-20	0	3.29486e-05	0.485	0	0	-5.69428	14	18	10	3UTR		0	0
hsa-let-7a-5p	NM_001329145	TP63	TGAGGTAGTAGGTTGTATAGTT#GGCTTACCTCCTCATGGCAGCCTACTCTCCTTG#.((((.((((((((((......#.))))))))))..)))).	3923	3956	0.974359	-20	0	3.29486e-05	0.485	0	0	-5.69428	14	18	10	3UTR		0	0
hsa-let-7a-5p	NM_001329146	TP63	TGAGGTAGTAGGTTGTATAGTT#GGCTTACCTCCTCATGGCAGCCTACTCTCCTTG#.((((.((((((((((......#.))))))))))..)))).	3907	3940	0.974359	-20	0	3.29486e-05	0.485	0	0	-5.69428	14	18	10	3UTR		0	0
hsa-let-7a-5p	NM_001329148	TP63	TGAGGTAGTAGGTTGTATAGTT#GGCTTACCTCCTCATGGCAGCCTACTCTCCTTG#.((((.((((((((((......#.))))))))))..)))).	4417	4450	0.974359	-20	0	3.29486e-05	0.485	0	0	-5.69428	14	18	10	3UTR		0	0
hsa-let-7a-5p	NM_001330153	GIT2	TGAGGTAGTAGGTTGTATAGTT#AACTATTTAACCCACTTGCCTTAT#(((((((((.(((((.((((((#)))))).))))).))).)))))).	2437	2461	0.974359	-19.4	1	0.436902	0.662	0	0	-5.41313	20	24	6	3UTR		0	0
hsa-let-7a-5p	NM_001372179	PABPC1L	TGAGGTAGTAGGTTGTATAGTT#CTGTATGTGAATGAAGGTTGGTCACCCATCCAGCCTATTACCTTT#.((((((((((((((.......#.)))))))))))))).	2064	2109	0.974359	-21	1	8.62985e-06	0.603	0	0	-4.02637	14	16	14	3UTR		0	0
hsa-let-7a-5p	NM_001377298	NDUFS2	TGAGGTAGTAGGTTGTATAGTT#CTGTGGAGCCTGTTCCTCAC#(((((.((((((((.(((((..#))))).))))))))))))).	1744	1764	0.974359	-20	0	2.9049e-06	0.471	0	0	-6.57398	18	20	13	3UTR	MIRT052485	0	0
hsa-let-7a-5p	NM_001377299	NDUFS2	TGAGGTAGTAGGTTGTATAGTT#CTGTGGAGCCTGTTCCTCAC#(((((.((((((((.(((((..#))))).))))))))))))).	1453	1473	0.974359	-20	0	2.9049e-06	0.471	0	0	-6.57398	18	20	13	3UTR	MIRT052485	0	0
hsa-let-7a-5p	NM_001377300	NDUFS2	TGAGGTAGTAGGTTGTATAGTT#CTGTGGAGCCTGTTCCTCAC#(((((.((((((((.(((((..#))))).))))))))))))).	1978	1998	0.974359	-20	0	2.9049e-06	0.471	0	0	-6.57398	18	20	13	3UTR	MIRT052485	0	0
hsa-let-7a-5p	NM_001377301	NDUFS2	TGAGGTAGTAGGTTGTATAGTT#CTGTGGAGCCTGTTCCTCAC#(((((.((((((((.(((((..#))))).))))))))))))).	2126	2146	0.974359	-20	0	2.9049e-06	0.471	0	0	-6.57398	18	20	13	3UTR	MIRT052485	0	0
hsa-let-7a-5p	NM_001109977	FHIP1A	TGAGGTAGTAGGTTGTATAGTT#GCTTTGCAGCCTGCTCCA#...((.(((((((((((.(((.#))).))))))))))))).	4956	4974	0.974359	-21.7	0	9.29195e-06	0.456	0	0	-8.4155	16	18	13	3UTR		0	0
hsa-let-7a-5p	NM_001276699	TP53	TGAGGTAGTAGGTTGTATAGTT#TGCAGCCTTTGCCTCC#.(((((((.((((((((.....#))))))))))))))).	1715	1731	0.974359	-20.3	1	0.000295869	0.353	2.04274	3.87284	-4.84971	15	16	15	3UTR		1	1
hsa-let-7a-5p	NM_032905	RBM17	TGAGGTAGTAGGTTGTATAGTT#AACAACAATCTGTGTGCCTCT#.((((((.((((((((......#.))))))))..)))))).	1576	1597	0.974359	-17.5	1	0.0138488	0.721	3.18236	3.33741	-6.10696	14	18	8	3UTR		0	0
hsa-let-7a-5p	NM_181869	APAF1	TGAGGTAGTAGGTTGTATAGTT#ACAATCGCTGCCTCC#.((((((((.((((((......#)))))))))))))).	2334	2349	0.974359	-18.5	1	0.000764269	0.382	1.16529	3.94094	-5.03583	14	15	14	3UTR		0	0
hsa-let-7a-5p	XM_005257251	NKIRAS2	TGAGGTAGTAGGTTGTATAGTT#CAGCCTACTCCCCAT#((.((.(((((((((.......#))))))))))).)).	957	972	0.974359	-16.5	0	0.257372	0.426	0	0	-7.62912	13	15	11	3UTR	MIRT000463	1	1
hsa-let-7a-5p	XM_017026761	ZNF233	TGAGGTAGTAGGTTGTATAGTT#CAGCCTACTTCCTTT#.((((.(((((((((.......#))))))))).)))).	930	945	0.974359	-18.2	0	0.0809158	0.529	0	0	-5.92733	13	15	9	3UTR		0	0
hsa-let-7a-5p	NM_017595	NKIRAS2	TGAGGTAGTAGGTTGTATAGTT#CAGCCTACTCCCCAT#((.((.(((((((((.......#))))))))))).)).	909	924	0.974359	-16.5	0	0.257372	0.426	-0.322604	-0.00179892	-7.62912	13	15	11	3UTR	MIRT000463	1	1
hsa-let-7a-5p	NM_007192	SUPT16H	TGAGGTAGTAGGTTGTATAGTT#GTGCAGATTCTGAGGTATATCTGCTGCCTTG#.(((((((((((.(((((....#.)))))))))))))))).	3813	3844	0.974359	-18.9	1	2.6806e-05	0.5	4.69218	4.55581	-5.08246	16	18	16	3UTR		0	0
hsa-let-7a-5p	NM_001001349	NKIRAS2	TGAGGTAGTAGGTTGTATAGTT#CAGCCTACTCCCCAT#((.((.(((((((((.......#))))))))))).)).	845	860	0.974359	-16.5	0	0.257372	0.426	-0.322604	-0.00179892	-7.62912	13	15	11	3UTR	MIRT000463	1	1
hsa-let-7a-5p	NM_001144927	NKIRAS2	TGAGGTAGTAGGTTGTATAGTT#CAGCCTACTCCCCAT#((.((.(((((((((.......#))))))))))).)).	928	943	0.974359	-16.5	0	0.257372	0.426	0	0	-7.62912	13	15	11	3UTR	MIRT000463	1	1
hsa-let-7a-5p	NM_001144928	NKIRAS2	TGAGGTAGTAGGTTGTATAGTT#CAGCCTACTCCCCAT#((.((.(((((((((.......#))))))))))).)).	741	756	0.974359	-16.5	0	0.257372	0.426	0	0	-7.62912	13	15	11	3UTR	MIRT000463	1	1
hsa-let-7a-5p	NM_001144929	NKIRAS2	TGAGGTAGTAGGTTGTATAGTT#CAGCCTACTCCCCAT#((.((.(((((((((.......#))))))))))).)).	812	827	0.974359	-16.5	0	0.257372	0.426	0	0	-7.62912	13	15	11	3UTR	MIRT000463	1	1
hsa-let-7a-5p	NM_001190479	ANKRD63	TGAGGTAGTAGGTTGTATAGTT#CTAGCAATCTCTACCTTC#.(((((((.(((((((.(((..#))))))))))))))))).	4458	4476	0.974359	-18.1	1	0.0439536	0.588	0	0	-4.84971	17	18	17	3UTR		0	0
hsa-let-7a-5p	NM_001286360	PPIL6	TGAGGTAGTAGGTTGTATAGTT#TGCAAGCTCTGCCTCC#.(((((((.((.(((((.....#))))).))))))))).	3017	3033	0.980769	-18.8	1	0.0134209	0.412	5.03376	2.79045	-8.19652	14	16	9	3UTR		0	0
hsa-let-7a-5p	NM_001286361	PPIL6	TGAGGTAGTAGGTTGTATAGTT#TGCAAGCTCTGCCTCC#.(((((((.((.(((((.....#))))).))))))))).	2881	2897	0.980769	-18.8	1	0.0134209	0.412	5.03376	2.79045	-8.19652	14	16	9	3UTR		0	0
hsa-let-7a-5p	NM_052988	CDK10	TGAGGTAGTAGGTTGTATAGTT#GCTATGTTGGAAATGTGCAACCACTGCTTCT#.((((((((.(((((((((...#.))))))))))))))))).	1383	1414	0.980769	-23	1	0.000202302	0.412	-1.66918	-0.757831	-5.03583	17	19	17	3UTR		0	0
hsa-let-7a-5p	NM_017438	SETD4	TGAGGTAGTAGGTTGTATAGTT#CTAGTGAAACCAAATGAACGGGACCTGCTGGCCTCAG#((((((((((((((.(......#.).))))))))).))))).	2507	2544	0.980769	-21.3	1	1.37155e-05	0.529	3.71712	3.26964	-4.67302	15	19	9	3UTR		0	0
hsa-let-7a-5p	NM_018027	FRMD4A	TGAGGTAGTAGGTTGTATAGTT#AGCTGTGTCCAGCCTGCCACCCAT#((.(((.(((((((((((((((#)))))))..)))))))).))))).	4024	4048	0.980769	-20.8	0	0.00041054	0.471	2.68001	3.64773	-7.0388	20	24	8	3UTR		0	0
hsa-let-7a-5p	NM_001851	COL9A1	TGAGGTAGTAGGTTGTATAGTT#AGCTGGGGCAAAGATGATTACCTTCAGCATGATTACAATGTATTACCTTC#.(((((((((.((((((.....#.)))))).))))))))).	2999	3049	0.980769	-18.3	1	0.0744395	0.662	4.65745	2.72722	-6.6181	15	18	9	3UTR		1	1
hsa-let-7a-5p	NM_006587	CORIN	TGAGGTAGTAGGTTGTATAGTT#AACTAGGATTCCCTACTAACCTCCACCAGCAACCTGGACTGCCTCAG#((((((((((((((((......#.)))))))..))))))))).	4588	4635	0.980769	-23.7	1	4.37218e-05	0.544	1.60962	1.12465	-3.93757	16	20	9	3UTR		0	0
hsa-let-7a-5p	NM_178578	PSMF1	TGAGGTAGTAGGTTGTATAGTT#TGGAACCTACATGGCCTCT#.(((((.(((((((.((.....#)).)))))))...))))).	5684	5703	0.987179	-18.2	0	0.002407	0.544	0	0	-6.07246	14	19	7	3UTR		0	0
hsa-let-7a-5p	NM_001323408	PSMF1	TGAGGTAGTAGGTTGTATAGTT#TGGAACCTACATGGCCTCT#.(((((.(((((((.((.....#)).)))))))...))))).	4490	4509	0.987179	-18.2	0	0.002407	0.544	0	0	-6.07246	14	19	7	3UTR		0	0
hsa-let-7a-5p	NM_001320899	FHIT	TGAGGTAGTAGGTTGTATAGTT#GCTGTCTTGCCTGCTGCCA#...((((((((((...(((((.#)))))...)))))))))).	5661	5680	0.991453	-21.5	0	0.0017707	0.5	0	0	-8.33988	15	19	10	3UTR		0	0
hsa-let-7a-5p	NM_152263	TPM3	TGAGGTAGTAGGTTGTATAGTT#GGCTCACTGCAACCTCTGCTTCT#.(((((((.((((((((.((((#))))...))))))))))))))).	3546	3569	0.991453	-21.4	1	0.00140188	0.485	0	0	-4.84971	19	23	15	3UTR		0	0
hsa-let-7a-5p	XM_005272213	VAV2	TGAGGTAGTAGGTTGTATAGTT#ACTGTCAGCCTGCCCTCGG#(((((..((((((((.(((((.#)))))))))))))))))).	2869	2888	0.991453	-21.6	0	0.0018124	0.471	0	0	-7.61527	18	19	18	3UTR	MIRT052458	0	0
hsa-let-7a-5p	NM_014681	DHX34	TGAGGTAGTAGGTTGTATAGTT#ACTGTTAGGCCTGCACCTG#..((((.(((((((..(((((.#)))))..))))))))))).	3916	3935	0.991453	-20.1	0	0.000711992	0.456	0	0	-7.46919	16	19	11	3UTR		0	0
hsa-let-7a-5p	NM_006729	DIAPH2	TGAGGTAGTAGGTTGTATAGTT#GACTATGGATTGGGCCTCTGCCTCT#.(((((((.(((((.(((((((#))))))).)....))))))))))).	6845	6870	0.991453	-21.6	1	0.000201556	0.485	0	0	-5.58516	19	25	11	3UTR		1	0
hsa-let-7a-5p	NM_001364682	TPM3	TGAGGTAGTAGGTTGTATAGTT#GGCTCACTGCAACCTCTGCTTCT#.(((((((.((((((((.((((#))))...))))))))))))))).	3546	3569	0.991453	-21.4	1	0.00140188	0.485	0	0	-4.84971	19	23	15	3UTR		0	0
hsa-let-7a-5p	NM_001134398	VAV2	TGAGGTAGTAGGTTGTATAGTT#ACTGTCAGCCTGCCCTCGG#(((((..((((((((.(((((.#)))))))))))))))))).	2849	2868	0.991453	-21.6	0	0.0018124	0.471	0	0	-7.61527	18	19	18	3UTR	MIRT052458	0	0
hsa-let-7a-5p	NM_001256449	GUCY1A1	TGAGGTAGTAGGTTGTATAGTT#GCACTTACTACCTG#..((((((((((.(((......#))))))))))))).	2807	2821	1	-17	1	0.0230139	0.662	0	0	-6.24613	13	14	13	3UTR		0	0
hsa-let-7a-5p	NM_001256470	PLEKHA5	TGAGGTAGTAGGTTGTATAGTT#CAGCTTGCTGCTA#...((((((((((((.......#)))))))))))).	4144	4157	1	-16.1	0	0.00349149	0.618	3.09651	1.34299	-6.74759	12	13	12	3UTR		0	0
hsa-let-7a-5p	NM_001256477	CMPK2	TGAGGTAGTAGGTTGTATAGTT#GGCCTCCTGCCTCAT#((((((((.(((((........#))))).)))))))).	1938	1953	1	-18.9	1	7.41476e-05	0.471	0.510146	0.177304	-5.96246	13	15	8	3UTR		0	0
hsa-let-7a-5p	NM_001256566	F2RL2	TGAGGTAGTAGGTTGTATAGTT#TGCAACCTCTGCCTCC#.(((((((.((((((((.....#))))))))))))))).	1384	1400	1	-22.9	1	0.00164249	0.441	0	0	-4.84971	15	16	15	3UTR		0	0
hsa-let-7a-5p	NM_001256585	MGLL	TGAGGTAGTAGGTTGTATAGTT#CTACGCCTCCCTGCTGCCTCC#.(((((((((((..((.(((..#))).))...))))))))))).	3145	3166	1	-21	1	0.000957833	0.382	0	0	-5.9393	16	21	11	3UTR		1	1
hsa-let-7a-5p	NM_001256647	NR1H2	TGAGGTAGTAGGTTGTATAGTT#GGCTGCCCTCCCTCCCCAGCTTACACCTCAA#((((((.((((((((.......#.)))))))))))))).	1567	1598	1	-19	0	0.00969181	0.353	4.34034	3.70377	-5.71431	14	16	14	3UTR		0	0
hsa-let-7a-5p	NM_001256648	ZNF43	TGAGGTAGTAGGTTGTATAGTT#GACCTCATGATCTGCCTGCCTCGG#((((((((((((((((......#.))))))))).))))))).	5463	5487	1	-18.4	1	0.000410462	0.412	0	0	-3.93757	16	19	9	3UTR		0	0
hsa-let-7a-5p	NM_001256649	ZNF43	TGAGGTAGTAGGTTGTATAGTT#GACCTCATGATCTGCCTGCCTCGG#((((((((((((((((......#.))))))))).))))))).	5328	5352	1	-18.4	1	0.000410462	0.412	0	0	-3.93757	16	19	9	3UTR		0	0
hsa-let-7a-5p	NM_001256650	ZNF43	TGAGGTAGTAGGTTGTATAGTT#GACCTCATGATCTGCCTGCCTCGG#((((((((((((((((......#.))))))))).))))))).	5200	5224	1	-18.4	1	0.000410462	0.412	-0.164077	0.0681054	-3.93757	16	19	9	3UTR		0	0
hsa-let-7a-5p	NM_001256653	ZNF43	TGAGGTAGTAGGTTGTATAGTT#GACCTCATGATCTGCCTGCCTCGG#((((((((((((((((......#.))))))))).))))))).	4941	4965	1	-18.4	1	0.000410462	0.412	0	0	-3.93757	16	19	9	3UTR		0	0
hsa-let-7a-5p	NM_001256673	STOML1	TGAGGTAGTAGGTTGTATAGTT#GATTGGGCATGGGAAGGAGCAGGGCCTGCTGCTTCC#.(((((((((((((.(......#.).))))))))))))).	1696	1732	1	-20.3	1	6.03954e-08	0.382	2.6615	1.77144	-4.52877	14	17	13	3UTR		0	0
hsa-let-7a-5p	NM_001256674	STOML1	TGAGGTAGTAGGTTGTATAGTT#TGCAACCTCTACCTCC#.(((((((.((((((((.....#))))))))))))))).	3755	3771	1	-22.9	1	0.0512927	0.5	0	0	-4.84971	15	16	15	3UTR		0	0
hsa-let-7a-5p	NM_001256675	STOML1	TGAGGTAGTAGGTTGTATAGTT#TGCAACCTCTACCTCC#.(((((((.((((((((.....#))))))))))))))).	3695	3711	1	-22.9	1	0.0512927	0.5	-0.986248	-0.20706	-4.84971	15	16	15	3UTR		0	0
hsa-let-7a-5p	NM_001256675	STOML1	TGAGGTAGTAGGTTGTATAGTT#GATTGGGCATGGGAAGGAGCAGGGCCTGCTGCTTCC#.(((((((((((((.(......#.).))))))))))))).	1580	1616	1	-20.3	1	6.03954e-08	0.382	0.305415	0.0709317	-4.52877	14	17	13	3UTR		0	0
hsa-let-7a-5p	NM_001256676	STOML1	TGAGGTAGTAGGTTGTATAGTT#GATTGGGCATGGGAAGGAGCAGGGCCTGCTGCTTCC#.(((((((((((((.(......#.).))))))))))))).	1657	1693	1	-20.3	1	6.03954e-08	0.382	4.3615	3.7982	-4.52877	14	17	13	3UTR		0	0
hsa-let-7a-5p	NM_001256677	STOML1	TGAGGTAGTAGGTTGTATAGTT#GATTGGGCATGGGAAGGAGCAGGGCCTGCTGCTTCC#.(((((((((((((.(......#.).))))))))))))).	1974	2010	1	-20.3	1	6.03954e-08	0.382	2.6615	1.77144	-4.52877	14	17	13	3UTR		0	0
hsa-let-7a-5p	NM_001256678	PRORP	TGAGGTAGTAGGTTGTATAGTT#GCAATCTTCCTACCTCAG#((((((((.(((((((......#)))))))..)))))))).	2764	2782	1	-20.2	1	0.0237931	0.471	-0.510203	-0.229018	-4.99396	15	18	8	3UTR	MIRT549803	1	0
hsa-let-7a-5p	NM_001256679	PRORP	TGAGGTAGTAGGTTGTATAGTT#GGCTGGAGTGCAATGGTTTGATCTCAGTTCACTGCAACCTCTGCCTCC#.(((((((.((((((((.....#.))))))))))))))).	5080	5128	1	-23.1	1	0.00142087	0.485	0.387696	0.0687096	-4.84971	15	17	15	3UTR	MIRT549803	1	0
hsa-let-7a-5p	NM_001256679	PRORP	TGAGGTAGTAGGTTGTATAGTT#GCAATCTTCCTACCTCAG#((((((((.(((((((......#)))))))..)))))))).	2259	2277	1	-20.2	1	0.0237931	0.471	-0.0765509	-0.00418713	-4.99396	15	18	8	3UTR	MIRT549803	1	0
hsa-let-7a-5p	NM_001256680	PRORP	TGAGGTAGTAGGTTGTATAGTT#GGCTGGAGTGCAATGGTTTGATCTCAGTTCACTGCAACCTCTGCCTCC#.(((((((.((((((((.....#.))))))))))))))).	4628	4676	1	-23.1	1	0.00142087	0.485	0.230929	0.20571	-4.84971	15	17	15	3UTR	MIRT549803	1	0
hsa-let-7a-5p	NM_001256680	PRORP	TGAGGTAGTAGGTTGTATAGTT#GCAATCTTCCTACCTCAG#((((((((.(((((((......#)))))))..)))))))).	1807	1825	1	-20.2	1	0.0237931	0.471	-0.090204	-0.271797	-4.99396	15	18	8	3UTR	MIRT549803	1	0
hsa-let-7a-5p	NM_001256681	PRORP	TGAGGTAGTAGGTTGTATAGTT#GGCTGGAGTGCAATGGTTTGATCTCAGTTCACTGCAACCTCTGCCTCC#.(((((((.((((((((.....#.))))))))))))))).	4580	4628	1	-23.1	1	0.00142087	0.485	0.210481	-0.0328479	-4.84971	15	17	15	3UTR	MIRT549803	1	0
hsa-let-7a-5p	NM_001256681	PRORP	TGAGGTAGTAGGTTGTATAGTT#GCAATCTTCCTACCTCAG#((((((((.(((((((......#)))))))..)))))))).	1759	1777	1	-20.2	1	0.0237931	0.471	-0.374661	-0.0201659	-4.99396	15	18	8	3UTR	MIRT549803	1	0
hsa-let-7a-5p	NM_001256702	USP3	TGAGGTAGTAGGTTGTATAGTT#AACTGTGCAGCCTTACCACACCTA#..((((.(((((((((((((((#))))))))))))).))...)))).	4479	4503	1	-22	0	0.0403406	0.632	0	0	-6.50069	19	24	13	3UTR		0	0
hsa-let-7a-5p	NM_001256702	USP3	TGAGGTAGTAGGTTGTATAGTT#GACACAACTGCCTGCTGCCTTT#.((((((((((((.((......#.)).)))))))))))).	1957	1979	1	-21.2	1	0.0081944	0.529	0	0	-4.65016	14	17	12	3UTR		0	0
hsa-let-7a-5p	NM_001256750	PEX5L	TGAGGTAGTAGGTTGTATAGTT#ACTATGCACCGTGCTTTCTCAG#(((((.((((.(.((((((((.#)))))))).).)))).))))).	5747	5769	1	-20.4	0	0.0171897	0.647	0	0	-9.95244	18	22	8	3UTR		0	0
hsa-let-7a-5p	NM_001256751	PEX5L	TGAGGTAGTAGGTTGTATAGTT#ACTATGCACCGTGCTTTCTCAG#(((((.((((.(.((((((((.#)))))))).).)))).))))).	5681	5703	1	-20.4	0	0.0171897	0.647	0	0	-9.95244	18	22	8	3UTR		0	0
hsa-let-7a-5p	NM_001256752	PEX5L	TGAGGTAGTAGGTTGTATAGTT#ACTATGCACCGTGCTTTCTCAG#(((((.((((.(.((((((((.#)))))))).).)))).))))).	5648	5670	1	-20.4	0	0.0171897	0.647	0.471141	0.0914926	-9.95244	18	22	8	3UTR		0	0
hsa-let-7a-5p	NM_001256753	PEX5L	TGAGGTAGTAGGTTGTATAGTT#ACTATGCACCGTGCTTTCTCAG#(((((.((((.(.((((((((.#)))))))).).)))).))))).	5576	5598	1	-20.4	0	0.0171897	0.647	0.804984	0.22503	-9.95244	18	22	8	3UTR		0	0
hsa-let-7a-5p	NM_001256754	PEX5L	TGAGGTAGTAGGTTGTATAGTT#ACTATGCACCGTGCTTTCTCAG#(((((.((((.(.((((((((.#)))))))).).)))).))))).	5604	5626	1	-20.4	0	0.0171897	0.647	-0.0878505	0.35779	-9.95244	18	22	8	3UTR		0	0
hsa-let-7a-5p	NM_001256755	PEX5L	TGAGGTAGTAGGTTGTATAGTT#ACTATGCACCGTGCTTTCTCAG#(((((.((((.(.((((((((.#)))))))).).)))).))))).	5409	5431	1	-20.4	0	0.0171897	0.647	0.331393	0.0635432	-9.95244	18	22	8	3UTR		0	0
hsa-let-7a-5p	NM_001256756	PEX5L	TGAGGTAGTAGGTTGTATAGTT#ACTATGCACCGTGCTTTCTCAG#(((((.((((.(.((((((((.#)))))))).).)))).))))).	5499	5521	1	-20.4	0	0.0171897	0.647	1.15435	0.219595	-9.95244	18	22	8	3UTR		0	0
hsa-let-7a-5p	NM_001256758	RNF165	TGAGGTAGTAGGTTGTATAGTT#CGGTCCTGCTACCTCAC#(((((((((((((((.......#))).)))))))))))).	2111	2128	1	-21.5	1	0.00115361	0.5	0.65595	0.612332	-4.17062	15	17	12	3UTR		1	1
hsa-let-7a-5p	NM_001256760	HTR2C	TGAGGTAGTAGGTTGTATAGTT#GACACGTGCAACAGACTGCCTTAT#(((((((((..(((((((.(((#)))..)))))))..))))))))).	4666	4690	1	-21.5	1	0.00459736	0.647	-0.047047	-0.112287	-8.00486	19	24	9	3UTR		0	0
hsa-let-7a-5p	NM_001256761	HTR2C	TGAGGTAGTAGGTTGTATAGTT#GACACGTGCAACAGACTGCCTTAT#(((((((((..(((((((.(((#)))..)))))))..))))))))).	4480	4504	1	-21.5	1	0.00459736	0.647	2.05389	1.4671	-8.00486	19	24	9	3UTR		0	0
hsa-let-7a-5p	NM_001256761	HTR2C	TGAGGTAGTAGGTTGTATAGTT#AGCTTTGCAACCTTGTACTTTAC#(((((((..((((((((.((((#)))).))))))))..))))))).	2125	2148	1	-20.2	1	0.0220877	0.662	1.86391	1.90904	-7.3076	19	23	8	3UTR		0	0
hsa-let-7a-5p	NM_001256761	HTR2C	TGAGGTAGTAGGTTGTATAGTT#GGCCTGCTGCTCTCT#.(((((((((((((........#)))))))))).))).	3336	3351	1	-18.8	1	3.8259e-06	0.588	1.80608	1.66299	-4.76182	13	15	10	3UTR		0	0
hsa-let-7a-5p	NM_001256763	CYRIB	TGAGGTAGTAGGTTGTATAGTT#GACTGAGAATGCAGTTTTTTAGTGATTGCAATTACTATCTCAT#((((((((((.((((((.....#.)))))))))))))))).	1364	1407	1	-17.4	1	0.00809771	0.706	1.90886	2.36407	-6.76235	16	18	16	3UTR		0	0
hsa-let-7a-5p	NM_001256827	SMG6	TGAGGTAGTAGGTTGTATAGTT#GGGACCTGCTCCTCAC#(((((.((((((((.(......#).))))))))))))).	1969	1985	1	-19.8	0	0.000108924	0.294	0	0	-6.57398	14	16	13	3UTR		0	0
hsa-let-7a-5p	NM_001256838	ZNF382	TGAGGTAGTAGGTTGTATAGTT#CTTTCATATACAGCTTATTACCTTC#.((((((((((((((((((...#.)))))))))))))))))).	2277	2302	1	-23.5	1	0.0967522	0.691	0	0	-3.79332	18	20	18	3UTR		0	0
hsa-let-7a-5p	NM_001256838	ZNF382	TGAGGTAGTAGGTTGTATAGTT#TGCAACCTCTACCTCAA#((((((((.((((((((.....#)))))))))))))))).	4632	4649	1	-24.5	1	0.0390451	0.485	0	0	-4.99396	16	17	16	3UTR		0	0
hsa-let-7a-5p	NM_001256870	POLD4	TGAGGTAGTAGGTTGTATAGTT#CTTCCAATACCTGCTGCCTG#..(((((((((((.........#.))))))))))).	617	637	1	-18.7	1	0.126202	0.471	1.41863	1.31612	-6.78234	11	13	11	3UTR		0	0
hsa-let-7a-5p	NM_001256888	CALHM4	TGAGGTAGTAGGTTGTATAGTT#ACTAAATGCAGCCTACAGTATCTGGA#(.(((((((((((((((((((.#))))..))))))))))..))))).).	1639	1665	1	-18.9	1	0.00737903	0.662	0.00669297	-0.0945246	-5.10125	20	26	10	3UTR		0	0
hsa-let-7a-5p	NM_001256889	CALHM4	TGAGGTAGTAGGTTGTATAGTT#ACTAAATGCAGCCTACAGTATCTGGA#(.(((((((((((((((((((.#))))..))))))))))..))))).).	1517	1543	1	-18.9	1	0.00737903	0.662	0.296866	-0.0618308	-5.10125	20	26	10	3UTR		0	0
hsa-let-7a-5p	NM_001256916	MS4A2	TGAGGTAGTAGGTTGTATAGTT#GGCTACTGGAAAAATTTCTATTCTCTCCACAGCCTGCTGGTTTT#.(((.(((((((((((......#.))))))))))).))).	767	811	1	-18.2	0	0.00210918	0.647	1.77875	2.38766	-7.91236	14	17	11	3UTR		0	0
hsa-let-7a-5p	NM_001256944	CLCN4	TGAGGTAGTAGGTTGTATAGTT#GGCTTATTGCCTCAG#((((((((((((((........#)))))))))))))).	4011	4026	1	-18.8	1	2.97614e-05	0.529	0	0	-4.90607	14	15	14	3UTR		0	0
hsa-let-7a-5p	NM_001257072	ODAPH	TGAGGTAGTAGGTTGTATAGTT#TGCAACCTCTGCCTCC#.(((((((.((((((((.....#))))))))))))))).	908	924	1	-22.9	1	0.00787588	0.426	0	0	-4.84971	15	16	15	3UTR		0	0
hsa-let-7a-5p	NM_001257138	ITCH	TGAGGTAGTAGGTTGTATAGTT#TGCAGCCTGGGATCTCC#.(((((..(((((((((.....#)))))))))..))))).	4964	4981	1	-17.2	0	0.000510579	0.647	0	0	-7.65065	14	17	9	3UTR		0	0
hsa-let-7a-5p	NM_001257138	ITCH	TGAGGTAGTAGGTTGTATAGTT#ACAGCCTGCAAATGACTTCAT#((((((.(((((((((......#))))))))).....)))))).	3239	3260	1	-16.8	0	0.000259733	0.574	0	0	-5.48126	15	21	9	3UTR		0	0
hsa-let-7a-5p	NM_001257160	CEP41	TGAGGTAGTAGGTTGTATAGTT#TGCAACCTCTGCCTCC#.(((((((.((((((((.....#))))))))))))))).	1441	1457	1	-22.9	1	0.00337518	0.412	0	0	-4.84971	15	16	15	3UTR		0	0
hsa-let-7a-5p	NM_001257160	CEP41	TGAGGTAGTAGGTTGTATAGTT#CATCCTGCTATCTCAT#((((((((((((.((.......#)).)))))))))))).	2823	2839	1	-19.7	1	0.0143589	0.618	0	0	-5.45975	14	16	12	3UTR		0	0
hsa-let-7a-5p	NM_001257190	POM121	TGAGGTAGTAGGTTGTATAGTT#TTACACAGCTTCACAGGCTGCCTCAG#((((((((((((((((......#.))))))).....))))))))).	4702	4728	1	-19.6	1	4.8448e-05	0.456	0	0	-3.93757	16	23	9	3UTR		0	0
hsa-let-7a-5p	NM_001257194	KLHL3	TGAGGTAGTAGGTTGTATAGTT#GACTTCTGATACGACTGGGCTACTTCC#.((((((((.((((((((....#.))))))))..)))))))).	4022	4049	1	-19.5	1	0.0078268	0.471	0.75804	0.0819064	-5.03583	16	20	8	3UTR		0	0
hsa-let-7a-5p	NM_001257195	KLHL3	TGAGGTAGTAGGTTGTATAGTT#ACAGATGCCACCAAAACCTGCTATCTCT#.(((((((((((((........#.))))))))))))).	4427	4455	1	-20.5	1	0.0451693	0.515	0	0	-4.76182	13	15	13	3UTR		0	0
hsa-let-7a-5p	NM_001257195	KLHL3	TGAGGTAGTAGGTTGTATAGTT#GACTTCTGATACGACTGGGCTACTTCC#.((((((((.((((((((....#.))))))))..)))))))).	3607	3634	1	-19.5	1	0.0078268	0.471	0	0	-5.03583	16	20	8	3UTR		0	0
hsa-let-7a-5p	NM_001257199	GPD1	TGAGGTAGTAGGTTGTATAGTT#GCAGCCTAGGCCTCC#.(((((..((((((((......#)))))))).))))).	2381	2396	1	-19	0	1.77366e-05	0.412	0	0	-7.65065	13	15	8	3UTR		0	0
hsa-let-7a-5p	NM_001257205	FGF1	TGAGGTAGTAGGTTGTATAGTT#GCTGACAATACTGCTGCCTTAC#((((((((((((((((.((((.#))))))))).))))))))))).	2003	2025	1	-21.8	1	0.00585607	0.397	-0.294067	-0.0672558	-3.93757	20	22	11	3UTR		0	0
hsa-let-7a-5p	NM_001257210	FGF1	TGAGGTAGTAGGTTGTATAGTT#GCTGACAATACTGCTGCCTTAC#((((((((((((((((.((((.#))))))))).))))))))))).	1681	1703	1	-21.8	1	0.00585607	0.397	0	0	-3.93757	20	22	11	3UTR		0	0
hsa-let-7a-5p	NM_001257273	ZNF451	TGAGGTAGTAGGTTGTATAGTT#TGCAAGCTCTGCCTCC#.(((((((.((.(((((.....#))))).))))))))).	7564	7580	1	-18.8	1	0.00243365	0.397	0	0	-8.19652	14	16	9	3UTR		1	0
hsa-let-7a-5p	NM_001257291	SLC9A7	TGAGGTAGTAGGTTGTATAGTT#TGCAACCTCTGCCTCAC#((((((((.((((((((.....#)))))))))))))))).	3125	3142	1	-24.2	1	4.91494e-05	0.412	0	0	-4.99396	16	17	16	3UTR		0	0
hsa-let-7a-5p	NM_001257334	ATP5F1A	TGAGGTAGTAGGTTGTATAGTT#TGCAACCTCTGCCTCC#.(((((((.((((((((.....#))))))))))))))).	3318	3334	1	-22.9	1	6.38427e-05	0.441	0	0	-4.84971	15	16	15	3UTR		0	0
hsa-let-7a-5p	NM_001257335	ATP5F1A	TGAGGTAGTAGGTTGTATAGTT#TGCAACCTCTGCCTCC#.(((((((.((((((((.....#))))))))))))))).	3720	3736	1	-22.9	1	6.38427e-05	0.441	0	0	-4.84971	15	16	15	3UTR		0	0
hsa-let-7a-5p	NM_001257359	SAMD14	TGAGGTAGTAGGTTGTATAGTT#GACTCCCTTCACTTCCTGCTGCTTCC#.(((((((((((..((..((..#.))..))..))))))))))).	2677	2703	1	-20.3	1	0.0245404	0.441	2.00971	2.35556	-5.9393	15	21	11	3UTR		0	0
hsa-let-7a-5p	NM_001257408	IKZF3	TGAGGTAGTAGGTTGTATAGTT#ACAATCCTCCTACCTCAG#((((((((.(((((((......#)))).))).)))))))).	6334	6352	1	-19.7	1	0.0277162	0.515	0	0	-4.99396	15	18	8	3UTR	MIRT511390	0	1
hsa-let-7a-5p	NM_001257409	IKZF3	TGAGGTAGTAGGTTGTATAGTT#ACAATCCTCCTACCTCAG#((((((((.(((((((......#)))).))).)))))))).	6217	6235	1	-19.7	1	0.0277162	0.515	0	0	-4.99396	15	18	8	3UTR	MIRT511390	0	1
hsa-let-7a-5p	NM_001257411	IKZF3	TGAGGTAGTAGGTTGTATAGTT#ACAATCCTCCTACCTCAG#((((((((.(((((((......#)))).))).)))))))).	6007	6025	1	-19.7	1	0.0277162	0.515	0.357504	0.354374	-4.99396	15	18	8	3UTR	MIRT511390	0	1
hsa-let-7a-5p	NM_001257412	IKZF3	TGAGGTAGTAGGTTGTATAGTT#ACAATCCTCCTACCTCAG#((((((((.(((((((......#)))).))).)))))))).	5890	5908	1	-19.7	1	0.0277162	0.515	0	0	-4.99396	15	18	8	3UTR	MIRT511390	0	1
hsa-let-7a-5p	NM_001257413	IKZF3	TGAGGTAGTAGGTTGTATAGTT#ACAATCCTCCTACCTCAG#((((((((.(((((((......#)))).))).)))))))).	5773	5791	1	-19.7	1	0.0277162	0.515	0	0	-4.99396	15	18	8	3UTR	MIRT511390	0	1
hsa-let-7a-5p	NM_001257414	IKZF3	TGAGGTAGTAGGTTGTATAGTT#ACAATCCTCCTACCTCAG#((((((((.(((((((......#)))).))).)))))))).	6034	6052	1	-19.7	1	0.0277162	0.515	0	0	-4.99396	15	18	8	3UTR	MIRT511390	0	1
hsa-let-7a-5p	NM_001257967	ITPRID1	TGAGGTAGTAGGTTGTATAGTT#GACTGTGTAGTACCTACTACCC#...((((((((((..(((((((#)))))))....)))))))))).	6656	6678	1	-21.4	0	0.000487592	0.603	0	0	-8.10683	17	22	10	3UTR		0	0
hsa-let-7a-5p	NM_001258210	TSKU	TGAGGTAGTAGGTTGTATAGTT#ACAGCCTCCTGCCTCC#.(((((((.(((((((......#))))))).))))))).	1846	1862	1	-21.9	1	0.00261842	0.368	0	0	-4.84971	14	16	7	3UTR		0	0
hsa-let-7a-5p	NM_001258249	UTY	TGAGGTAGTAGGTTGTATAGTT#GTGCTGCCTCTGCTTCAG#((((((((.((((.((((....#)))).)))))))))))).	4849	4867	1	-19.5	1	0.000326994	0.515	0	0	-5.8508	16	18	12	3UTR		0	1
hsa-let-7a-5p	NM_001258251	UTY	TGAGGTAGTAGGTTGTATAGTT#GTGCTGCCTCTGCTTCAG#((((((((.((((.((((....#)))).)))))))))))).	5243	5261	1	-19.5	1	0.000326994	0.515	0	0	-5.8508	16	18	12	3UTR		0	1
hsa-let-7a-5p	NM_001258252	UTY	TGAGGTAGTAGGTTGTATAGTT#GTGCTGCCTCTGCTTCAG#((((((((.((((.((((....#)))).)))))))))))).	5330	5348	1	-19.5	1	0.000326994	0.515	0	0	-5.8508	16	18	12	3UTR		0	1
hsa-let-7a-5p	NM_001258254	UTY	TGAGGTAGTAGGTTGTATAGTT#GTGCTGCCTCTGCTTCAG#((((((((.((((.((((....#)))).)))))))))))).	4787	4805	1	-19.5	1	0.000326994	0.515	0	0	-5.8508	16	18	12	3UTR		0	1
hsa-let-7a-5p	NM_001258256	UTY	TGAGGTAGTAGGTTGTATAGTT#GTGCTGCCTCTGCTTCAG#((((((((.((((.((((....#)))).)))))))))))).	5159	5177	1	-19.5	1	0.000326994	0.515	0	0	-5.8508	16	18	12	3UTR		0	1
hsa-let-7a-5p	NM_001258258	UTY	TGAGGTAGTAGGTTGTATAGTT#GTGCTGCCTCTGCTTCAG#((((((((.((((.((((....#)))).)))))))))))).	5351	5369	1	-19.5	1	0.000326994	0.515	0	0	-5.8508	16	18	12	3UTR		0	1
hsa-let-7a-5p	NM_001258261	UTY	TGAGGTAGTAGGTTGTATAGTT#GTGCTGCCTCTGCTTCAG#((((((((.((((.((((....#)))).)))))))))))).	5321	5339	1	-19.5	1	0.000326994	0.515	0	0	-5.8508	16	18	12	3UTR		0	1
hsa-let-7a-5p	NM_001258265	UTY	TGAGGTAGTAGGTTGTATAGTT#GTGCTGCCTCTGCTTCAG#((((((((.((((.((((....#)))).)))))))))))).	4946	4964	1	-19.5	1	0.000326994	0.515	0	0	-5.8508	16	18	12	3UTR		0	1
hsa-let-7a-5p	NM_001258266	UTY	TGAGGTAGTAGGTTGTATAGTT#GTGCTGCCTCTGCTTCAG#((((((((.((((.((((....#)))).)))))))))))).	5255	5273	1	-19.5	1	0.000326994	0.515	0	0	-5.8508	16	18	12	3UTR		0	1
hsa-let-7a-5p	NM_001258345	PACRGL	TGAGGTAGTAGGTTGTATAGTT#AGCTAACACTGGTTTCTTTGATAACAGGCTACTACCTGGA#(.(((((((((.((((......#.)))).))))))))).).	5180	5220	1	-20.3	1	0.000170836	0.603	0	0	-8.44805	14	18	9	3UTR		0	0
hsa-let-7a-5p	NM_001258346	PACRGL	TGAGGTAGTAGGTTGTATAGTT#AGCTAACACTGGTTTCTTTGATAACAGGCTACTACCTGGA#(.(((((((((.((((......#.)))).))))))))).).	4873	4913	1	-20.3	1	0.000170836	0.603	0	0	-8.44805	14	18	9	3UTR		0	0
hsa-let-7a-5p	NM_001258375	EPS15L1	TGAGGTAGTAGGTTGTATAGTT#GGCCTCTGCCTCGG#((((((((.(((((........#))))))))))))).	2444	2458	1	-18.2	1	4.27515e-06	0.471	0	0	-5.96246	13	14	13	3UTR		0	0
hsa-let-7a-5p	NM_001258376	EPS15L1	TGAGGTAGTAGGTTGTATAGTT#GCATGTCTGGATGTTTCCTTGGTGCTCTGCTGCCTCC#.(((((((((((..((((....#.))))))))))))))).	2608	2645	1	-19.4	1	0.00116247	0.382	0	0	-5.9393	15	17	15	3UTR		0	0
hsa-let-7a-5p	NM_001258379	SLC4A7	TGAGGTAGTAGGTTGTATAGTT#GATGGATTCAACTTCTGCCTCGG#((((((((.((((((.......#.)))))))))))))).	5342	5365	1	-18.2	1	0.00032415	0.588	0	0	-5.22701	14	16	14	3UTR		0	0
hsa-let-7a-5p	NM_001258380	SLC4A7	TGAGGTAGTAGGTTGTATAGTT#GATGGATTCAACTTCTGCCTCGG#((((((((.((((((.......#.)))))))))))))).	5056	5079	1	-18.2	1	0.00032415	0.588	0	0	-5.22701	14	16	14	3UTR		0	0
hsa-let-7a-5p	NM_001258388	ATPSCKMT	TGAGGTAGTAGGTTGTATAGTT#CTCGGACCCATGACTTACTGCCTCT#.(((((((((((((((......#.))))))))))))))).	1290	1315	1	-21.6	1	0.00253986	0.456	0	0	-3.79332	15	17	15	3UTR		0	0
hsa-let-7a-5p	NM_001258392	CLPB	TGAGGTAGTAGGTTGTATAGTT#TGCAACCTCTGCCTCC#.(((((((.((((((((.....#))))))))))))))).	4571	4587	1	-22.9	1	0.000128826	0.412	0	0	-4.84971	15	16	15	3UTR	MIRT052510	1	0
hsa-let-7a-5p	NM_001258393	CLPB	TGAGGTAGTAGGTTGTATAGTT#TGCAACCTCTGCCTCC#.(((((((.((((((((.....#))))))))))))))).	4484	4500	1	-22.9	1	0.000128826	0.412	0	0	-4.84971	15	16	15	3UTR	MIRT052510	1	0
hsa-let-7a-5p	NM_001258394	CLPB	TGAGGTAGTAGGTTGTATAGTT#TGCAACCTCTGCCTCC#.(((((((.((((((((.....#))))))))))))))).	4768	4784	1	-22.9	1	0.000128826	0.412	0	0	-4.84971	15	16	15	3UTR	MIRT052510	1	0
hsa-let-7a-5p	NM_001258401	SLC4A8	TGAGGTAGTAGGTTGTATAGTT#GGCTGGAGTGCAGTGGTGCGATCTCATCTCACTGCAACCTCTGCCTCC#.(((((((.((((((((.....#.))))))))))))))).	7272	7320	1	-23.1	1	7.63114e-05	0.426	0	0	-4.84971	15	17	15	3UTR		0	0
hsa-let-7a-5p	NM_001258401	SLC4A8	TGAGGTAGTAGGTTGTATAGTT#AGCTCACTGCAACCTCCGCCTCC#.(((((.(.((((((((.((((#))))...))))))))).))))).	9362	9385	1	-19.5	0	0.0037167	0.426	0	0	-6.3934	18	23	9	3UTR		0	0
hsa-let-7a-5p	NM_001258406	ACOD1	TGAGGTAGTAGGTTGTATAGTT#ACTAGATGTAGCCTTGAGCATGTTACCATTAGCCCTCTGCCTCAG#((((((((..(((((.......#.)))))..)))))))).	1975	2020	1	-19.4	1	0.0200762	0.559	0	0	-6.46952	13	17	8	3UTR		0	0
hsa-let-7a-5p	NM_001260494	RDX	TGAGGTAGTAGGTTGTATAGTT#AGCATATAAAAACATCAGTCCCGAGGAGGGGACAACAATACTACCTCAC#((((((((((.(((((......#.)))))..)))))))))).	2526	2575	1	-21	1	0.228697	0.544	0	0	-6.76235	15	19	10	3UTR	MIRT521389	1	1
hsa-let-7a-5p	NM_001260508	KCNJ3	TGAGGTAGTAGGTTGTATAGTT#GACTATAATAATACCTTCTGGCTACCTCT#.((((((((((((..(((((((#))))))).....))))....)))))))).	3091	3120	1	-20.9	1	0.0252403	0.662	0	0	-5.38561	19	29	8	3UTR		1	1
hsa-let-7a-5p	NM_001261382	UEVLD	TGAGGTAGTAGGTTGTATAGTT#ACTTATCCATACAACCTCTACTTTT#.(((((((.(((((((((....#.)))))))))))))))).	2565	2590	1	-19.6	1	0.0262833	0.574	0	0	-4.84971	16	18	16	3UTR		0	0
hsa-let-7a-5p	NM_001261383	UEVLD	TGAGGTAGTAGGTTGTATAGTT#ACTTATCCATACAACCTCTACTTTT#.(((((((.(((((((((....#.)))))))))))))))).	2441	2466	1	-19.6	1	0.0262833	0.574	0	0	-4.84971	16	18	16	3UTR		0	0
hsa-let-7a-5p	NM_001261385	UEVLD	TGAGGTAGTAGGTTGTATAGTT#ACTTATCCATACAACCTCTACTTTT#.(((((((.(((((((((....#.)))))))))))))))).	2476	2501	1	-19.6	1	0.0262833	0.574	0	0	-4.84971	16	18	16	3UTR		0	0
hsa-let-7a-5p	NM_001261386	UEVLD	TGAGGTAGTAGGTTGTATAGTT#ACTTATCCATACAACCTCTACTTTT#.(((((((.(((((((((....#.)))))))))))))))).	1972	1997	1	-19.6	1	0.0262833	0.574	0	0	-4.84971	16	18	16	3UTR		0	0
hsa-let-7a-5p	NM_001261390	CALCOCO2	TGAGGTAGTAGGTTGTATAGTT#TACAGCCTCTGCCTCC#.(((((((.((((((((.....#))))))))))))))).	2601	2617	1	-22.9	1	0.000624222	0.441	0	0	-4.84971	15	16	15	3UTR		0	0
hsa-let-7a-5p	NM_001261391	CALCOCO2	TGAGGTAGTAGGTTGTATAGTT#TACAGCCTCTGCCTCC#.(((((((.((((((((.....#))))))))))))))).	2592	2608	1	-22.9	1	0.000624222	0.441	0	0	-4.84971	15	16	15	3UTR		0	0
hsa-let-7a-5p	NM_001261393	CALCOCO2	TGAGGTAGTAGGTTGTATAGTT#TACAGCCTCTGCCTCC#.(((((((.((((((((.....#))))))))))))))).	2403	2419	1	-22.9	1	0.000624222	0.441	0	0	-4.84971	15	16	15	3UTR		0	0
hsa-let-7a-5p	NM_001261395	CALCOCO2	TGAGGTAGTAGGTTGTATAGTT#TACAGCCTCTGCCTCC#.(((((((.((((((((.....#))))))))))))))).	2339	2355	1	-22.9	1	0.000624222	0.441	0	0	-4.84971	15	16	15	3UTR		0	0
hsa-let-7a-5p	NM_001261462	SPRTN	TGAGGTAGTAGGTTGTATAGTT#GTACAACCACAGCTCAG#((((.(.((.((((((((....#))))))))))).)))).	2309	2326	1	-16.6	0	0.0376052	0.574	0	0	-10.8428	15	17	11	3UTR		0	0
hsa-let-7a-5p	NM_001261843	ZNF623	TGAGGTAGTAGGTTGTATAGTT#ACTGTGCAGCCCTACTCGGCTCAG#((((.((((((((((((((((.#))))))))))).)))).).)))).	1848	1872	1	-23.6	0	5.4045e-05	0.368	0	0	-8.05661	20	24	11	3UTR		0	0
hsa-let-7a-5p	NM_001264573	KIF18B	TGAGGTAGTAGGTTGTATAGTT#TGCAACCTCCGCCTCC#.(((((.(.((((((((.....#))))))))).))))).	3339	3355	1	-18.6	0	0.0076879	0.441	0	0	-6.3934	14	16	9	3UTR		0	0
hsa-let-7a-5p	NM_001265577	KIF18B	TGAGGTAGTAGGTTGTATAGTT#TGCAACCTCCGCCTCC#.(((((.(.((((((((.....#))))))))).))))).	3076	3092	1	-18.6	0	0.0076879	0.441	0	0	-6.3934	14	16	9	3UTR		0	0
hsa-let-7a-5p	NM_001265582	URM1	TGAGGTAGTAGGTTGTATAGTT#TACTGCCTCCTGCCTCT#.(((((((.((((.(((.....#))).)))).))))))).	1562	1579	1	-19.7	1	0.198601	0.441	0.217656	1.06742	-5.70655	14	17	7	3UTR		0	0
hsa-let-7a-5p	NM_001265592	PLEKHG5	TGAGGTAGTAGGTTGTATAGTT#ACAGCCTGCCTCCTGGG#(.(((..(((((((((......#)))))))))..))).).	3502	3519	1	-19	0	3.97409e-07	0.353	0	0	-8.5459	13	17	9	3UTR		0	0
hsa-let-7a-5p	NM_001265593	PLEKHG5	TGAGGTAGTAGGTTGTATAGTT#TGCAACCTCTGCCTCC#.(((((((.((((((((.....#))))))))))))))).	4077	4093	1	-22.9	1	0.00274655	0.382	3.46396	3.40501	-4.84971	15	16	15	3UTR		0	0
hsa-let-7a-5p	NM_001265594	PLEKHG5	TGAGGTAGTAGGTTGTATAGTT#TGCAACCTCTGCCTCC#.(((((((.((((((((.....#))))))))))))))).	3867	3883	1	-22.9	1	0.00274655	0.382	0	0	-4.84971	15	16	15	3UTR		0	0
hsa-let-7a-5p	NM_001265594	PLEKHG5	TGAGGTAGTAGGTTGTATAGTT#ACAGCCTGCCTCCTGGG#(.(((..(((((((((......#)))))))))..))).).	3088	3105	1	-19	0	3.97409e-07	0.353	0	0	-8.5459	13	17	9	3UTR		0	0
hsa-let-7a-5p	NM_001267041	ARMC8	TGAGGTAGTAGGTTGTATAGTT#GCTGTGCAAAATAGTAAGCTAGCATCTTACTGCCGTCAA#(((((((((((((((((((((.#)))))))))................))))))))).))).	2951	2990	1	-21.3	1	0.00422735	0.588	1.91545	1.19953	-3.93757	21	39	9	3UTR		1	1
hsa-let-7a-5p	NM_001267042	ARMC8	TGAGGTAGTAGGTTGTATAGTT#AGCTAGCATCTTACTGCCGTCAA#((((((((((((.(((.(((((#)))))))).))))))))).))).	2576	2599	1	-20.7	1	0.00422735	0.588	0	0	-5.22671	20	23	9	3UTR		1	1
hsa-let-7a-5p	NM_001267050	GPR155	TGAGGTAGTAGGTTGTATAGTT#AACAGAGGCAACCTCTCTGAGCCTCAG#((((((((.(((((((......#.)))))))))....)))))).	2929	2956	1	-18.4	1	0.0026542	0.559	0	0	-4.99396	15	21	9	3UTR		0	0
hsa-let-7a-5p	NM_001267051	GPR155	TGAGGTAGTAGGTTGTATAGTT#AACAGAGGCAACCTCTCTGAGCCTCAG#((((((((.(((((((......#.)))))))))....)))))).	2799	2826	1	-18.4	1	0.0026542	0.559	0	0	-4.99396	15	21	9	3UTR		0	0
hsa-let-7a-5p	NM_001267561	TJP3	TGAGGTAGTAGGTTGTATAGTT#ACAACCTTACCTCC#.((((((..(((((((......#))))))))))))).	3019	3033	1	-17.2	1	0.333589	0.529	0	0	-7.16335	13	14	13	3UTR		0	0
hsa-let-7a-5p	NM_001267582	GABRR1	TGAGGTAGTAGGTTGTATAGTT#AACTCATGCTTCAGTTTATAACCTATTACCTA#..(((((((((((((((.....#.))))))))))))))).	2121	2153	1	-21.2	1	0.472739	0.603	0	0	-4.957	15	17	15	3UTR		0	0
hsa-let-7a-5p	NM_001267706	CD274	TGAGGTAGTAGGTTGTATAGTT#GCAACTGCTACTGCCTTT#.(((((((((((((((......#)))))..)))))))))).	2148	2166	1	-18.9	1	0.0201759	0.647	0	0	-3.79332	15	18	10	3UTR		0	0
hsa-let-7a-5p	NM_001267709	ZNF706	TGAGGTAGTAGGTTGTATAGTT#ATCTGCTGCCTTAG#(((((((((((((.........#))))))))))))).	1134	1148	1	-17.6	1	0.000521459	0.603	0	0	-5.76291	13	14	13	3UTR		0	0
hsa-let-7a-5p	NM_001267722	SRP72	TGAGGTAGTAGGTTGTATAGTT#CTCAAAGTCTGCCTAGTGAGATATGGCCTACTGGTTGCCTCAT#((((((((((((((((((....#.))))))))))))....)))))).	2001	2044	1	-21.9	1	3.37466e-05	0.574	0	0	-3.93757	18	24	12	3UTR		0	0
hsa-let-7a-5p	NM_001267779	ZNF850	TGAGGTAGTAGGTTGTATAGTT#TGCAACCTCTGCCTCC#.(((((((.((((((((.....#))))))))))))))).	4003	4019	1	-22.9	1	0.00048903	0.426	0	0	-4.84971	15	16	15	3UTR		0	0
hsa-let-7a-5p	NM_001267779	ZNF850	TGAGGTAGTAGGTTGTATAGTT#GGCTTACCGCAACCTCTGCCTCC#.(((((((.(((((((..((((#))))....)))))))))))))).	6970	6993	1	-22.4	1	0.0114662	0.441	0	0	-4.84971	18	23	14	3UTR		0	0
hsa-let-7a-5p	NM_001267803	PAAF1	TGAGGTAGTAGGTTGTATAGTT#TGCAACCTCCACCTCT#.(((((.(.((((((((.....#))))))))).))))).	2700	2716	1	-18.7	0	0.0147046	0.441	0	0	-6.3934	14	16	9	3UTR		0	0
hsa-let-7a-5p	NM_001267805	PAAF1	TGAGGTAGTAGGTTGTATAGTT#TGCAACCTCCACCTCT#.(((((.(.((((((((.....#))))))))).))))).	2687	2703	1	-18.7	0	0.0147046	0.441	0	0	-6.3934	14	16	9	3UTR		0	0
hsa-let-7a-5p	NM_001267806	PAAF1	TGAGGTAGTAGGTTGTATAGTT#TGCAACCTCCACCTCT#.(((((.(.((((((((.....#))))))))).))))).	2604	2620	1	-18.7	0	0.0147046	0.441	0	0	-6.3934	14	16	9	3UTR		0	0
hsa-let-7a-5p	NM_001267843	CLOCK	TGAGGTAGTAGGTTGTATAGTT#CTAGTTTCACTTGCTGCCTTC#.((((((((((((....(((..#))).....)))))))))))).	9104	9125	1	-17.2	1	0.0125622	0.632	0	0	-5.61866	15	21	12	3UTR		1	1
hsa-let-7a-5p	NM_001270041	DYDC2	TGAGGTAGTAGGTTGTATAGTT#CAGCCTACTCCTTT#.((((.(((((((((.......#))))))))))))).	699	713	1	-18	0	0.0605815	0.588	0	0	-5.92733	13	14	13	3UTR		0	0
hsa-let-7a-5p	NM_001270042	DYDC2	TGAGGTAGTAGGTTGTATAGTT#CAGCCTACTCCTTT#.((((.(((((((((.......#))))))))))))).	725	739	1	-18	0	0.0605815	0.588	0	0	-5.92733	13	14	13	3UTR		0	0
hsa-let-7a-5p	NM_001270377	ANKRD46	TGAGGTAGTAGGTTGTATAGTT#AACTACATACTATGATCAAGTATATTGCATCCTAACGCTACCTCT#.(((((((((((.((((.....#.)))).)))...)))))))).	1033	1078	1	-19.3	1	0.0922674	0.603	0.128448	0.0953836	-5.08246	15	21	8	3UTR	MIRT448999	1	1
hsa-let-7a-5p	NM_001270379	ANKRD46	TGAGGTAGTAGGTTGTATAGTT#AGCTCTGCAGTTAGGAGGCAGAGGGACCTGCTACCA#...(((((((((((.(......#.).))))))))))).	1001	1037	1	-19.9	0	1.49068e-05	0.382	0.459175	0.230142	-7.24999	12	15	11	3UTR	MIRT448999	1	1
hsa-let-7a-5p	NM_001270407	JAM2	TGAGGTAGTAGGTTGTATAGTT#TGCAACCTCCGCCTCC#.(((((.(.((((((((.....#))))))))).))))).	2743	2759	1	-18.6	0	0.0696112	0.412	0	0	-6.3934	14	16	9	3UTR		0	0
hsa-let-7a-5p	NM_001270470	SOCS2	TGAGGTAGTAGGTTGTATAGTT#CAACCTGTTGCCA#...((((((((((((.......#)))))))))))).	2116	2129	1	-15.7	0	0.00726999	0.632	1.08682	1.06102	-6.74759	12	13	12	3UTR		0	0
hsa-let-7a-5p	NM_001270473	CENPN	TGAGGTAGTAGGTTGTATAGTT#TGCAACCTCTGCCTCC#.(((((((.((((((((.....#))))))))))))))).	2034	2050	1	-22.9	1	0.0113951	0.426	0	0	-4.84971	15	16	15	3UTR		0	0
hsa-let-7a-5p	NM_001270474	CENPN	TGAGGTAGTAGGTTGTATAGTT#TGCAACCTCTGCCTCC#.(((((((.((((((((.....#))))))))))))))).	1992	2008	1	-22.9	1	0.0113951	0.426	0	0	-4.84971	15	16	15	3UTR		0	0
hsa-let-7a-5p	NM_001270528	RNF111	TGAGGTAGTAGGTTGTATAGTT#ACTGTCAACCTACTGTTGCTATGGTTATATACTCCCACTTCAT#(((((((((((((((.(((((.#))))))))))))))......................)))))).	4543	4586	1	-19.7	1	0.499279	0.632	0	0	-4.17062	20	43	14	3UTR		0	0
hsa-let-7a-5p	NM_001270530	RNF111	TGAGGTAGTAGGTTGTATAGTT#ACTGTCAACCTACTGTTGCTATGGTTATATACTCCCACTTCAT#(((((((((((((((.(((((.#))))))))))))))......................)))))).	4402	4445	1	-19.7	1	0.499279	0.632	0	0	-4.17062	20	43	14	3UTR		0	0
hsa-let-7a-5p	NM_001270546	AKAP13	TGAGGTAGTAGGTTGTATAGTT#AGCCTTGGAATCTACTGCCTG#..((((((((((((.((..(((#)))..)).)))))))))))).	8348	8369	1	-20.5	1	0.000364899	0.559	1.001	1.12865	-5.69245	17	21	12	3UTR		0	0
hsa-let-7a-5p	NM_001270622	SLC16A7	TGAGGTAGTAGGTTGTATAGTT#TACAACCTCTGCCTCC#.(((((((.((((((((.....#))))))))))))))).	5802	5818	1	-22.9	1	0.0788238	0.441	0	0	-4.84971	15	16	15	3UTR		0	0
hsa-let-7a-5p	NM_001270622	SLC16A7	TGAGGTAGTAGGTTGTATAGTT#GATGAGACTTCCTGCTGCCTTT#.(((((((((((..((......#.))..))))))))))).	3021	3043	1	-20.5	1	0.0339007	0.588	0	0	-5.9393	13	17	11	3UTR		0	0
hsa-let-7a-5p	NM_001270623	SLC16A7	TGAGGTAGTAGGTTGTATAGTT#TACAACCTCTGCCTCC#.(((((((.((((((((.....#))))))))))))))).	5822	5838	1	-22.9	1	0.0788238	0.441	0	0	-4.84971	15	16	15	3UTR		0	0
hsa-let-7a-5p	NM_001270623	SLC16A7	TGAGGTAGTAGGTTGTATAGTT#GATGAGACTTCCTGCTGCCTTT#.(((((((((((..((......#.))..))))))))))).	3041	3063	1	-20.5	1	0.0339007	0.588	0	0	-5.9393	13	17	11	3UTR		0	0
hsa-let-7a-5p	NM_001270639	JOSD2	TGAGGTAGTAGGTTGTATAGTT#GCTCCCCACTGCCGCTGCTGCCTCAA#(((((((((((...(((.....#.)))..))))))))))).	787	813	1	-19.2	1	0.0185419	0.4	0	0	-9.43035	14	18	11	3UTR		0	0
hsa-let-7a-5p	NM_001270640	JOSD2	TGAGGTAGTAGGTTGTATAGTT#GCTCCCCACTGCCGCTGCTGCCTCAA#(((((((((((...(((.....#.)))..))))))))))).	784	810	1	-19.2	1	0.0185419	0.4	0	0	-9.43035	14	18	11	3UTR		0	0
hsa-let-7a-5p	NM_001270641	JOSD2	TGAGGTAGTAGGTTGTATAGTT#GCTCCCCACTGCCGCTGCTGCCTCAA#(((((((((((...(((.....#.)))..))))))))))).	661	687	1	-19.2	1	0.0185419	0.4	0	0	-9.43035	14	18	11	3UTR		0	0
hsa-let-7a-5p	NM_001270648	SLC5A10	TGAGGTAGTAGGTTGTATAGTT#ACTGGGCCTCCTGCTGCCCAC#((.(((((((((..((.((((.#)))).))..))))))))))).	3620	3641	1	-20.6	0	0.00478099	0.382	0	0	-7.64108	17	21	11	3UTR		0	0
hsa-let-7a-5p	NM_001270649	SLC5A10	TGAGGTAGTAGGTTGTATAGTT#ACTGGGCCTCCTGCTGCCCAC#((.(((((((((..((.((((.#)))).))..))))))))))).	3593	3614	1	-20.6	0	0.00478099	0.382	0	0	-7.64108	17	21	11	3UTR		0	0
hsa-let-7a-5p	NM_001270686	JOSD2	TGAGGTAGTAGGTTGTATAGTT#GCTCCCCACTGCCGCTGCTGCCTCAA#(((((((((((...(((.....#.)))..))))))))))).	826	852	1	-19.2	1	0.0185419	0.4	0	0	-9.43035	14	18	11	3UTR		0	0
hsa-let-7a-5p	NM_001270726	BCL2L13	TGAGGTAGTAGGTTGTATAGTT#CTGTCCCAGGGATACCAGATGCAGCCACTACCTA#..(((((((.((((((((....#.))))))))))))))).	4472	4506	1	-21.7	1	0.00288887	0.441	0.00859091	-0.183563	-6.19951	15	17	15	3UTR		0	0
hsa-let-7a-5p	NM_001270727	BCL2L13	TGAGGTAGTAGGTTGTATAGTT#CTGTCCCAGGGATACCAGATGCAGCCACTACCTA#..(((((((.((((((((....#.))))))))))))))).	4328	4362	1	-21.7	1	0.00288887	0.441	0.00859091	-0.183563	-6.19951	15	17	15	3UTR		0	0
hsa-let-7a-5p	NM_001270728	BCL2L13	TGAGGTAGTAGGTTGTATAGTT#CTGTCCCAGGGATACCAGATGCAGCCACTACCTA#..(((((((.((((((((....#.))))))))))))))).	4135	4169	1	-21.7	1	0.00288887	0.441	0	0	-6.19951	15	17	15	3UTR		0	0
hsa-let-7a-5p	NM_001270729	BCL2L13	TGAGGTAGTAGGTTGTATAGTT#CTGTCCCAGGGATACCAGATGCAGCCACTACCTA#..(((((((.((((((((....#.))))))))))))))).	4313	4347	1	-21.7	1	0.00288887	0.441	0	0	-6.19951	15	17	15	3UTR		0	0
hsa-let-7a-5p	NM_001270731	BCL2L13	TGAGGTAGTAGGTTGTATAGTT#CTGTCCCAGGGATACCAGATGCAGCCACTACCTA#..(((((((.((((((((....#.))))))))))))))).	4400	4434	1	-21.7	1	0.00288887	0.441	0	0	-6.19951	15	17	15	3UTR		0	0
hsa-let-7a-5p	NM_001270732	BCL2L13	TGAGGTAGTAGGTTGTATAGTT#CTGTCCCAGGGATACCAGATGCAGCCACTACCTA#..(((((((.((((((((....#.))))))))))))))).	4243	4277	1	-21.7	1	0.00288887	0.441	0	0	-6.19951	15	17	15	3UTR		0	0
hsa-let-7a-5p	NM_001270734	BCL2L13	TGAGGTAGTAGGTTGTATAGTT#CTGTCCCAGGGATACCAGATGCAGCCACTACCTA#..(((((((.((((((((....#.))))))))))))))).	4256	4290	1	-21.7	1	0.00288887	0.441	0	0	-6.19951	15	17	15	3UTR		0	0
hsa-let-7a-5p	NM_001270735	BCL2L13	TGAGGTAGTAGGTTGTATAGTT#CTGTCCCAGGGATACCAGATGCAGCCACTACCTA#..(((((((.((((((((....#.))))))))))))))).	4099	4133	1	-21.7	1	0.00288887	0.441	0	0	-6.19951	15	17	15	3UTR		0	0
hsa-let-7a-5p	NM_001270764	CHST15	TGAGGTAGTAGGTTGTATAGTT#GGCTCTCTCTCTGCTGCCTCT#.(((((((((((..........#.))))))))))).	3139	3160	1	-17.9	1	0.093796	0.559	0	0	-6.90779	11	13	11	3UTR		0	0
hsa-let-7a-5p	NM_001270782	TFAM	TGAGGTAGTAGGTTGTATAGTT#CTGTGGATCAAATCCAGCCTGCTGCCTG#..(((((((((((((.......#.))))))))))))).	1693	1721	1	-22.7	1	0.00019675	0.5	0	0	-5.19005	13	15	13	3UTR		0	0
hsa-let-7a-5p	NM_001270894	TRAPPC3	TGAGGTAGTAGGTTGTATAGTT#CTGTGCTCCCTCTGCCCTCC#.(((((((.(((..((((((..#))))))..)))))))).)).	730	750	1	-18.6	1	0.00398555	0.471	0	0	-6.99569	16	20	8	3UTR		0	0
hsa-let-7a-5p	NM_001270895	TRAPPC3	TGAGGTAGTAGGTTGTATAGTT#CTGTGCTCCCTCTGCCCTCC#.(((((((.(((..((((((..#))))))..)))))))).)).	727	747	1	-18.6	1	0.00398555	0.471	0	0	-6.99569	16	20	8	3UTR		0	0
hsa-let-7a-5p	NM_001270896	TRAPPC3	TGAGGTAGTAGGTTGTATAGTT#CTGTGCTCCCTCTGCCCTCC#.(((((((.(((..((((((..#))))))..)))))))).)).	951	971	1	-18.6	1	0.00398555	0.471	0	0	-6.99569	16	20	8	3UTR		0	0
hsa-let-7a-5p	NM_001270897	TRAPPC3	TGAGGTAGTAGGTTGTATAGTT#CTGTGCTCCCTCTGCCCTCC#.(((((((.(((..((((((..#))))))..)))))))).)).	508	528	1	-18.6	1	0.00398555	0.471	0	0	-6.99569	16	20	8	3UTR		0	0
hsa-let-7a-5p	NM_001270934	JAKMIP2	TGAGGTAGTAGGTTGTATAGTT#CAATCAACTGCCTCAA#(((((((((.(((((.......#))))).))))))))).	8788	8804	1	-19.2	1	0.0726737	0.603	0	0	-5.41313	14	16	9	3UTR		0	0
hsa-let-7a-5p	NM_001270934	JAKMIP2	TGAGGTAGTAGGTTGTATAGTT#ACTATGCTGGTCAGGCTGGTCTCGAACTCCTGACCTCAAGTGATCTGCCTGCCTCAG#((((((((((((((........#.))))))).))))))).	5260	5317	1	-18	1	0.0272325	0.471	0	0	-4.90607	14	17	7	3UTR		0	0
hsa-let-7a-5p	NM_001270938	ZNF551	TGAGGTAGTAGGTTGTATAGTT#GCTCTAATTGGCCTGCTGCCCAA#((.(((((((((((........#.))))))))))))).	2815	2838	1	-18.9	0	0.000237079	0.515	0	0	-6.46361	13	15	13	3UTR		0	0
hsa-let-7a-5p	NM_001270941	JAKMIP2	TGAGGTAGTAGGTTGTATAGTT#CAATCAACTGCCTCAA#(((((((((.(((((.......#))))).))))))))).	8851	8867	1	-19.2	1	0.0726737	0.603	0	0	-5.41313	14	16	9	3UTR		0	0
hsa-let-7a-5p	NM_001270941	JAKMIP2	TGAGGTAGTAGGTTGTATAGTT#ACTATGCTGGTCAGGCTGGTCTCGAACTCCTGACCTCAAGTGATCTGCCTGCCTCAG#((((((((((((((........#.))))))).))))))).	5323	5380	1	-18	1	0.0272325	0.471	0	0	-4.90607	14	17	7	3UTR		0	0
hsa-let-7a-5p	NM_001270979	IST1	TGAGGTAGTAGGTTGTATAGTT#GCTTCCAGCTGCCTTAA#(((((((((.((..((......#))..)).))))))))).	1559	1576	1	-16.4	1	0.000153253	0.529	2.75086	0.86377	-7.32605	13	17	9	3UTR		0	0
hsa-let-7a-5p	NM_001271052	ADGRE2	TGAGGTAGTAGGTTGTATAGTT#CTAAGCAATCCTCCTGCCTCAG#((((((((.(((((((.(((..#))).)))).))).)))))))).	4264	4286	1	-21.9	1	0.0131731	0.441	1.84785	1.15641	-4.99396	18	22	8	3UTR		0	0
hsa-let-7a-5p	NM_001271145	ST3GAL6	TGAGGTAGTAGGTTGTATAGTT#ACTGACAACCAACCTGCCTCT#.(((((((..((((((.((((.#))))))))))...))))))).	2824	2845	1	-21	1	0.00157105	0.574	0	0	-6.09222	17	21	10	3UTR		0	0
hsa-let-7a-5p	NM_001271146	ST3GAL6	TGAGGTAGTAGGTTGTATAGTT#ACTGACAACCAACCTGCCTCT#.(((((((..((((((.((((.#))))))))))...))))))).	2784	2805	1	-21	1	0.00157105	0.574	0	0	-6.09222	17	21	10	3UTR		0	0
hsa-let-7a-5p	NM_001271147	ST3GAL6	TGAGGTAGTAGGTTGTATAGTT#ACTGACAACCAACCTGCCTCT#.(((((((..((((((.((((.#))))))))))...))))))).	2758	2779	1	-21	1	0.00157105	0.574	0	0	-6.09222	17	21	10	3UTR		0	0
hsa-let-7a-5p	NM_001271156	ZFP41	TGAGGTAGTAGGTTGTATAGTT#AGCCATACAGCCTGTGCCTCAG#(((((((.((((((((((.(((#))).))))))))))))))))).	2983	3005	1	-24.8	1	0.000261418	0.412	0	0	-6.25121	20	22	17	3UTR		0	0
hsa-let-7a-5p	NM_001271161	PGR	TGAGGTAGTAGGTTGTATAGTT#AGCTAATAGAACCTACACTTCT#.(((((.(((((((.(((((((#))))).)).)))))))))))).	6961	6983	1	-20	0	0.00848883	0.559	0.987678	0.324383	-6.07246	19	22	12	3UTR		0	0
hsa-let-7a-5p	NM_001271471	LRRC51	TGAGGTAGTAGGTTGTATAGTT#GACTATAGGCACCTACTACCA#...(((((((((((.(((((((#))))))).).)))))))))).	1653	1674	1	-24.4	0	0.00238886	0.559	0	0	-7.24999	18	21	10	3UTR		0	0
hsa-let-7a-5p	NM_001271581	DNAJC10	TGAGGTAGTAGGTTGTATAGTT#CTGGACAACCTGGTGAAACCTCC#.((((((.((((((((.(((..#))).)))))))).)...))))).	13268	13291	1	-18.8	1	0.0057307	0.574	0	0	-6.10696	17	23	8	3UTR		1	0
hsa-let-7a-5p	NM_001271593	PPME1	TGAGGTAGTAGGTTGTATAGTT#CAGCCCTGCCTCAT#((((((((..(((((.......#))))))))))))).	1738	1752	1	-17.8	1	4.54927e-07	0.456	0	0	-6.46952	13	14	13	3UTR		0	0
hsa-let-7a-5p	NM_001271594	SESN3	TGAGGTAGTAGGTTGTATAGTT#GGCTTTTGAGACAGCTTATTACCTCC#.(((((((((((((((......#.))))))))))))))).	4659	4685	1	-22	1	0.0464472	0.603	0	0	-3.79332	15	17	15	3UTR		1	1
hsa-let-7a-5p	NM_001271684	SLC35A3	TGAGGTAGTAGGTTGTATAGTT#CTGTCACCTAGGCTGCAGTGGTGTGACCTCACTGCAACCTCTGCCTCC#.(((((((.((((((((.....#.))))))))))))))).	6417	6465	1	-23.1	1	0.00484707	0.412	0	0	-4.84971	15	17	15	3UTR		0	0
hsa-let-7a-5p	NM_001271685	SLC35A3	TGAGGTAGTAGGTTGTATAGTT#CTGTCACCTAGGCTGCAGTGGTGTGACCTCACTGCAACCTCTGCCTCC#.(((((((.((((((((.....#.))))))))))))))).	6631	6679	1	-23.1	1	0.00484707	0.412	0	0	-4.84971	15	17	15	3UTR		0	0
hsa-let-7a-5p	NM_001271718	SPINK2	TGAGGTAGTAGGTTGTATAGTT#GGCTTTTGCTCCTGGAGTTAAGCTTACTGCCCAG#((.(((((((((((..((....#.))..))))))))))))).	637	671	1	-17	0	7.55209e-06	0.574	2.81363	2.4412	-6.46361	15	19	13	3UTR		0	0
hsa-let-7a-5p	NM_001271762	DUS2	TGAGGTAGTAGGTTGTATAGTT#ACGGCTGGCTGCTTCAG#(((((((((.((((((......#)))))).))))))))).	1866	1883	1	-18.5	1	0.000514098	0.431	0	0	-5.18008	15	17	9	3UTR		0	0
hsa-let-7a-5p	NM_001271763	DUS2	TGAGGTAGTAGGTTGTATAGTT#ACGGCTGGCTGCTTCAG#(((((((((.((((((......#)))))).))))))))).	1841	1858	1	-18.5	1	0.000514098	0.431	-0.541828	0.487942	-5.18008	15	17	9	3UTR		0	0
hsa-let-7a-5p	NM_001271826	PUS7L	TGAGGTAGTAGGTTGTATAGTT#TGCAACCTCTGCCTCT#.(((((((.((((((((.....#))))))))))))))).	11207	11223	1	-23.3	1	0.000201811	0.456	0	0	-4.84971	15	16	15	3UTR		0	0
hsa-let-7a-5p	NM_001271832	PTPA	TGAGGTAGTAGGTTGTATAGTT#ACCTGCTGCTTCC#.((((((((((((.........#)))))))))))).	1440	1453	1	-18.1	1	0.0142337	0.426	0	0	-5.61866	12	13	12	3UTR		0	0
hsa-let-7a-5p	NM_001271835	CCDC120	TGAGGTAGTAGGTTGTATAGTT#TGCAACCTCTGCCTCC#.(((((((.((((((((.....#))))))))))))))).	3643	3659	1	-22.9	1	0.00604524	0.368	0	0	-4.84971	15	16	15	3UTR		0	0
hsa-let-7a-5p	NM_001271836	CCDC120	TGAGGTAGTAGGTTGTATAGTT#TGCAACCTCTGCCTCC#.(((((((.((((((((.....#))))))))))))))).	3855	3871	1	-22.9	1	0.00604524	0.368	0	0	-4.84971	15	16	15	3UTR		0	0
hsa-let-7a-5p	NM_001271844	TBC1D16	TGAGGTAGTAGGTTGTATAGTT#GTGCAGCTCTGCTGCTA#...(((((((((((((((....#))))))).)))))))).	4217	4234	1	-19.5	0	6.31979e-06	0.485	0	0	-6.51454	15	17	8	3UTR		0	0
hsa-let-7a-5p	NM_001271845	TBC1D16	TGAGGTAGTAGGTTGTATAGTT#GTGCAGCTCTGCTGCTA#...(((((((((((((((....#))))))).)))))))).	4256	4273	1	-19.5	0	6.31979e-06	0.485	0	0	-6.51454	15	17	8	3UTR		0	0
hsa-let-7a-5p	NM_001271869	SZRD1	TGAGGTAGTAGGTTGTATAGTT#AGCCTTCTGCCTCGT#((((((((.(((((........#))))).)))))))).	1515	1530	1	-18.3	1	0.000163358	0.456	0	0	-5.96246	13	15	8	3UTR		0	0
hsa-let-7a-5p	NM_001271870	SRGAP2B	TGAGGTAGTAGGTTGTATAGTT#AGCTTGCCAAGTAGGATCTATTGCCTGGA#(.((((((((((((.(((....#.))).)))))))))))).).	2741	2770	1	-19.3	1	0.0030622	0.662	0	0	-5.8367	16	20	12	3UTR		0	0
hsa-let-7a-5p	NM_001271946	SLIT3	TGAGGTAGTAGGTTGTATAGTT#CTATGCAACCCCTGCCTCC#.(((((((..((((((((((..#)))))))))).))))))).	6241	6260	1	-24.7	1	0.000722835	0.529	0	0	-6.09222	17	19	10	3UTR		0	0
hsa-let-7a-5p	NM_001271946	SLIT3	TGAGGTAGTAGGTTGTATAGTT#CTATCCAGCCTCTGCCTCC#.(((((((.((((((.((((..#)))).))))))))))))).	6590	6609	1	-23.2	1	0.0604437	0.397	0	0	-5.08276	17	19	13	3UTR		0	0
hsa-let-7a-5p	NM_001272020	NRXN3	TGAGGTAGTAGGTTGTATAGTT#TGCAACCTCTGCCTCT#.(((((((.((((((((.....#))))))))))))))).	6563	6579	1	-23.3	1	0.0159809	0.456	0	0	-4.84971	15	16	15	3UTR		0	0
hsa-let-7a-5p	NM_001272046	VWA2	TGAGGTAGTAGGTTGTATAGTT#TGCAACCTTTGCCTCC#.(((((((.((((((((.....#))))))))))))))).	4138	4154	1	-20.3	1	3.75323e-05	0.471	0	0	-4.84971	15	16	15	3UTR		0	0
hsa-let-7a-5p	NM_001272050	TK2	TGAGGTAGTAGGTTGTATAGTT#CTAAGAGAGCCTGCTGTCCTCC#.(((((((((((((.(.(((..#)))..).))))))))).)))).	3190	3212	1	-20.4	1	4.92335e-05	0.412	0	0	-4.52877	17	22	9	3UTR		0	0
hsa-let-7a-5p	NM_001272065	SHISA5	TGAGGTAGTAGGTTGTATAGTT#ACAGCCTAGCTGCCC#...(((((((((((((......#)))))))).))))).	1508	1523	1	-18.5	0	5.65959e-05	0.309	0	0	-6.51454	13	15	8	3UTR		0	0
hsa-let-7a-5p	NM_001272066	SHISA5	TGAGGTAGTAGGTTGTATAGTT#ACAGCCTAGCTGCCC#...(((((((((((((......#)))))))).))))).	1554	1569	1	-18.5	0	5.65959e-05	0.309	0	0	-6.51454	13	15	8	3UTR		0	0
hsa-let-7a-5p	NM_001272067	SHISA5	TGAGGTAGTAGGTTGTATAGTT#ACAGCCTAGCTGCCC#...(((((((((((((......#)))))))).))))).	1761	1776	1	-18.5	0	5.65959e-05	0.309	0	0	-6.51454	13	15	8	3UTR		0	0
hsa-let-7a-5p	NM_001272068	SHISA5	TGAGGTAGTAGGTTGTATAGTT#ACAGCCTAGCTGCCC#...(((((((((((((......#)))))))).))))).	1926	1941	1	-18.5	0	5.65959e-05	0.309	0	0	-6.51454	13	15	8	3UTR		0	0
hsa-let-7a-5p	NM_001272082	SHISA5	TGAGGTAGTAGGTTGTATAGTT#ACAGCCTAGCTGCCC#...(((((((((((((......#)))))))).))))).	1284	1299	1	-18.5	0	5.65959e-05	0.309	0	0	-6.51454	13	15	8	3UTR		0	0
hsa-let-7a-5p	NM_001272083	SHISA5	TGAGGTAGTAGGTTGTATAGTT#ACAGCCTAGCTGCCC#...(((((((((((((......#)))))))).))))).	1458	1473	1	-18.5	0	5.65959e-05	0.309	0	0	-6.51454	13	15	8	3UTR		0	0
hsa-let-7a-5p	NM_001276249	LDLRAD4	TGAGGTAGTAGGTTGTATAGTT#CTATGCAGCCTTAAAGCCA#...(((...(((((((((((..#)))))))))))....))).	2838	2857	1	-18.9	0	0.052105	0.515	0.833077	-0.143872	-11.4283	14	19	11	3UTR		0	0
hsa-let-7a-5p	NM_001276253	TMEM80	TGAGGTAGTAGGTTGTATAGTT#AGCCAACAGCTCTGCTGCCTA#..((((((((((((((......#.))))).))))))))).	192	213	1	-20.5	1	0.00106351	0.544	0	0	-4.957	14	17	9	3UTR		0	0
hsa-let-7a-5p	NM_001276266	DUOXA1	TGAGGTAGTAGGTTGTATAGTT#GGCTGGTCTCGAACTCTGGCCTCAAACGACCTTCCTGCCTCGA#((((((((.(((((((......#.)))))))..)))))))).	2810	2853	1	-21.8	1	0.124131	0.412	0	0	-4.99396	15	19	8	3UTR		0	0
hsa-let-7a-5p	NM_001276267	DUOXA1	TGAGGTAGTAGGTTGTATAGTT#GGCTGGTCTCGAACTCTGGCCTCAAACGACCTTCCTGCCTCGA#((((((((.(((((((......#.)))))))..)))))))).	2743	2786	1	-21.8	1	0.124131	0.412	0	0	-4.99396	15	19	8	3UTR		0	0
hsa-let-7a-5p	NM_001276268	DUOXA1	TGAGGTAGTAGGTTGTATAGTT#GGCTGGTCTCGAACTCTGGCCTCAAACGACCTTCCTGCCTCGA#((((((((.(((((((......#.)))))))..)))))))).	2402	2445	1	-21.8	1	0.124131	0.412	0	0	-4.99396	15	19	8	3UTR		0	0
hsa-let-7a-5p	NM_001276289	PRKAR1A	TGAGGTAGTAGGTTGTATAGTT#TGTGCAACTAACTGACTCT#.(((..(((.(((((((((...#))))))))).)))..))).	2893	2912	1	-17.4	0	0.0190154	0.544	0	0	-11.0558	15	19	9	3UTR		0	0
hsa-let-7a-5p	NM_001276320	YOD1	TGAGGTAGTAGGTTGTATAGTT#AGCCTACTACCTCAC#((((((((((((((........#)))))))))))))).	1278	1293	1	-23.6	1	0.0158146	0.529	0	0	-4.90607	14	15	14	3UTR	MIRT510515	1	1
hsa-let-7a-5p	NM_001276385	ICE2	TGAGGTAGTAGGTTGTATAGTT#TGCAACCTCCGCCTCC#.(((((.(.((((((((.....#))))))))).))))).	1786	1802	1	-18.6	0	0.00067478	0.382	-0.220012	0.20613	-6.3934	14	16	9	3UTR		0	0
hsa-let-7a-5p	NM_001276414	UNKL	TGAGGTAGTAGGTTGTATAGTT#CTGTGCGCCTGCGCCTCGG#((((((.(((((.(((((((..#)))))))))))))))))).	2051	2070	1	-23.1	0	1.95701e-06	0.397	0	0	-6.77039	18	19	18	3UTR		0	0
hsa-let-7a-5p	NM_001276464	NR5A2	TGAGGTAGTAGGTTGTATAGTT#GCATTCCTCCTGCCTCAG#((((((((.(((.(((......#)))..))).)))))))).	4327	4345	1	-18.5	1	0.0156902	0.382	0	0	-6.28309	14	18	8	3UTR		0	0
hsa-let-7a-5p	NM_001276471	CORO1C	TGAGGTAGTAGGTTGTATAGTT#AACTAACCTGCCCTGCCTCT#.((((((((((((((.......#.))))))))..)))))).	3008	3028	1	-18.4	1	0.0618739	0.441	0.941058	0.730282	-4.02637	14	18	8	3UTR		0	0
hsa-let-7a-5p	NM_001276698	TP53	TGAGGTAGTAGGTTGTATAGTT#TGCAGCCTTTGCCTCC#.(((((((.((((((((.....#))))))))))))))).	1788	1804	1	-20.3	1	0.000295869	0.353	4.84778	4.27664	-4.84971	15	16	15	3UTR		1	1
hsa-let-7a-5p	NM_001277090	ZNF550	TGAGGTAGTAGGTTGTATAGTT#TGCAACTTCTGCCTCC#.(((((((.((((((((.....#))))))))))))))).	2672	2688	1	-20.2	1	0.000954498	0.397	3.97092	4.8441	-4.84971	15	16	15	3UTR		0	0
hsa-let-7a-5p	NM_001277145	ZBTB10	TGAGGTAGTAGGTTGTATAGTT#GACCTACTATACTCCTCAA#((((((((((((((........#)))))))))....))))).	1933	1952	1	-18	1	0.0390507	0.618	0	0	-4.90607	14	19	9	3UTR		1	1
hsa-let-7a-5p	NM_001277155	B3GALNT2	TGAGGTAGTAGGTTGTATAGTT#GAGTTCTACAACCGGCTCCACCTCC#.((((((((.(((((((.....#.))))))).)))..))))).	1322	1347	1	-18.6	1	0.0173155	0.529	1.14955	1.87421	-5.03583	15	20	7	3UTR		0	0
hsa-let-7a-5p	NM_001277174	EFS	TGAGGTAGTAGGTTGTATAGTT#ACAGCTCTGCTCCTCC#.((((.((((((((((......#))))).))))))))).	1338	1354	1	-17.9	0	0.0324513	0.382	3.33708	3.82693	-5.69428	14	16	9	3UTR		0	0
hsa-let-7a-5p	NM_001277291	ZNF891	TGAGGTAGTAGGTTGTATAGTT#GGCTGGAGTGCAGTGGCACGTTCTCGGCTCACAGCAACCTCTGCCTCC#.(((((((.(((((((......#.)))))))))))))).	6706	6754	1	-22.3	1	0.00532995	0.397	0	0	-4.84971	14	16	14	3UTR		0	0
hsa-let-7a-5p	NM_001277313	FMN1	TGAGGTAGTAGGTTGTATAGTT#ACTATGCAATTTCTACCA#...(((((.((((((((((((.#))))))))))))))))).	9920	9938	1	-20.2	0	0.00629042	0.588	0	0	-7.57093	17	18	17	3UTR		0	0
hsa-let-7a-5p	NM_001277313	FMN1	TGAGGTAGTAGGTTGTATAGTT#GATTAAACAACCTCTACCA#...(((((.(((((((.(((((#))))).)))))))))))).	10442	10461	1	-19.9	0	0.299457	0.588	0	0	-7.57093	17	19	12	3UTR		0	0
hsa-let-7a-5p	NM_001277335	RASA4B	TGAGGTAGTAGGTTGTATAGTT#GGCTGGAGTGCAAATGGCTTGATCTTGGTTCACTGCAACCTCTGCCTCC#.(((((((.((((((((.....#.))))))))))))))).	4293	4342	1	-23.1	1	0.00722414	0.485	0.131784	-0.0249729	-4.84971	15	17	15	3UTR		0	0
hsa-let-7a-5p	NM_001277783	ATG12	TGAGGTAGTAGGTTGTATAGTT#TGCAACCTCTACCTCC#.(((((((.((((((((.....#))))))))))))))).	2044	2060	1	-22.9	1	0.00182815	0.471	0	0	-4.84971	15	16	15	3UTR	MIRT481392	0	0
hsa-let-7a-5p	NM_001277842	CCNT1	TGAGGTAGTAGGTTGTATAGTT#GGCTATATATCTGCTGTCTCAT#((((((((((((.(((((((((#))))))))))))))))))))).	2206	2228	1	-21.3	1	0.00430234	0.618	0	0	-5.22671	21	22	21	3UTR		0	0
hsa-let-7a-5p	NM_001277990	CXCL12	TGAGGTAGTAGGTTGTATAGTT#AGCTGTTTACTAGGGATCCCTCATCTGTCCCTCCGGGACCTGGTGCTGCCTCT#.(((((((((((((.(......#.).)))))...)))))))).	2244	2297	1	-18.7	1	0.000468817	0.382	0	0	-4.52877	14	20	8	3UTR		0	0
hsa-let-7a-5p	NM_001278054	CASP9	TGAGGTAGTAGGTTGTATAGTT#CAGCCTGCCTTAGCCTCC#.(((((.((((((((.......#))))))))....))))).	2224	2242	1	-17.2	0	9.16983e-05	0.426	0	0	-5.57006	13	18	8	3UTR	MIRT005294	0	0
hsa-let-7a-5p	NM_001278116	L1CAM	TGAGGTAGTAGGTTGTATAGTT#GGCTGGAGTTGGGGCAGAGGAGAACTTGCTGCCTCGG#((((((((((((((.(......#.).)))))))))))))).	4066	4103	1	-21.6	1	0.000200965	0.368	0	0	-4.67302	15	18	14	3UTR		0	0
hsa-let-7a-5p	NM_001278202	CLCC1	TGAGGTAGTAGGTTGTATAGTT#TGCAATCTCTGCCTCC#.(((((((.((((((((.....#))))))))))))))).	3303	3319	1	-20.3	1	0.00769364	0.426	0	0	-4.84971	15	16	15	3UTR		0	0
hsa-let-7a-5p	NM_001278203	CLCC1	TGAGGTAGTAGGTTGTATAGTT#TGCAATCTCTGCCTCC#.(((((((.((((((((.....#))))))))))))))).	2826	2842	1	-20.3	1	0.00769364	0.426	0.451683	0.145232	-4.84971	15	16	15	3UTR		0	0
hsa-let-7a-5p	NM_001278203	CLCC1	TGAGGTAGTAGGTTGTATAGTT#GCGATCCTCCTGCCTCAG#((((((((.(((((((......#)))).))).)))))))).	3119	3137	1	-19.7	1	0.0154996	0.456	-0.949214	-0.393338	-4.99396	15	18	8	3UTR		0	0
hsa-let-7a-5p	NM_001278211	LRRC20	TGAGGTAGTAGGTTGTATAGTT#ACTGTCCAGTCCAGCAGCAGCCTGGCTGCCTTG#.(((((((((((((((......#.)))))))).))))))).	1593	1626	1	-21.8	1	1.04266e-05	0.353	0	0	-3.79332	15	18	8	3UTR	MIRT474018	1	0
hsa-let-7a-5p	NM_001278212	LRRC20	TGAGGTAGTAGGTTGTATAGTT#ACTGTCCAGTCCAGCAGCAGCCTGGCTGCCTTG#.(((((((((((((((......#.)))))))).))))))).	1538	1571	1	-21.8	1	1.04266e-05	0.353	0	0	-3.79332	15	18	8	3UTR	MIRT474018	1	0
hsa-let-7a-5p	NM_001278213	LRRC20	TGAGGTAGTAGGTTGTATAGTT#ACTGTCCAGTCCAGCAGCAGCCTGGCTGCCTTG#.(((((((((((((((......#.)))))))).))))))).	1375	1408	1	-21.8	1	1.04266e-05	0.353	0.164279	0.051112	-3.79332	15	18	8	3UTR	MIRT474018	1	0
hsa-let-7a-5p	NM_001278214	LRRC20	TGAGGTAGTAGGTTGTATAGTT#ACTGTCCAGTCCAGCAGCAGCCTGGCTGCCTTG#.(((((((((((((((......#.)))))))).))))))).	1393	1426	1	-21.8	1	1.04266e-05	0.353	0	0	-3.79332	15	18	8	3UTR	MIRT474018	1	0
hsa-let-7a-5p	NM_001278241	PELP1	TGAGGTAGTAGGTTGTATAGTT#TGCAACCTCTGCCTCC#.(((((((.((((((((.....#))))))))))))))).	4047	4063	1	-22.9	1	8.55138e-05	0.426	0	0	-4.84971	15	16	15	3UTR		0	0
hsa-let-7a-5p	NM_001278243	ZFAND5	TGAGGTAGTAGGTTGTATAGTT#TGCAACCTCTGCCTCC#.(((((((.((((((((.....#))))))))))))))).	3220	3236	1	-22.9	1	0.000720518	0.441	0	0	-4.84971	15	16	15	3UTR		0	0
hsa-let-7a-5p	NM_001278250	SLC25A45	TGAGGTAGTAGGTTGTATAGTT#GCAACTCTCCTGCCTCAG#((((((((.(((((((......#))))).)).)))))))).	1243	1261	1	-20	1	0.0337495	0.412	3.35151	3.06003	-4.99396	15	18	8	3UTR		0	0
hsa-let-7a-5p	NM_001278261	CARHSP1	TGAGGTAGTAGGTTGTATAGTT#TGCAACCTCTGCCCTCC#.(((((((.((((((((.....#))))))))))))).)).	1889	1906	1	-19.1	1	5.55579e-05	0.397	0.136855	-0.30429	-4.84971	15	17	13	3UTR	MIRT052503	0	0
hsa-let-7a-5p	NM_001278262	CARHSP1	TGAGGTAGTAGGTTGTATAGTT#TGCAACCTCTGCCCTCC#.(((((((.((((((((.....#))))))))))))).)).	1772	1789	1	-19.1	1	5.55579e-05	0.397	-0.176121	-0.536786	-4.84971	15	17	13	3UTR	MIRT052503	0	0
hsa-let-7a-5p	NM_001278266	CARHSP1	TGAGGTAGTAGGTTGTATAGTT#TGCAACCTCTGCCCTCC#.(((((((.((((((((.....#))))))))))))).)).	1658	1675	1	-19.1	1	5.55579e-05	0.397	0	0	-4.84971	15	17	13	3UTR	MIRT052503	0	0
hsa-let-7a-5p	NM_001278312	NUP155	TGAGGTAGTAGGTTGTATAGTT#TGCAACCTCTGCCTCAC#((((((((.((((((((.....#)))))))))))))))).	5593	5610	1	-24.2	1	0.000647628	0.412	0	0	-4.99396	16	17	16	3UTR	MIRT506367	1	0
hsa-let-7a-5p	NM_001278339	KCNIP1	TGAGGTAGTAGGTTGTATAGTT#GTGCACAAAATATGCTGCTTACGTGCCCCCAGCCCACTGCCTCC#.((((((((.(((((.......#.))))).)))))))).	1588	1632	1	-20.6	1	0.0173181	0.456	0	0	-5.26888	13	16	8	3UTR		0	0
hsa-let-7a-5p	NM_001278340	KCNIP1	TGAGGTAGTAGGTTGTATAGTT#GTGCACAAAATATGCTGCTTACGTGCCCCCAGCCCACTGCCTCC#.((((((((.(((((.......#.))))).)))))))).	1675	1719	1	-20.6	1	0.0173181	0.456	0	0	-5.26888	13	16	8	3UTR		0	0
hsa-let-7a-5p	NM_001278387	SLC38A1	TGAGGTAGTAGGTTGTATAGTT#CTATGGAACCTACTGCA#....((((((((((.(((((..#))))).)))))))))).	3132	3149	1	-21.7	0	0.00111061	0.603	0	0	-10.282	15	17	10	3UTR		0	0
hsa-let-7a-5p	NM_001278388	SLC38A1	TGAGGTAGTAGGTTGTATAGTT#CTATGGAACCTACTGCA#....((((((((((.(((((..#))))).)))))))))).	2894	2911	1	-21.7	0	0.00111061	0.603	0	0	-10.282	15	17	10	3UTR		0	0
hsa-let-7a-5p	NM_001278409	ANXA11	TGAGGTAGTAGGTTGTATAGTT#TACAGCCCTACCTTAG#((((((((..(((((((.....#))))))))))))))).	6314	6330	1	-18.8	1	0.00018388	0.471	0	0	-6.23647	15	16	15	3UTR		0	0
hsa-let-7a-5p	NM_001278409	ANXA11	TGAGGTAGTAGGTTGTATAGTT#ATAGCCTCACTCGCCTCAC#((((((((((((((((......#))))))).))).)))))).	5827	5846	1	-18.4	1	0.0228161	0.471	0	0	-3.93757	16	19	7	3UTR		0	0
hsa-let-7a-5p	NM_001278423	PKD1L2	TGAGGTAGTAGGTTGTATAGTT#GACTAATGAAGCTGGCTTATAAACACCCCAGCTACCTCAC#(((((((((.((.(((......#.))).))..))))))))).	1298	1338	1	-17.8	1	0.0298088	0.515	0	0	-6.46921	14	19	9	3UTR		0	1
hsa-let-7a-5p	NM_001278462	MDM2	TGAGGTAGTAGGTTGTATAGTT#TGCAACCTCTGCCTCC#.(((((((.((((((((.....#))))))))))))))).	9972	9988	1	-22.9	1	0.000328659	0.426	0	0	-4.84971	15	16	15	3UTR		0	0
hsa-let-7a-5p	NM_001278462	MDM2	TGAGGTAGTAGGTTGTATAGTT#TGCAACCTCTGCCTCC#.(((((((.((((((((.....#))))))))))))))).	6026	6042	1	-22.9	1	0.000106387	0.456	0	0	-4.84971	15	16	15	3UTR		0	0
hsa-let-7a-5p	NM_001278469	MON2	TGAGGTAGTAGGTTGTATAGTT#GACTATAACTCCTACTGTCTTTAT#((((((((((((...(((((((#)))))))...))))))).))))).	10426	10450	1	-19.2	1	0.0251305	0.647	0	0	-6.81899	19	24	7	3UTR		1	1
hsa-let-7a-5p	NM_001278470	MON2	TGAGGTAGTAGGTTGTATAGTT#GACTATAACTCCTACTGTCTTTAT#((((((((((((...(((((((#)))))))...))))))).))))).	10347	10371	1	-19.2	1	0.0251305	0.647	0	0	-6.81899	19	24	7	3UTR		1	1
hsa-let-7a-5p	NM_001278471	MON2	TGAGGTAGTAGGTTGTATAGTT#GACTATAACTCCTACTGTCTTTAT#((((((((((((...(((((((#)))))))...))))))).))))).	10278	10302	1	-19.2	1	0.0251305	0.647	0	0	-6.81899	19	24	7	3UTR		1	1
hsa-let-7a-5p	NM_001278497	ADORA2A	TGAGGTAGTAGGTTGTATAGTT#ACAGCCTCCTGCCA#...(((((.(((((((......#))))))).))))).	2110	2124	1	-18.1	0	0.0213344	0.368	0	0	-7.57093	12	14	7	3UTR		0	0
hsa-let-7a-5p	NM_001278516	MDM4	TGAGGTAGTAGGTTGTATAGTT#TGCAACCTCTGCCTCC#.(((((((.((((((((.....#))))))))))))))).	4813	4829	1	-22.9	1	0.00290726	0.412	0.372303	-0.0757765	-4.84971	15	16	15	3UTR	MIRT112239	1	1
hsa-let-7a-5p	NM_001278516	MDM4	TGAGGTAGTAGGTTGTATAGTT#GCTCACCGCAACCTCTGCCTCC#.(((((((.(((((((......#.)))))))))))))).	4254	4276	1	-22.1	1	0.00202597	0.397	0.318133	-0.183846	-4.84971	14	16	14	3UTR	MIRT112239	1	1
hsa-let-7a-5p	NM_001278517	MDM4	TGAGGTAGTAGGTTGTATAGTT#TGCAACCTCTGCCTCC#.(((((((.((((((((.....#))))))))))))))).	4587	4603	1	-22.9	1	0.00290726	0.412	0.330315	-0.13307	-4.84971	15	16	15	3UTR	MIRT112239	1	1
hsa-let-7a-5p	NM_001278517	MDM4	TGAGGTAGTAGGTTGTATAGTT#GCTCACCGCAACCTCTGCCTCC#.(((((((.(((((((......#.)))))))))))))).	4028	4050	1	-22.1	1	0.00202597	0.397	-0.174409	0.00073805	-4.84971	14	16	14	3UTR	MIRT112239	1	1
hsa-let-7a-5p	NM_001278518	MDM4	TGAGGTAGTAGGTTGTATAGTT#TGCAACCTCTGCCTCC#.(((((((.((((((((.....#))))))))))))))).	4402	4418	1	-22.9	1	0.00290726	0.412	0	0	-4.84971	15	16	15	3UTR	MIRT112239	1	1
hsa-let-7a-5p	NM_001278518	MDM4	TGAGGTAGTAGGTTGTATAGTT#GCTCACCGCAACCTCTGCCTCC#.(((((((.(((((((......#.)))))))))))))).	3843	3865	1	-22.1	1	0.00202597	0.397	0	0	-4.84971	14	16	14	3UTR	MIRT112239	1	1
hsa-let-7a-5p	NM_001278519	MDM4	TGAGGTAGTAGGTTGTATAGTT#TGCAACCTCTGCCTCC#.(((((((.((((((((.....#))))))))))))))).	4212	4228	1	-22.9	1	0.00290726	0.412	0	0	-4.84971	15	16	15	3UTR	MIRT112239	1	1
hsa-let-7a-5p	NM_001278519	MDM4	TGAGGTAGTAGGTTGTATAGTT#GCTCACCGCAACCTCTGCCTCC#.(((((((.(((((((......#.)))))))))))))).	3653	3675	1	-22.1	1	0.00202597	0.397	0	0	-4.84971	14	16	14	3UTR	MIRT112239	1	1
hsa-let-7a-5p	NM_001278549	PDK1	TGAGGTAGTAGGTTGTATAGTT#TGCAACCTCTGCCTCC#.(((((((.((((((((.....#))))))))))))))).	9620	9636	1	-22.9	1	0.00939701	0.485	0	0	-4.84971	15	16	15	3UTR		0	0
hsa-let-7a-5p	NM_001278552	TUBA4A	TGAGGTAGTAGGTTGTATAGTT#GACTGCTACCCTGTTCTTCCTGCTGCCTCT#.(((((((((((..(.((((..#.)))).)..))))))))))).	2352	2382	1	-24.3	1	0.252505	0.529	0	0	-6.17234	16	21	11	3UTR		0	0
hsa-let-7a-5p	NM_001278559	ZNF316	TGAGGTAGTAGGTTGTATAGTT#TGCAACCTCTGCCTCC#.(((((((.((((((((.....#))))))))))))))).	6033	6049	1	-22.9	1	0.00482785	0.397	0	0	-4.84971	15	16	15	3UTR		0	0
hsa-let-7a-5p	NM_001278585	CORIN	TGAGGTAGTAGGTTGTATAGTT#AACTAGGATTCCCTACTAACCTCCACCAGCAACCTGGACTGCCTCAG#((((((((((((((((......#.)))))))..))))))))).	4276	4323	1	-23.7	1	4.37218e-05	0.544	0	0	-3.93757	16	20	9	3UTR		0	0
hsa-let-7a-5p	NM_001278593	ALDH6A1	TGAGGTAGTAGGTTGTATAGTT#TGCAACCTCTGCCTCC#.(((((((.((((((((.....#))))))))))))))).	3244	3260	1	-22.9	1	0.00199524	0.412	0	0	-4.84971	15	16	15	3UTR		1	0
hsa-let-7a-5p	NM_001278650	B3GALT5	TGAGGTAGTAGGTTGTATAGTT#GCTGTTTAGCCTTCAGTTTGCTCCGCTGCCTCC#.((((((((((((((.(((((.#))))).))))))............)))))))).	2362	2395	1	-21	1	0.00841219	0.456	0	0	-4.02637	19	33	8	3UTR		0	0
hsa-let-7a-5p	NM_001278669	NFATC1	TGAGGTAGTAGGTTGTATAGTT#GGCTGTCACGTACACTCCTGCTGCCTTAC#((((((((((((.(((((....#.)))))..)))))))))))).	3670	3699	1	-23.2	1	0.0200892	0.515	0	0	-5.22671	17	21	12	3UTR		0	0
hsa-let-7a-5p	NM_001278670	NFATC1	TGAGGTAGTAGGTTGTATAGTT#AACGTTTCCTGGGCTGTCACGTACACTCCTGCTGCCTTAC#((((((((((((.(((((....#.)))))..)))))))))))).	2969	3009	1	-23.2	1	0.0200892	0.515	0	0	-5.22671	17	21	12	3UTR		0	0
hsa-let-7a-5p	NM_001278672	NFATC1	TGAGGTAGTAGGTTGTATAGTT#AACGTTTCCTGGGCTGTCACGTACACTCCTGCTGCCTTAC#((((((((((((.(((((....#.)))))..)))))))))))).	2728	2768	1	-23.2	1	0.0200892	0.515	0	0	-5.22671	17	21	12	3UTR		0	0
hsa-let-7a-5p	NM_001278673	NFATC1	TGAGGTAGTAGGTTGTATAGTT#AACGTTTCCTGGGCTGTCACGTACACTCCTGCTGCCTTAC#((((((((((((.(((((....#.)))))..)))))))))))).	2319	2359	1	-23.2	1	0.0200892	0.515	0	0	-5.22671	17	21	12	3UTR		0	0
hsa-let-7a-5p	NM_001278689	EOGT	TGAGGTAGTAGGTTGTATAGTT#TTATGCAACTTCTGCCTCC#.(((((((.(((((((((((..#)))))))))))))))))).	2396	2415	1	-23.2	1	0.00721175	0.5	0	0	-4.84971	18	19	18	3UTR		1	1
hsa-let-7a-5p	NM_001278689	EOGT	TGAGGTAGTAGGTTGTATAGTT#TGCAACCTCTGCCTTC#.(((((((.((((((((.....#))))))))))))))).	2566	2582	1	-21	1	0.0041569	0.485	0	0	-4.84971	15	16	15	3UTR		1	1
hsa-let-7a-5p	NM_001278708	PSMD2	TGAGGTAGTAGGTTGTATAGTT#GGCTCTGAACTGCAGCTGATGTTATCAGCAGGCCATGCATCCTGCTGCCA#...(((((((((.(((((.(((#.))).))))).))))))))).	2487	2537	1	-22.7	0	2.75002e-05	0.397	0	0	-7.80367	17	21	9	3UTR		0	0
hsa-let-7a-5p	NM_001278709	PSMD2	TGAGGTAGTAGGTTGTATAGTT#GGCTCTGAACTGCAGCTGATGTTATCAGCAGGCCATGCATCCTGCTGCCA#...(((((((((.(((((.(((#.))).))))).))))))))).	2476	2526	1	-22.7	0	2.75002e-05	0.397	0	0	-7.80367	17	21	9	3UTR		0	0
hsa-let-7a-5p	NM_001280542	DPF3	TGAGGTAGTAGGTTGTATAGTT#GCTGGCAACCTCAGGCCTCAG#((((((...(((((((.((((.#)))))))))))...)))))).	5123	5144	1	-21	0	0.011136	0.456	0	0	-8.85129	17	21	11	3UTR		0	0
hsa-let-7a-5p	NM_001280542	DPF3	TGAGGTAGTAGGTTGTATAGTT#GACGGTCAAGCCTCTGCCTCT#.(((((((.(((((.....(((#))).....)))))))))))).	1980	2001	1	-19.4	1	6.98549e-05	0.397	0	0	-5.81821	15	21	12	3UTR		0	0
hsa-let-7a-5p	NM_001280547	PAX5	TGAGGTAGTAGGTTGTATAGTT#ACAGCCTACAGCCA#...(((.(((((((((......#))))))))).))).	2407	2421	1	-17.5	0	0.0885965	0.441	0	0	-8.05823	12	14	9	3UTR		0	0
hsa-let-7a-5p	NM_001280548	PAX5	TGAGGTAGTAGGTTGTATAGTT#ACAGCCTACAGCCA#...(((.(((((((((......#))))))))).))).	2422	2436	1	-17.5	0	0.0885965	0.441	0	0	-8.05823	12	14	9	3UTR		0	0
hsa-let-7a-5p	NM_001280549	PAX5	TGAGGTAGTAGGTTGTATAGTT#ACAGCCTACAGCCA#...(((.(((((((((......#))))))))).))).	2277	2291	1	-17.5	0	0.0885965	0.441	0	0	-8.05823	12	14	9	3UTR		0	0
hsa-let-7a-5p	NM_001280550	PAX5	TGAGGTAGTAGGTTGTATAGTT#ACAGCCTACAGCCA#...(((.(((((((((......#))))))))).))).	2190	2204	1	-17.5	0	0.0885965	0.441	0	0	-8.05823	12	14	9	3UTR		0	0
hsa-let-7a-5p	NM_001280551	PAX5	TGAGGTAGTAGGTTGTATAGTT#ACAGCCTACAGCCA#...(((.(((((((((......#))))))))).))).	2154	2168	1	-17.5	0	0.0885965	0.441	0	0	-8.05823	12	14	9	3UTR		0	0
hsa-let-7a-5p	NM_001280552	PAX5	TGAGGTAGTAGGTTGTATAGTT#ACAGCCTACAGCCA#...(((.(((((((((......#))))))))).))).	2320	2334	1	-17.5	0	0.0885965	0.441	0	0	-8.05823	12	14	9	3UTR		0	0
hsa-let-7a-5p	NM_001280553	PAX5	TGAGGTAGTAGGTTGTATAGTT#ACAGCCTACAGCCA#...(((.(((((((((......#))))))))).))).	2293	2307	1	-17.5	0	0.0885965	0.441	0	0	-8.05823	12	14	9	3UTR		0	0
hsa-let-7a-5p	NM_001280554	PAX5	TGAGGTAGTAGGTTGTATAGTT#ACAGCCTACAGCCA#...(((.(((((((((......#))))))))).))).	2380	2394	1	-17.5	0	0.0885965	0.441	0	0	-8.05823	12	14	9	3UTR		0	0
hsa-let-7a-5p	NM_001280555	PAX5	TGAGGTAGTAGGTTGTATAGTT#ACAGCCTACAGCCA#...(((.(((((((((......#))))))))).))).	2209	2223	1	-17.5	0	0.0885965	0.441	0	0	-8.05823	12	14	9	3UTR		0	0
hsa-let-7a-5p	NM_001280556	PAX5	TGAGGTAGTAGGTTGTATAGTT#ACAGCCTACAGCCA#...(((.(((((((((......#))))))))).))).	2343	2357	1	-17.5	0	0.0885965	0.441	0	0	-8.05823	12	14	9	3UTR		0	0
hsa-let-7a-5p	NM_001280787	SURF1	TGAGGTAGTAGGTTGTATAGTT#ACTGGTATAAAGTTCTGGCCTTCTACCTTAA#((((((((.(((((........#.))))).)))))))).	956	987	1	-17	1	0.110619	0.63	0	0	-5.96246	13	16	8	3UTR		0	0
hsa-let-7a-5p	NM_001280789	SURF4	TGAGGTAGTAGGTTGTATAGTT#CTGGTAGCCTACTTCCTTAC#(((((.(((((((((..(((..#))).))))))))).))))).	2003	2023	1	-18.6	0	0.00554542	0.515	1.03539	1.44236	-6.07158	17	20	9	3UTR	MIRT565453	1	1
hsa-let-7a-5p	NM_001281435	MAP2K4	TGAGGTAGTAGGTTGTATAGTT#GATCTACTTGCCTCAT#((((((((((((((........#)))))))).)))))).	3030	3046	1	-17.7	1	0.0431321	0.603	0	0	-4.90607	14	16	8	3UTR		0	0
hsa-let-7a-5p	NM_001281453	MBD3	TGAGGTAGTAGGTTGTATAGTT#TGCAAGCTCTGCCTCC#.(((((((.((.(((((.....#))))).))))))))).	5034	5050	1	-18.8	1	0.00392777	0.412	0	0	-8.19652	14	16	9	3UTR		0	0
hsa-let-7a-5p	NM_001281454	MBD3	TGAGGTAGTAGGTTGTATAGTT#TGCAAGCTCTGCCTCC#.(((((((.((.(((((.....#))))).))))))))).	4938	4954	1	-18.8	1	0.00392777	0.412	0	0	-8.19652	14	16	9	3UTR		0	0
hsa-let-7a-5p	NM_001281458	SLC35C2	TGAGGTAGTAGGTTGTATAGTT#CAGCCTGCTGCCA#...((((((((((((.......#)))))))))))).	1315	1328	1	-21	0	0.00180324	0.382	0	0	-6.74759	12	13	12	3UTR		0	0
hsa-let-7a-5p	NM_001281520	MCM8	TGAGGTAGTAGGTTGTATAGTT#GCAACCTCCGCCTCC#.(((((.(.(((((((......#)))))))).))))).	5824	5839	1	-17.7	0	0.000262007	0.382	0	0	-6.3934	13	15	8	3UTR		0	0
hsa-let-7a-5p	NM_001281522	MCM8	TGAGGTAGTAGGTTGTATAGTT#GCAACCTCCGCCTCC#.(((((.(.(((((((......#)))))))).))))).	5629	5644	1	-17.7	0	0.000262007	0.382	0	0	-6.3934	13	15	8	3UTR		0	0
hsa-let-7a-5p	NM_001281532	PSENEN	TGAGGTAGTAGGTTGTATAGTT#GGCTGGAGTGCAGTGGTAGGATCGGCCTAGTGCTTCC#.((((((.(((((((.......#.))))))).)))))).	837	874	1	-17.8	1	3.16853e-05	0.456	0	0	-6.34001	13	16	7	3UTR		1	0
hsa-let-7a-5p	NM_001281724	BTD	TGAGGTAGTAGGTTGTATAGTT#TGCAAGCTCTGCCTCC#.(((((((.((.(((((.....#))))).))))))))).	7283	7299	1	-18.8	1	0.000392706	0.412	0	0	-8.19652	14	16	9	3UTR		0	0
hsa-let-7a-5p	NM_001281726	BTD	TGAGGTAGTAGGTTGTATAGTT#ACAGCCTGCACCTCAT#((((((.(((((((((......#))))))))))))))).	854	870	1	-22.9	0	0.14421	0.544	0	0	-5.48126	15	16	15	3UTR		0	0
hsa-let-7a-5p	NM_001281789	CNEP1R1	TGAGGTAGTAGGTTGTATAGTT#TGCAACCTCTGCCTCC#.(((((((.((((((((.....#))))))))))))))).	1225	1241	1	-22.9	1	0.00215387	0.426	0	0	-4.84971	15	16	15	3UTR		0	0
hsa-let-7a-5p	NM_001281933	NCAPG2	TGAGGTAGTAGGTTGTATAGTT#AACGCAGTGGTGTGATCTCAGTTCACTGCAACCTCTGCCTCC#.(((((((.((((((((.....#.))))))))))))))).	4554	4596	1	-23.1	1	0.0236196	0.5	0	0	-4.84971	15	17	15	3UTR		0	0
hsa-let-7a-5p	NM_001282116	RFX3	TGAGGTAGTAGGTTGTATAGTT#GACTGTATAAGTCTTACTGCCTTT#.(((((((((((((((((((((#))))))))))..))))))))))).	5960	5984	1	-23.2	1	0.0653747	0.632	0	0	-3.79332	21	24	11	3UTR		0	0
hsa-let-7a-5p	NM_001282282	JAKMIP2	TGAGGTAGTAGGTTGTATAGTT#CAATCAACTGCCTCAA#(((((((((.(((((.......#))))).))))))))).	8574	8590	1	-19.2	1	0.0726737	0.603	0	0	-5.41313	14	16	9	3UTR		0	0
hsa-let-7a-5p	NM_001282282	JAKMIP2	TGAGGTAGTAGGTTGTATAGTT#ACTATGCTGGTCAGGCTGGTCTCGAACTCCTGACCTCAAGTGATCTGCCTGCCTCAG#((((((((((((((........#.))))))).))))))).	5046	5103	1	-18	1	0.0272325	0.471	0	0	-4.90607	14	17	7	3UTR		0	0
hsa-let-7a-5p	NM_001282309	CATSPER2	TGAGGTAGTAGGTTGTATAGTT#GACTTTATCATTATAGCTTCCACCCTTCCTGCAACCTCTACTGCCTGAT#(.(((((((((((((((.....#.))))))))..))))))).).	2357	2406	1	-20.5	1	0.0107244	0.515	0	0	-5.10125	16	21	8	3UTR		0	0
hsa-let-7a-5p	NM_001282326	SMG6	TGAGGTAGTAGGTTGTATAGTT#GGGACCTGCTCCTCAC#(((((.((((((((.(......#).))))))))))))).	2742	2758	1	-19.8	0	0.000108924	0.294	0	0	-6.57398	14	16	13	3UTR		0	0
hsa-let-7a-5p	NM_001282333	TSEN34	TGAGGTAGTAGGTTGTATAGTT#GACTCCTAAATCTGCACTCTTTCTACCTCAC#((((((((.(((.((((.....#.)))).)))..)))))))).	1117	1148	1	-16.8	1	0.633535	0.662	3.77331	3.21562	-6.28309	15	20	8	3UTR		0	1
hsa-let-7a-5p	NM_001282342	ARMC8	TGAGGTAGTAGGTTGTATAGTT#AGCTAGCATCTTACTGCCGTCAA#((((((((((((.(((.(((((#)))))))).))))))))).))).	2607	2630	1	-20.7	1	0.00422735	0.588	0	0	-5.22671	20	23	9	3UTR		1	1
hsa-let-7a-5p	NM_001282380	ARPIN	TGAGGTAGTAGGTTGTATAGTT#GGCTGGAGTGCAATGGCGCGATCTTGGCCCACTGCAACCTCTGCCTCC#.(((((((.((((((((.....#.))))))))))))))).	5561	5609	1	-23.1	1	0.00716964	0.397	0	0	-4.84971	15	17	15	3UTR		0	0
hsa-let-7a-5p	NM_001282402	MIXL1	TGAGGTAGTAGGTTGTATAGTT#GATTATTTCGACAGCCCCCTTGCCTCT#.(((((((..((((((......#.))))))..)).))))).	1263	1290	1	-17	1	0.0792415	0.588	0	0	-6.09222	13	18	6	3UTR		0	0
hsa-let-7a-5p	NM_001282419	NDUFA5	TGAGGTAGTAGGTTGTATAGTT#AATTATGCAACTTGGGGCCTTG#.(((((..((((((((((((((#))))))))))))))..))))).	2356	2378	1	-19.2	0	1.26382e-05	0.559	4.32947	5.32201	-7.65065	19	22	14	3UTR		0	0
hsa-let-7a-5p	NM_001282424	A2ML1	TGAGGTAGTAGGTTGTATAGTT#ATACTTTCTACTACCTTT#.(((((((((((..((((....#))))..))))))))))).	3214	3232	1	-18.6	1	0.0788975	0.603	-0.33212	0.0472621	-5.9393	15	18	11	3UTR		0	0
hsa-let-7a-5p	NM_001282425	GNA13	TGAGGTAGTAGGTTGTATAGTT#AACAGTGCAACAAACTATGCCATTTACCTTTTACCTCT#.(((((((.((((.((((((((#.)))))))).....)))).))))))).	5504	5542	1	-20.8	1	0.149907	0.603	0	0	-5.70655	19	27	8	3UTR		0	0
hsa-let-7a-5p	NM_001282429	SLC38A9	TGAGGTAGTAGGTTGTATAGTT#GACAGTAAGCCAAATACCTCAT#(((((((...((((........#.))))...))))))).	2215	2237	1	-14.7	1	0.0467102	0.647	0.672151	0.583345	-9.5186	11	16	7	3UTR		1	1
hsa-let-7a-5p	NM_001282430	LBX2	TGAGGTAGTAGGTTGTATAGTT#GCGATCCTCCTGCCTCAA#((((((((.(((((((......#)))).))).)))))))).	915	933	1	-19.7	1	0.0262901	0.368	4.795	4.04635	-4.99396	15	18	8	3UTR		0	0
hsa-let-7a-5p	NM_001282456	GVQW3	TGAGGTAGTAGGTTGTATAGTT#GGCTGTGACACCCTGCCCTCAC#(((((..(((((.(((((((((#))))))).)).)))))))))).	2340	2362	1	-19.5	0	0.0175092	0.426	2.92824	2.86056	-8.67135	19	22	10	3UTR		0	0
hsa-let-7a-5p	NM_001282463	C14orf132	TGAGGTAGTAGGTTGTATAGTT#AAAAAAAGAGCAACTTACTGCTTTG#.(((((((((((((((......#.))))))))))))))).	4170	4195	1	-20.2	1	2.94141e-05	0.618	0	0	-3.79332	15	17	15	3UTR		0	0
hsa-let-7a-5p	NM_001282512	TXNRD2	TGAGGTAGTAGGTTGTATAGTT#GCAACCTCCGCCTCC#.(((((.(.(((((((......#)))))))).))))).	1236	1251	1	-17.7	0	8.58653e-05	0.338	0	0	-6.3934	13	15	8	3UTR		0	0
hsa-let-7a-5p	NM_001282515	ZFP37	TGAGGTAGTAGGTTGTATAGTT#TACAATCTCTACCTCC#.(((((((.((((((((.....#))))))))))))))).	5974	5990	1	-20.3	1	0.353149	0.485	0	0	-4.84971	15	16	15	3UTR		0	0
hsa-let-7a-5p	NM_001282518	ZFP37	TGAGGTAGTAGGTTGTATAGTT#TACAATCTCTACCTCC#.(((((((.((((((((.....#))))))))))))))).	5932	5948	1	-20.3	1	0.353149	0.485	0	0	-4.84971	15	16	15	3UTR		0	0
hsa-let-7a-5p	NM_001282538	GNB1	TGAGGTAGTAGGTTGTATAGTT#ACACCCTACACCTCC#.(((((.(((((.(((......#))).)))))))))).	1335	1350	1	-17.2	0	0.0151926	0.515	0	0	-6.62614	13	15	10	3UTR		0	0
hsa-let-7a-5p	NM_001282539	GNB1	TGAGGTAGTAGGTTGTATAGTT#ACACCCTACACCTCC#.(((((.(((((.(((......#))).)))))))))).	1432	1447	1	-17.2	0	0.0151926	0.515	0	0	-6.62614	13	15	10	3UTR		0	0
hsa-let-7a-5p	NM_001282561	EYA3	TGAGGTAGTAGGTTGTATAGTT#TGCAACCTCCGCCTCC#.(((((.(.((((((((.....#))))))))).))))).	4669	4685	1	-18.6	0	0.000369967	0.412	0	0	-6.3934	14	16	9	3UTR		0	0
hsa-let-7a-5p	NM_001282562	EYA3	TGAGGTAGTAGGTTGTATAGTT#TGCAACCTCCGCCTCC#.(((((.(.((((((((.....#))))))))).))))).	4727	4743	1	-18.6	0	0.000369967	0.412	0	0	-6.3934	14	16	9	3UTR		0	0
hsa-let-7a-5p	NM_001282587	H6PD	TGAGGTAGTAGGTTGTATAGTT#CTGTAAGATATATGCAGCCTCACAGAAGCAGCCTCTGCCTCC#.(((((((.(((((((......#.)))))))))))))).	6629	6671	1	-22.3	1	0.00100268	0.559	0	0	-4.84971	14	16	14	3UTR		0	0
hsa-let-7a-5p	NM_001282606	TMBIM4	TGAGGTAGTAGGTTGTATAGTT#GACTCTTAACGAGCATGCTGCCTTC#.((((((((((.((((......#.)))).).))))))))).	2982	3007	1	-16.8	1	5.44613e-05	0.531	0	0	-7.14013	14	18	9	3UTR		0	0
hsa-let-7a-5p	NM_001282609	TMBIM4	TGAGGTAGTAGGTTGTATAGTT#GACTCTTAACGAGCATGCTGCCTTC#.((((((((((.((((......#.)))).).))))))))).	2806	2831	1	-16.8	1	5.44613e-05	0.531	0	0	-7.14013	14	18	9	3UTR		0	0
hsa-let-7a-5p	NM_001282648	SLC35A2	TGAGGTAGTAGGTTGTATAGTT#AACTGTGGAACCTGCCTCCTG#..(((..(((((((.(((((((#))))))).)))))))..))).	1482	1503	1	-23	0	0.00385823	0.485	0	0	-9.1371	17	21	7	3UTR		0	0
hsa-let-7a-5p	NM_001282649	SLC35A2	TGAGGTAGTAGGTTGTATAGTT#AACTGTGGAACCTGCCTCCTG#..(((..(((((((.(((((((#))))))).)))))))..))).	1890	1911	1	-23	0	0.00385823	0.485	0	0	-9.1371	17	21	7	3UTR		0	0
hsa-let-7a-5p	NM_001282650	SLC35A2	TGAGGTAGTAGGTTGTATAGTT#AACTGTGGAACCTGCCTCCTG#..(((..(((((((.(((((((#))))))).)))))))..))).	2112	2133	1	-23	0	0.00385823	0.485	0	0	-9.1371	17	21	7	3UTR		0	0
hsa-let-7a-5p	NM_001282651	SLC35A2	TGAGGTAGTAGGTTGTATAGTT#AACTGTGGAACCTGCCTCCTG#..(((..(((((((.(((((((#))))))).)))))))..))).	2157	2178	1	-23	0	0.00385823	0.485	0	0	-9.1371	17	21	7	3UTR		0	0
hsa-let-7a-5p	NM_001282652	STIP1	TGAGGTAGTAGGTTGTATAGTT#TTGTGCCGCCGCTGCCTCT#.((((((((.(((.((((((..#)))))).))))))))))).	2487	2506	1	-21.8	1	2.60557e-05	0.353	0	0	-5.89267	17	19	11	3UTR		0	0
hsa-let-7a-5p	NM_001282653	STIP1	TGAGGTAGTAGGTTGTATAGTT#TTGTGCCGCCGCTGCCTCT#.((((((((.(((.((((((..#)))))).))))))))))).	1812	1831	1	-21.8	1	2.60557e-05	0.353	0	0	-5.89267	17	19	11	3UTR		0	0
hsa-let-7a-5p	NM_001282668	MICAL2	TGAGGTAGTAGGTTGTATAGTT#ACTTGCTGCTTCC#.((((((((((((.........#)))))))))))).	931	944	1	-15.4	1	0.0259955	0.632	0	0	-5.61866	12	13	12	3UTR		0	0
hsa-let-7a-5p	NM_001282669	DFFB	TGAGGTAGTAGGTTGTATAGTT#TGCAACCTCCGCCTCT#.(((((.(.((((((((.....#))))))))).))))).	2122	2138	1	-19	0	0.00017786	0.441	0	0	-6.3934	14	16	9	3UTR		0	0
hsa-let-7a-5p	NM_001282683	FBXO31	TGAGGTAGTAGGTTGTATAGTT#CAACCTACTAGGCTCAA#((((.((((((((((.......#))))))))))..)))).	5129	5146	1	-19	0	0.00154095	0.412	0	0	-8.28966	14	17	10	3UTR		0	0
hsa-let-7a-5p	NM_001282697	FAM107B	TGAGGTAGTAGGTTGTATAGTT#AGCACAGCCACTACCC#...((((((.((((((......#.)))))))))))).	1171	1187	1	-17.3	0	0.000845809	0.529	0.376954	0.484497	-7.75705	12	14	12	3UTR		0	0
hsa-let-7a-5p	NM_001282719	LDAH	TGAGGTAGTAGGTTGTATAGTT#GGCTGACAATATTGCTGCCTCC#.(((((((((.(((((.(((((#))))))))))..))))))))).	2063	2085	1	-20.7	1	0.0903029	0.515	3.32066	2.58164	-6.6181	19	22	10	3UTR		0	0
hsa-let-7a-5p	NM_001282720	LDAH	TGAGGTAGTAGGTTGTATAGTT#GGCTGACAATATTGCTGCCTCC#.(((((((((.(((((.(((((#))))))))))..))))))))).	2045	2067	1	-20.7	1	0.0903029	0.515	0.0132379	-0.301313	-6.6181	19	22	10	3UTR		0	0
hsa-let-7a-5p	NM_001282721	LDAH	TGAGGTAGTAGGTTGTATAGTT#GGCTGACAATATTGCTGCCTCC#.(((((((((.(((((.(((((#))))))))))..))))))))).	2033	2055	1	-20.7	1	0.0903029	0.515	-0.10005	-0.317244	-6.6181	19	22	10	3UTR		0	0
hsa-let-7a-5p	NM_001282722	LDAH	TGAGGTAGTAGGTTGTATAGTT#GGCTGACAATATTGCTGCCTCC#.(((((((((.(((((.(((((#))))))))))..))))))))).	1889	1911	1	-20.7	1	0.0903029	0.515	-0.248741	0.357438	-6.6181	19	22	10	3UTR		0	0
hsa-let-7a-5p	NM_001282723	LDAH	TGAGGTAGTAGGTTGTATAGTT#GGCTGACAATATTGCTGCCTCC#.(((((((((.(((((.(((((#))))))))))..))))))))).	1954	1976	1	-20.7	1	0.0903029	0.515	0.678804	0.159893	-6.6181	19	22	10	3UTR		0	0
hsa-let-7a-5p	NM_001282730	SUPT7L	TGAGGTAGTAGGTTGTATAGTT#TGCAACCTCTGCCTCC#.(((((((.((((((((.....#))))))))))))))).	3228	3244	1	-22.9	1	0.00072846	0.441	0	0	-4.84971	15	16	15	3UTR		0	0
hsa-let-7a-5p	NM_001282732	SUPT7L	TGAGGTAGTAGGTTGTATAGTT#TGCAACCTCTGCCTCC#.(((((((.((((((((.....#))))))))))))))).	2610	2626	1	-22.9	1	0.00072846	0.441	0	0	-4.84971	15	16	15	3UTR		0	0
hsa-let-7a-5p	NM_001282736	PLXDC2	TGAGGTAGTAGGTTGTATAGTT#TTATATACTCCTATTACCTTAT#((((((((((((..(((((...#.))))).)))))))))))).	7479	7501	1	-20.7	1	0.130042	0.676	0	0	-6.08354	17	20	12	3UTR		0	0
hsa-let-7a-5p	NM_001282787	NFIB	TGAGGTAGTAGGTTGTATAGTT#CTGTGACTTACTACTTCAA#((((((((((((((..((((..#)))))))))))))))))).	3720	3739	1	-20	1	0.0518853	0.662	0	0	-4.90607	18	19	18	3UTR		0	0
hsa-let-7a-5p	NM_001282796	ZNF7	TGAGGTAGTAGGTTGTATAGTT#GCCTGCTACCA#...((((((((((.........#)))))))))).	1207	1218	1	-17.3	0	0.00145415	0.515	0	0	-8.33988	10	11	10	3UTR		0	0
hsa-let-7a-5p	NM_001282850	PPP4R3B	TGAGGTAGTAGGTTGTATAGTT#GGCTTATTGCAACATCCGCCACCTGGGTTCAAGCAATTCTCTGCCTCAG#((((((((..((((((......#.))))))..)))))))).	4835	4884	1	-18.5	1	0.000490881	0.441	0	0	-6.23647	14	18	8	3UTR		0	0
hsa-let-7a-5p	NM_001282868	RHD	TGAGGTAGTAGGTTGTATAGTT#TGCAACCTCTACCTCC#.(((((((.((((((((.....#))))))))))))))).	1504	1520	1	-22.9	1	0.020896	0.441	0.0722256	0.0234775	-4.84971	15	16	15	3UTR	MIRT453406	0	0
hsa-let-7a-5p	NM_001282869	RHD	TGAGGTAGTAGGTTGTATAGTT#TGCAACCTCTACCTCC#.(((((((.((((((((.....#))))))))))))))).	1535	1551	1	-22.9	1	0.020896	0.441	0.358656	-0.343643	-4.84971	15	16	15	3UTR	MIRT453406	0	0
hsa-let-7a-5p	NM_001282870	RHD	TGAGGTAGTAGGTTGTATAGTT#TGCAACCTCTACCTCC#.(((((((.((((((((.....#))))))))))))))).	1638	1654	1	-22.9	1	0.020896	0.441	0.0722256	0.0234775	-4.84971	15	16	15	3UTR	MIRT453406	0	0
hsa-let-7a-5p	NM_001282871	RHD	TGAGGTAGTAGGTTGTATAGTT#TGCAACCTCTACCTCC#.(((((((.((((((((.....#))))))))))))))).	1705	1721	1	-22.9	1	0.020896	0.441	0.078813	-0.0641378	-4.84971	15	16	15	3UTR	MIRT453406	0	0
hsa-let-7a-5p	NM_001282872	RHD	TGAGGTAGTAGGTTGTATAGTT#TGCAACCTCTACCTCC#.(((((((.((((((((.....#))))))))))))))).	1808	1824	1	-22.9	1	0.020896	0.441	0.0722256	0.0234775	-4.84971	15	16	15	3UTR	MIRT453406	0	0
hsa-let-7a-5p	NM_001282884	POLR3H	TGAGGTAGTAGGTTGTATAGTT#GGCTGGAGGGGCCCTTCCTCGCCTGCTGCCTA#..(((((((((((.........#.))))))))))).	2846	2878	1	-19	1	0.0010954	0.382	0.435999	1.2063	-6.78234	11	13	11	3UTR		0	0
hsa-let-7a-5p	NM_001282886	EIF4E3	TGAGGTAGTAGGTTGTATAGTT#AACTGACAGCCTTTGGAACGATCGCATGGTGGCGCTGCCTTC#.(((((((((((((((.(((((#)))))))))))).....................)))))))).	4101	4143	1	-20	1	1.35997e-05	0.426	0.859715	2.37828	-3.79332	20	42	12	3UTR		0	0
hsa-let-7a-5p	NM_001282917	RALGAPB	TGAGGTAGTAGGTTGTATAGTT#ATACTTCTATTACCTCG#.(((((((((((..((((....#)))).))))))))))).	5724	5741	1	-18.2	1	0.00223445	0.588	0	0	-5.9393	15	17	11	3UTR		0	0
hsa-let-7a-5p	NM_001282918	RALGAPB	TGAGGTAGTAGGTTGTATAGTT#ATACTTCTATTACCTCG#.(((((((((((..((((....#)))).))))))))))).	5857	5874	1	-18.2	1	0.00223445	0.588	0	0	-5.9393	15	17	11	3UTR		0	0
hsa-let-7a-5p	NM_001282933	ZNF341	TGAGGTAGTAGGTTGTATAGTT#CTGTACAATGGGGCTTACGATACTACTACCTCAT#(((((((((((((((((.((((#.)))))))))).))))))))))).	3210	3244	1	-24.5	1	0.0421668	0.529	-0.35029	-0.370431	-3.93757	21	24	11	3UTR		1	1
hsa-let-7a-5p	NM_001282936	STIL	TGAGGTAGTAGGTTGTATAGTT#GGCTGGAGTGCAATGGCAGGATCTCAGATCACTGCAACCTCTGCCTCC#.(((((((.((((((((.....#.))))))))))))))).	4572	4620	1	-23.1	1	0.000873838	0.485	1.60703	2.93004	-4.84971	15	17	15	3UTR		0	0
hsa-let-7a-5p	NM_001282937	STIL	TGAGGTAGTAGGTTGTATAGTT#GGCTGGAGTGCAATGGCAGGATCTCAGATCACTGCAACCTCTGCCTCC#.(((((((.((((((((.....#.))))))))))))))).	4521	4569	1	-23.1	1	0.000873838	0.485	1.60703	2.93004	-4.84971	15	17	15	3UTR		0	0
hsa-let-7a-5p	NM_001282938	STIL	TGAGGTAGTAGGTTGTATAGTT#GGCTGGAGTGCAATGGCAGGATCTCAGATCACTGCAACCTCTGCCTCC#.(((((((.((((((((.....#.))))))))))))))).	4434	4482	1	-23.1	1	0.000873838	0.485	1.60703	2.93004	-4.84971	15	17	15	3UTR		0	0
hsa-let-7a-5p	NM_001282939	STIL	TGAGGTAGTAGGTTGTATAGTT#GGCTGGAGTGCAATGGCAGGATCTCAGATCACTGCAACCTCTGCCTCC#.(((((((.((((((((.....#.))))))))))))))).	4245	4293	1	-23.1	1	0.000873838	0.485	0	0	-4.84971	15	17	15	3UTR		0	0
hsa-let-7a-5p	NM_001282949	COPS7B	TGAGGTAGTAGGTTGTATAGTT#CTTCCTGCTGCCTCT#.(((((((((((..(.......#)..))))))))))).	1517	1532	1	-20.6	1	0.0911693	0.441	0	0	-6.17234	12	15	11	3UTR		0	0
hsa-let-7a-5p	NM_001282949	COPS7B	TGAGGTAGTAGGTTGTATAGTT#GCTGAAGGACCTGTTGCTGCTTCT#.(((((((((((((.(.((((.#)))).).)))))...)))))))).	1668	1692	1	-19	1	0.0104468	0.441	0	0	-4.52877	18	24	8	3UTR		0	0
hsa-let-7a-5p	NM_001282950	COPS7B	TGAGGTAGTAGGTTGTATAGTT#CTTCCTGCTGCCTCT#.(((((((((((..(.......#)..))))))))))).	1689	1704	1	-20.6	1	0.0911693	0.441	0	0	-6.17234	12	15	11	3UTR		0	0
hsa-let-7a-5p	NM_001282950	COPS7B	TGAGGTAGTAGGTTGTATAGTT#GCTGAAGGACCTGTTGCTGCTTCT#.(((((((((((((.(.((((.#)))).).)))))...)))))))).	1840	1864	1	-19	1	0.0104468	0.441	0	0	-4.52877	18	24	8	3UTR		0	0
hsa-let-7a-5p	NM_001282951	COPS7B	TGAGGTAGTAGGTTGTATAGTT#CTTCCTGCTGCCTCT#.(((((((((((..(.......#)..))))))))))).	1530	1545	1	-20.6	1	0.0911693	0.441	0	0	-6.17234	12	15	11	3UTR		0	0
hsa-let-7a-5p	NM_001282951	COPS7B	TGAGGTAGTAGGTTGTATAGTT#GCTGAAGGACCTGTTGCTGCTTCT#.(((((((((((((.(.((((.#)))).).)))))...)))))))).	1681	1705	1	-19	1	0.0104468	0.441	0	0	-4.52877	18	24	8	3UTR		0	0
hsa-let-7a-5p	NM_001282952	COPS7B	TGAGGTAGTAGGTTGTATAGTT#CTTCCTGCTGCCTCT#.(((((((((((..(.......#)..))))))))))).	1560	1575	1	-20.6	1	0.0911693	0.441	0	0	-6.17234	12	15	11	3UTR		0	0
hsa-let-7a-5p	NM_001282952	COPS7B	TGAGGTAGTAGGTTGTATAGTT#GCTGAAGGACCTGTTGCTGCTTCT#.(((((((((((((.(.((((.#)))).).)))))...)))))))).	1711	1735	1	-19	1	0.0104468	0.441	0	0	-4.52877	18	24	8	3UTR		0	0
hsa-let-7a-5p	NM_001283	AP1S1	TGAGGTAGTAGGTTGTATAGTT#GGCTGCCCCTCCTCTGCTGCCTCAC#((((((((((((..........#.)))))))))))).	610	635	1	-18.8	1	0.0492523	0.338	0	0	-7.05204	12	14	12	3UTR	MIRT481844	1	1
hsa-let-7a-5p	NM_001283034	CIBAR1	TGAGGTAGTAGGTTGTATAGTT#AACTGCGTAAAACAGTAATTCTGGAATAAAACATACATTCTGCCTACCTCAA#((((((((((((.(((((.(((#.)))))))).))))).))))))).	2088	2140	1	-21.7	1	0.105574	0.706	0	0	-5.22671	20	24	8	3UTR		0	0
hsa-let-7a-5p	NM_001283129	TANGO2	TGAGGTAGTAGGTTGTATAGTT#TGCAACCTCCGCCTCC#.(((((.(.((((((((.....#))))))))).))))).	1890	1906	1	-18.6	0	0.0413571	0.382	0	0	-6.3934	14	16	9	3UTR		0	0
hsa-let-7a-5p	NM_001283179	TANGO2	TGAGGTAGTAGGTTGTATAGTT#TGCAACCTCCGCCTCC#.(((((.(.((((((((.....#))))))))).))))).	1609	1625	1	-18.6	0	0.0413571	0.382	0	0	-6.3934	14	16	9	3UTR		0	0
hsa-let-7a-5p	NM_001283186	TANGO2	TGAGGTAGTAGGTTGTATAGTT#TGCAACCTCCGCCTCC#.(((((.(.((((((((.....#))))))))).))))).	1464	1480	1	-18.6	0	0.0413571	0.382	0	0	-6.3934	14	16	9	3UTR		0	0
hsa-let-7a-5p	NM_001283199	TANGO2	TGAGGTAGTAGGTTGTATAGTT#TGCAACCTCCGCCTCC#.(((((.(.((((((((.....#))))))))).))))).	1537	1553	1	-18.6	0	0.0413571	0.382	0	0	-6.3934	14	16	9	3UTR		0	0
hsa-let-7a-5p	NM_001283215	TANGO2	TGAGGTAGTAGGTTGTATAGTT#TGCAACCTCCGCCTCC#.(((((.(.((((((((.....#))))))))).))))).	1631	1647	1	-18.6	0	0.0413571	0.382	0	0	-6.3934	14	16	9	3UTR		0	0
hsa-let-7a-5p	NM_001283235	TANGO2	TGAGGTAGTAGGTTGTATAGTT#TGCAACCTCCGCCTCC#.(((((.(.((((((((.....#))))))))).))))).	1535	1551	1	-18.6	0	0.0413571	0.382	0	0	-6.3934	14	16	9	3UTR		0	0
hsa-let-7a-5p	NM_001283248	TANGO2	TGAGGTAGTAGGTTGTATAGTT#TGCAACCTCCGCCTCC#.(((((.(.((((((((.....#))))))))).))))).	1310	1326	1	-18.6	0	0.0413571	0.382	0	0	-6.3934	14	16	9	3UTR		0	0
hsa-let-7a-5p	NM_001284	AP3S1	TGAGGTAGTAGGTTGTATAGTT#AACTGCATTCCTGTGCCCACCTACGGCATGCCTCT#.((((((((((((.((((((..#.))))))..))))))....)))))).	919	954	1	-21.4	1	0.000580545	0.574	0	0	-4.65016	18	26	6	3UTR		0	0
hsa-let-7a-5p	NM_001284209	MED6	TGAGGTAGTAGGTTGTATAGTT#GCAACCTACACACTCAC#((((((.(((((((((......#))))))))))).)))).	1288	1305	1	-19.3	0	0.0193338	0.574	0.651258	0.16321	-5.48126	15	17	11	3UTR		1	1
hsa-let-7a-5p	NM_001284217	FCRL6	TGAGGTAGTAGGTTGTATAGTT#CCTACTGCCTA#..((((((((((..........#)))))))))).	1817	1828	1	-17	1	0.0444184	0.676	0	0	-8.07147	10	11	10	3UTR		0	0
hsa-let-7a-5p	NM_001284234	GTDC1	TGAGGTAGTAGGTTGTATAGTT#ACTGGGCCTGCTCCCCCTCAT#(((((.((((((((...((((.#))))))))))))...))))).	7706	7727	1	-17.6	0	0.00253875	0.485	1.38074	2.17921	-6.80703	17	21	12	3UTR		0	0
hsa-let-7a-5p	NM_001284236	ZFYVE16	TGAGGTAGTAGGTTGTATAGTT#TGCAACCTCCGCCTCC#.(((((.(.((((((((.....#))))))))).))))).	10367	10383	1	-18.6	0	0.029707	0.412	0	0	-6.3934	14	16	9	3UTR		0	0
hsa-let-7a-5p	NM_001284251	GUCD1	TGAGGTAGTAGGTTGTATAGTT#GCGATCCTCCTGCCTCAG#((((((((.(((((((......#)))).))).)))))))).	2420	2438	1	-19.7	1	0.0261623	0.368	0	0	-4.99396	15	18	8	3UTR		0	0
hsa-let-7a-5p	NM_001284251	GUCD1	TGAGGTAGTAGGTTGTATAGTT#TACAACCTCCGCCTCC#.(((((.(.((((((((.....#))))))))).))))).	2395	2411	1	-18.6	0	0.079185	0.397	0	0	-6.3934	14	16	9	3UTR		0	0
hsa-let-7a-5p	NM_001284254	GUCD1	TGAGGTAGTAGGTTGTATAGTT#GCGATCCTCCTGCCTCAG#((((((((.(((((((......#)))).))).)))))))).	2327	2345	1	-19.7	1	0.0261623	0.368	-0.538073	-0.248216	-4.99396	15	18	8	3UTR		0	0
hsa-let-7a-5p	NM_001284259	KIF20B	TGAGGTAGTAGGTTGTATAGTT#AACTGTATTTCCCTATTATCTCAG#((((((((((((..((((((((#))))))))...)))))))))))).	5757	5781	1	-22.5	1	0.0855707	0.647	0	0	-6.08354	20	24	12	3UTR		0	0
hsa-let-7a-5p	NM_001284274	HECTD2	TGAGGTAGTAGGTTGTATAGTT#GCTATGCTTCCTGCACCCAA#((.(((.(((((..(((((((.#)))))))..)))))))))).	3838	3858	1	-21.2	0	0.00652806	0.485	0	0	-9.18477	17	20	10	3UTR		1	1
hsa-let-7a-5p	NM_001284338	NEDD4	TGAGGTAGTAGGTTGTATAGTT#GCAGCTTACTTAACCTCT#.(((((((((((((((......#))))))))))..))))).	6149	6167	1	-19.5	1	0.0344082	0.603	0	0	-3.79332	15	18	10	3UTR		0	0
hsa-let-7a-5p	NM_001284338	NEDD4	TGAGGTAGTAGGTTGTATAGTT#TTATGCACCTTACTGCCTA#..((((((((((.(((((((..#))))))).)))))))))).	4798	4817	1	-21.2	1	0.00528259	0.647	0	0	-6.24613	17	19	10	3UTR		0	0
hsa-let-7a-5p	NM_001284339	NEDD4	TGAGGTAGTAGGTTGTATAGTT#GCAGCTTACTTAACCTCT#.(((((((((((((((......#))))))))))..))))).	6096	6114	1	-19.5	1	0.0344082	0.603	4.30368	2.64013	-3.79332	15	18	10	3UTR		0	0
hsa-let-7a-5p	NM_001284339	NEDD4	TGAGGTAGTAGGTTGTATAGTT#TTATGCACCTTACTGCCTA#..((((((((((.(((((((..#))))))).)))))))))).	4745	4764	1	-21.2	1	0.00528259	0.647	1.67143	2.03781	-6.24613	17	19	10	3UTR		0	0
hsa-let-7a-5p	NM_001284341	FKBP9	TGAGGTAGTAGGTTGTATAGTT#TGCAGCCTCCGCCTCC#.(((((.(.((((((((.....#))))))))).))))).	2848	2864	1	-18.6	0	0.0215535	0.397	0.186204	0.598688	-6.3934	14	16	9	3UTR		0	0
hsa-let-7a-5p	NM_001284343	FKBP9	TGAGGTAGTAGGTTGTATAGTT#TGCAGCCTCCGCCTCC#.(((((.(.((((((((.....#))))))))).))))).	1979	1995	1	-18.6	0	0.0215535	0.397	0	0	-6.3934	14	16	9	3UTR		0	0
hsa-let-7a-5p	NM_001284407	TMEM40	TGAGGTAGTAGGTTGTATAGTT#GCTGTGCAACCCAGCTGCA#....(((((.(((((((((((.#)))))))))))..))))).	883	902	1	-21	0	6.33258e-06	0.412	0	0	-10.7891	16	19	11	3UTR		0	0
hsa-let-7a-5p	NM_001284408	TMEM40	TGAGGTAGTAGGTTGTATAGTT#GCTGTGCAACCCAGCTGCA#....(((((.(((((((((((.#)))))))))))..))))).	745	764	1	-21	0	6.33258e-06	0.412	0.969698	1.64926	-10.7891	16	19	11	3UTR		0	0
hsa-let-7a-5p	NM_001284423	MYRIP	TGAGGTAGTAGGTTGTATAGTT#ACTGCCAGTGACCCACTGCCTCC#.((((((((.((((........#.)))).)))))))).	2692	2715	1	-18.2	1	0.00303149	0.397	0	0	-6.00433	12	15	8	3UTR		1	1
hsa-let-7a-5p	NM_001284424	MYRIP	TGAGGTAGTAGGTTGTATAGTT#ACTGCCAGTGACCCACTGCCTCC#.((((((((.((((........#.)))).)))))))).	2737	2760	1	-18.2	1	0.00303149	0.397	1.06437	-0.146271	-6.00433	12	15	8	3UTR		1	1
hsa-let-7a-5p	NM_001284425	MYRIP	TGAGGTAGTAGGTTGTATAGTT#ACTGCCAGTGACCCACTGCCTCC#.((((((((.((((........#.)))).)))))))).	2795	2818	1	-18.2	1	0.00303149	0.397	0.0555222	2.50042	-6.00433	12	15	8	3UTR		1	1
hsa-let-7a-5p	NM_001284426	MYRIP	TGAGGTAGTAGGTTGTATAGTT#ACTGCCAGTGACCCACTGCCTCC#.((((((((.((((........#.)))).)))))))).	2470	2493	1	-18.2	1	0.00303149	0.397	2.90429	3.98209	-6.00433	12	15	8	3UTR		1	1
hsa-let-7a-5p	NM_001284430	UTP15	TGAGGTAGTAGGTTGTATAGTT#TGCAACCTCTGCCCTCC#.(((((((.((((((((.....#))))))))))))).)).	2790	2807	1	-19.1	1	0.00448975	0.426	-0.0296214	-0.288953	-4.84971	15	17	13	3UTR		1	0
hsa-let-7a-5p	NM_001284431	UTP15	TGAGGTAGTAGGTTGTATAGTT#TGCAACCTCTGCCCTCC#.(((((((.((((((((.....#))))))))))))).)).	2674	2691	1	-19.1	1	0.00448975	0.426	-0.0296214	-0.288953	-4.84971	15	17	13	3UTR		1	0
hsa-let-7a-5p	NM_001284514	IKZF3	TGAGGTAGTAGGTTGTATAGTT#ACAATCCTCCTACCTCAG#((((((((.(((((((......#)))).))).)))))))).	6562	6580	1	-19.7	1	0.0277162	0.515	0	0	-4.99396	15	18	8	3UTR	MIRT511390	0	1
hsa-let-7a-5p	NM_001284516	IKZF3	TGAGGTAGTAGGTTGTATAGTT#ACAATCCTCCTACCTCAG#((((((((.(((((((......#)))).))).)))))))).	5882	5900	1	-19.7	1	0.0277162	0.515	0.834817	1.24718	-4.99396	15	18	8	3UTR	MIRT511390	0	1
hsa-let-7a-5p	NM_001285460	IQGAP2	TGAGGTAGTAGGTTGTATAGTT#ACTAAATGAAAGTGCACTACTGCCTCAT#(((((((((((..(((((....#.)))))))))))))))).	5205	5233	1	-21.3	1	0.00205322	0.603	0	0	-8.57351	16	18	16	3UTR		0	0
hsa-let-7a-5p	NM_001285461	IQGAP2	TGAGGTAGTAGGTTGTATAGTT#ACTAAATGAAAGTGCACTACTGCCTCAT#(((((((((((..(((((....#.)))))))))))))))).	3849	3877	1	-21.3	1	0.00205322	0.603	3.46613	3.33367	-8.57351	16	18	16	3UTR		0	0
hsa-let-7a-5p	NM_001285462	IQGAP2	TGAGGTAGTAGGTTGTATAGTT#ACTAAATGAAAGTGCACTACTGCCTCAT#(((((((((((..(((((....#.)))))))))))))))).	3900	3928	1	-21.3	1	0.00205322	0.603	0	0	-8.57351	16	18	16	3UTR		0	0
hsa-let-7a-5p	NM_001285526	OPRM1	TGAGGTAGTAGGTTGTATAGTT#TGCAACCTCTGCCTCC#.(((((((.((((((((.....#))))))))))))))).	13715	13731	1	-22.9	1	0.00442963	0.412	0	0	-4.84971	15	16	15	3UTR		0	0
hsa-let-7a-5p	NM_001286059	RAB30	TGAGGTAGTAGGTTGTATAGTT#ACTATGGGACAGTCTGCCTCAG#((((((((...(((.((((((.#)))))).)))...)))))))).	5351	5373	1	-22.6	1	0.00212877	0.544	0	0	-9.79669	17	22	8	3UTR		1	0
hsa-let-7a-5p	NM_001286060	RAB30	TGAGGTAGTAGGTTGTATAGTT#ACTATGGGACAGTCTGCCTCAG#((((((((...(((.((((((.#)))))).)))...)))))))).	5455	5477	1	-22.6	1	0.00212877	0.544	0	0	-9.79669	17	22	8	3UTR		1	0
hsa-let-7a-5p	NM_001286061	RAB30	TGAGGTAGTAGGTTGTATAGTT#ACTATGGGACAGTCTGCCTCAG#((((((((...(((.((((((.#)))))).)))...)))))))).	5379	5401	1	-22.6	1	0.00212877	0.544	-0.299365	-0.0266255	-9.79669	17	22	8	3UTR		1	0
hsa-let-7a-5p	NM_001286104	CLN3	TGAGGTAGTAGGTTGTATAGTT#GCAATTCTCCTGCCTCAG#((((((((.(((((((......#))))).)).)))))))).	1838	1856	1	-17.4	1	0.00249611	0.441	1.03018	2.93255	-4.99396	15	18	8	3UTR		0	0
hsa-let-7a-5p	NM_001286137	NQO1	TGAGGTAGTAGGTTGTATAGTT#TGCAACCTCTGCCTCC#.(((((((.((((((((.....#))))))))))))))).	1431	1447	1	-22.9	1	0.00149041	0.397	0	0	-4.84971	15	16	15	3UTR		0	0
hsa-let-7a-5p	NM_001286219	TMEM132B	TGAGGTAGTAGGTTGTATAGTT#AGCGTATGACCTGGAACCATTGAGGATTGCAACCGCTGCCTCC#.((((((((.(((((((.....#.))))))))))))))).	5139	5182	1	-22.5	1	3.18492e-05	0.441	0	0	-5.03583	15	17	15	3UTR		0	0
hsa-let-7a-5p	NM_001286247	RALGPS2	TGAGGTAGTAGGTTGTATAGTT#CTGTGGAAACCACTGCCTTAA#(((((((((.((((.(((((..#)))))..))))))))))))).	2171	2192	1	-19.9	1	0.00477609	0.618	0	0	-5.91553	18	21	13	3UTR		0	0
hsa-let-7a-5p	NM_001286258	PKNOX1	TGAGGTAGTAGGTTGTATAGTT#TGCAACCTCCACCTCT#.(((((.(.((((((((.....#))))))))).))))).	3134	3150	1	-18.7	0	0.0608763	0.515	0	0	-6.3934	14	16	9	3UTR		0	0
hsa-let-7a-5p	NM_001286264	MRS2	TGAGGTAGTAGGTTGTATAGTT#CTATATGCCTACACCTCAG#((((((.(((((.(((((((..#)))))))))))))))))).	2241	2260	1	-21.7	0	0.028438	0.603	0	0	-6.77039	18	19	18	3UTR	MIRT052486	1	1
hsa-let-7a-5p	NM_001286266	MRS2	TGAGGTAGTAGGTTGTATAGTT#CTATATGCCTACACCTCAG#((((((.(((((.(((((((..#)))))))))))))))))).	2082	2101	1	-21.7	0	0.028438	0.603	0	0	-6.77039	18	19	18	3UTR	MIRT052486	1	1
hsa-let-7a-5p	NM_001286268	HMOX2	TGAGGTAGTAGGTTGTATAGTT#AGCTGTGCGAGGGGGCCTTGCTGGATGCTGCTGTACAACTTCTGGGCCTCT#.(((((((.((((((((((((.#.))))))))))))))..))))).	1624	1675	1	-22.7	1	0.000556764	0.382	0	0	-4.84971	19	23	14	3UTR		0	0
hsa-let-7a-5p	NM_001286270	HMOX2	TGAGGTAGTAGGTTGTATAGTT#GCTGTACAACTTCTGGGCCTCT#.(((((((.((((((((((((.#))))))))))))))..))))).	1892	1914	1	-22.3	1	0.000556764	0.382	0	0	-4.84971	19	22	14	3UTR		0	0
hsa-let-7a-5p	NM_001286271	HMOX2	TGAGGTAGTAGGTTGTATAGTT#AGCTGTGCGAGGGGGCCTTGCTGGATGCTGCTGTACAACTTCTGGGCCTCT#.(((((((.((((((((((((.#.))))))))))))))..))))).	1319	1370	1	-22.7	1	0.000556764	0.382	0	0	-4.84971	19	23	14	3UTR		0	0
hsa-let-7a-5p	NM_001286398	RNF217	TGAGGTAGTAGGTTGTATAGTT#AATTTAAAAATCTATTACCTCAA#((((((((((((((........#.)))))))))))))).	10960	10983	1	-19.4	1	0.180693	0.735	0	0	-4.90607	14	16	14	3UTR		1	1
hsa-let-7a-5p	NM_001286403	CIITA	TGAGGTAGTAGGTTGTATAGTT#TGCAACCTCTGCCTCC#.(((((((.((((((((.....#))))))))))))))).	6278	6294	1	-22.9	1	0.00148334	0.456	0	0	-4.84971	15	16	15	3UTR		0	0
hsa-let-7a-5p	NM_001286403	CIITA	TGAGGTAGTAGGTTGTATAGTT#TGCAACCTCTGCCTCC#.(((((((.((((((((.....#))))))))))))))).	4531	4547	1	-22.9	1	0.0050833	0.412	0	0	-4.84971	15	16	15	3UTR		0	0
hsa-let-7a-5p	NM_001286407	RPUSD2	TGAGGTAGTAGGTTGTATAGTT#CTGCTCATACTTGCTACCTCC#.((((((((((((((..(((..#)))..)).)))))))))))).	1617	1638	1	-20	1	0.056155	0.529	1.8032	1.36372	-4.02637	17	21	12	3UTR		1	1
hsa-let-7a-5p	NM_001286433	NME4	TGAGGTAGTAGGTTGTATAGTT#AGCTGCCCTTACCACCCCATCCCCCACGCAGGACCAACTACCTCC#.((((((((.((((.(......#.).)))).)))))))).	492	537	1	-18.9	1	0.00417916	0.412	0	0	-5.77128	13	17	8	3UTR	MIRT052558	1	1
hsa-let-7a-5p	NM_001286435	NME4	TGAGGTAGTAGGTTGTATAGTT#ACGCAGGACCAACTACCTCC#.((((((((.((((.(......#.).)))).)))))))).	729	749	1	-18.9	1	0.00417916	0.412	1.4166	2.23618	-5.77128	13	17	8	3UTR	MIRT052558	1	1
hsa-let-7a-5p	NM_001286436	NME4	TGAGGTAGTAGGTTGTATAGTT#AGGACCAACTACCTCC#.((((((((.((((.(......#).)))).)))))))).	859	875	1	-18.8	1	0.00417916	0.412	0.0402581	0.106552	-5.77128	13	16	8	3UTR	MIRT052558	1	1
hsa-let-7a-5p	NM_001286439	NME4	TGAGGTAGTAGGTTGTATAGTT#ACGCAGGACCAACTACCTCC#.((((((((.((((.(......#.).)))).)))))))).	806	826	1	-18.9	1	0.00417916	0.412	0.319391	0.633418	-5.77128	13	17	8	3UTR	MIRT052558	1	1
hsa-let-7a-5p	NM_001286440	NME4	TGAGGTAGTAGGTTGTATAGTT#AGCTGCCCTTACCACCCCATCCCCCACGCAGGACCAACTACCTCC#.((((((((.((((.(......#.).)))).)))))))).	917	962	1	-18.9	1	0.00417916	0.412	0.110042	0.123998	-5.77128	13	17	8	3UTR	MIRT052558	1	1
hsa-let-7a-5p	NM_001286441	EXD1	TGAGGTAGTAGGTTGTATAGTT#TGCAACCTCCGCCTCC#.(((((.(.((((((((.....#))))))))).))))).	2750	2766	1	-18.6	0	0.00017685	0.426	0	0	-6.3934	14	16	9	3UTR		0	0
hsa-let-7a-5p	NM_001286455	SLC22A23	TGAGGTAGTAGGTTGTATAGTT#CTGTGCAGCCTTTGCGTGCCA#...(((((((((((((((((..#)))))))))))..)).)))).	3501	3522	1	-20.4	0	0.000213068	0.603	0.492441	0.551484	-6.51454	17	21	11	3UTR		1	1
hsa-let-7a-5p	NM_001286463	C21orf58	TGAGGTAGTAGGTTGTATAGTT#TATGCGCCTGTTATCTCAG#((((((((((((.((((((...#)))))))))))))))))).	1826	1845	1	-19	1	8.61583e-05	0.441	0.621534	0.500321	-5.22671	18	19	18	3UTR		0	0
hsa-let-7a-5p	NM_001286476	C21orf58	TGAGGTAGTAGGTTGTATAGTT#TATGCGCCTGTTATCTCAG#((((((((((((.((((((...#)))))))))))))))))).	2774	2793	1	-19	1	8.61583e-05	0.441	0	0	-5.22671	18	19	18	3UTR		0	0
hsa-let-7a-5p	NM_001286477	C21orf58	TGAGGTAGTAGGTTGTATAGTT#TATGCGCCTGTTATCTCAG#((((((((((((.((((((...#)))))))))))))))))).	2479	2498	1	-19	1	8.61583e-05	0.441	0.119523	-0.070128	-5.22671	18	19	18	3UTR		0	0
hsa-let-7a-5p	NM_001286487	TMEM87A	TGAGGTAGTAGGTTGTATAGTT#TACAACACTGCTGCCC#...((((((((((((((.....#)))))).)))))))).	2011	2027	1	-19.7	0	0.325629	0.544	5.16797	4.85318	-6.51454	14	16	8	3UTR		0	0
hsa-let-7a-5p	NM_001286503	HSPH1	TGAGGTAGTAGGTTGTATAGTT#GCAATCTGTCTGCCTCAG#((((((((((((((((......#)))))))).)))))))).	4129	4147	1	-22.1	1	0.0152878	0.471	0	0	-3.93757	16	18	8	3UTR		0	0
hsa-let-7a-5p	NM_001286514	ATF7IP	TGAGGTAGTAGGTTGTATAGTT#TGCAACCTCTGCCTCC#.(((((((.((((((((.....#))))))))))))))).	4812	4828	1	-22.9	1	0.000991155	0.441	0	0	-4.84971	15	16	15	3UTR		0	0
hsa-let-7a-5p	NM_001286563	GRAMD1B	TGAGGTAGTAGGTTGTATAGTT#AGCTATAGGATCTAAAGTTCCATTACAGCTTACTGTGAAAGAATTGACAAGACTGGCCTCAG#(((((((((((((((((.....#.))))))))))).....................)))))).	5572	5634	1	-19.2	1	0.00923858	0.529	0	0	-3.93757	17	40	11	3UTR		1	1
hsa-let-7a-5p	NM_001286569	ZRANB3	TGAGGTAGTAGGTTGTATAGTT#GATTATACAACCACAGTTGTTCCTCAG#(((((..((.((((((((((((#)))))))))))))).......))))).	5064	5091	1	-19	0	0.0265371	0.691	3.87083	2.6347	-8.62473	19	27	14	3UTR		0	0
hsa-let-7a-5p	NM_001286588	AIG1	TGAGGTAGTAGGTTGTATAGTT#GCGATCCTCCTGCCTCAG#((((((((.(((((((......#)))).))).)))))))).	2365	2383	1	-19.7	1	0.00458047	0.456	0	0	-4.99396	15	18	8	3UTR		0	0
hsa-let-7a-5p	NM_001286589	AIG1	TGAGGTAGTAGGTTGTATAGTT#GCAATCCTCCTGCCTCAG#((((((((.(((((((......#)))).))).)))))))).	1952	1970	1	-20	1	0.0156828	0.412	1.37087	0.767801	-4.99396	15	18	8	3UTR		0	0
hsa-let-7a-5p	NM_001286589	AIG1	TGAGGTAGTAGGTTGTATAGTT#GCGATCCTCCTGCCTCAG#((((((((.(((((((......#)))).))).)))))))).	2124	2142	1	-19.7	1	0.00458047	0.456	0.315859	0.0398836	-4.99396	15	18	8	3UTR		0	0
hsa-let-7a-5p	NM_001286638	ZDHHC20	TGAGGTAGTAGGTTGTATAGTT#TGCAACCTCTGCCTTC#.(((((((.((((((((.....#))))))))))))))).	2745	2761	1	-21	1	0.00157057	0.397	0.505298	-0.132016	-4.84971	15	16	15	3UTR		0	0
hsa-let-7a-5p	NM_001286691	MLLT3	TGAGGTAGTAGGTTGTATAGTT#ACTTTCACAGCAAGAACTGCTACCTTG#.(((((((((((((((......#.))))).....)))))))))).	6543	6570	1	-17.8	1	0.00133265	0.574	0	0	-3.79332	15	22	10	3UTR		0	0
hsa-let-7a-5p	NM_001286696	ZNF79	TGAGGTAGTAGGTTGTATAGTT#ACAGCCACTATTTCAC#(((((((((.((((((......#))))))))))))))).	2161	2177	1	-17.7	1	0.428198	0.617	1.38045	1.50824	-5.18008	15	16	15	3UTR		0	0
hsa-let-7a-5p	NM_001286704	UFM1	TGAGGTAGTAGGTTGTATAGTT#TGCTACCTCAC#((((((((((............#)))))))))).	721	732	1	-15.2	1	0.00158703	0.559	0	0	-13.2236	10	11	10	3UTR		1	0
hsa-let-7a-5p	NM_001286730	SLC44A1	TGAGGTAGTAGGTTGTATAGTT#ATATTCCTGCTGCCTCT#.(((((((((((..((((....#)))).))))))))))).	3915	3932	1	-21.2	1	0.0323426	0.632	2.49298	1.80907	-5.9393	15	17	11	3UTR		0	0
hsa-let-7a-5p	NM_001286749	TBCCD1	TGAGGTAGTAGGTTGTATAGTT#TGCAAGCTCTGCCTCC#.(((((((.((.(((((.....#))))).))))))))).	1754	1770	1	-18.8	1	0.00156862	0.338	1.69781	1.60433	-8.19652	14	16	9	3UTR		0	0
hsa-let-7a-5p	NM_001286751	MRPS27	TGAGGTAGTAGGTTGTATAGTT#AACTGTGCATCCTGAGACCTTG#.(((((..((((.(((((((((#))))))))).))))..))))).	1960	1982	1	-21.7	0	0.00303846	0.485	2.85456	2.03514	-8.93978	18	22	9	3UTR		0	0
hsa-let-7a-5p	NM_001286752	SETD4	TGAGGTAGTAGGTTGTATAGTT#CTAGTGAAACCAAATGAACGGGACCTGCTGGCCTCAG#((((((((((((((.(......#.).))))))))).))))).	2774	2811	1	-21.3	1	1.37155e-05	0.529	0	0	-4.67302	15	19	9	3UTR		0	0
hsa-let-7a-5p	NM_001286754	SYNPO2	TGAGGTAGTAGGTTGTATAGTT#TGCAACCTGCGCCTCC#.(((((.((((((((((.....#))))))))))))))).	4557	4573	1	-22.3	0	0.00394493	0.412	0	0	-5.33701	15	16	15	3UTR		0	0
hsa-let-7a-5p	NM_001286755	SYNPO2	TGAGGTAGTAGGTTGTATAGTT#TGCAACCTGCGCCTCC#.(((((.((((((((((.....#))))))))))))))).	1590	1606	1	-22.3	0	0.00394493	0.412	0	0	-5.33701	15	16	15	3UTR		0	0
hsa-let-7a-5p	NM_001286765	RUBCNL	TGAGGTAGTAGGTTGTATAGTT#GGCTGGAGTGCAGTTGGCGTGATCTCAGTTCACTGCAGCCTCTGCTTCC#.(((((((.((((((((.....#.))))))))))))))).	6053	6102	1	-20.4	1	0.000116463	0.456	0	0	-4.84971	15	17	15	3UTR		0	0
hsa-let-7a-5p	NM_001286766	RUBCNL	TGAGGTAGTAGGTTGTATAGTT#GGCTGGAGTGCAGTTGGCGTGATCTCAGTTCACTGCAGCCTCTGCTTCC#.(((((((.((((((((.....#.))))))))))))))).	5937	5986	1	-20.4	1	0.000116463	0.456	0	0	-4.84971	15	17	15	3UTR		0	0
hsa-let-7a-5p	NM_001286782	PCMTD1	TGAGGTAGTAGGTTGTATAGTT#AATTTTACAGCCCTGCTACTTTT#.((((((((((((((((.((((#)))).))))))).))))))))).	1493	1516	1	-20.2	1	0.0126657	0.632	0.329464	0.728425	-3.79332	20	23	9	3UTR		0	0
hsa-let-7a-5p	NM_001286790	CNOT6L	TGAGGTAGTAGGTTGTATAGTT#AACTATATAACAAGTGCCA#...((((.(..(((((((((((#))))))))))).).)))).	7887	7906	1	-16.9	0	0.0990885	0.676	0	0	-12.8955	16	19	11	3UTR		1	1
hsa-let-7a-5p	NM_001286793	SPATA13	TGAGGTAGTAGGTTGTATAGTT#GCAACTTACGCATCCTCAA#(((((..(((((((((......#)))))))))....))))).	2326	2345	1	-18.6	0	0.155949	0.485	0.825516	1.31108	-7.38222	14	19	9	3UTR		1	0
hsa-let-7a-5p	NM_001286813	TNFAIP8	TGAGGTAGTAGGTTGTATAGTT#TGCAACCTCTGCCTCC#.(((((((.((((((((.....#))))))))))))))).	2586	2602	1	-22.9	1	0.000438833	0.441	0	0	-4.84971	15	16	15	3UTR		0	0
hsa-let-7a-5p	NM_001286971	CENPP	TGAGGTAGTAGGTTGTATAGTT#CTGTACAACCTAGCATA#....((..((((((((((((..#))))))))))))..)).	2142	2159	1	-17.4	0	0.0434274	0.691	1.3482	1.20109	-13.4039	14	17	12	3UTR		0	0
hsa-let-7a-5p	NM_001287036	KIAA1958	TGAGGTAGTAGGTTGTATAGTT#GGCTGGAGTGCAGTGGTGCAATCTCTGCCTCC#.(((((((.(((((((((....#.)))))))))))))))).	8513	8545	1	-22.2	1	0.000433035	0.397	0	0	-4.84971	16	18	16	3UTR		1	0
hsa-let-7a-5p	NM_001287036	KIAA1958	TGAGGTAGTAGGTTGTATAGTT#AGCTAAATAATCATCTCTGCCTCAA#((((((((..((((((.(((((#))))).))))))....)))))))).	4617	4642	1	-19.4	1	0.126649	0.588	0	0	-6.23647	19	25	8	3UTR		1	0
hsa-let-7a-5p	NM_001287044	VEGFA	TGAGGTAGTAGGTTGTATAGTT#GTGCAGCCTAAAAGGACCTATGTCCTCAC#(((((..(((((((.(......#.).)))))))..))))).	1669	1698	1	-18.8	0	0.000102942	0.456	0	0	-8.11767	13	18	7	3UTR		0	0
hsa-let-7a-5p	NM_001287054	ZKSCAN1	TGAGGTAGTAGGTTGTATAGTT#AACTTTCATTGGTCCCATCGTTGTGCGCAGGGTGCAACTGGCTACCTA#..(((((((.((((((((....#.)))))))).))))))).	3510	3558	1	-20.9	1	0.000110219	0.441	0	0	-6.19951	15	18	8	3UTR		0	0
hsa-let-7a-5p	NM_001287055	ZKSCAN1	TGAGGTAGTAGGTTGTATAGTT#AACTTTCATTGGTCCCATCGTTGTGCGCAGGGTGCAACTGGCTACCTA#..(((((((.((((((((....#.)))))))).))))))).	2813	2861	1	-20.9	1	0.000110219	0.441	0	0	-6.19951	15	18	8	3UTR		0	0
hsa-let-7a-5p	NM_001287136	CDK14	TGAGGTAGTAGGTTGTATAGTT#AACTGTATATGTTACTGCCTTG#.((((((((((..(((((((((#)))))))))..)))))))))).	4453	4475	1	-21.4	1	0.0135337	0.588	1.51809	0.911609	-8.42926	19	22	10	3UTR		1	0
hsa-let-7a-5p	NM_001287137	CDK14	TGAGGTAGTAGGTTGTATAGTT#AACTGTATATGTTACTGCCTTG#.((((((((((..(((((((((#)))))))))..)))))))))).	4358	4380	1	-21.4	1	0.0135337	0.588	1.51809	0.911609	-8.42926	19	22	10	3UTR		1	0
hsa-let-7a-5p	NM_001287140	TPD52	TGAGGTAGTAGGTTGTATAGTT#CTGGGGTCAAGGAATCCTACTGCCTTAG#((((((((((((..........#.)))))))))))).	3969	3997	1	-19.1	1	0.000116587	0.5	0	0	-7.05204	12	14	12	3UTR		0	0
hsa-let-7a-5p	NM_001287142	TPD52	TGAGGTAGTAGGTTGTATAGTT#ACTGTAGAACCTGTCTCCTACTTTG#.(((((((((((((.((((((.#)))))).))))))....))))))).	2178	2203	1	-19.5	1	0.0152035	0.618	0.0284636	0.228292	-4.52877	19	25	7	3UTR		0	0
hsa-let-7a-5p	NM_001287142	TPD52	TGAGGTAGTAGGTTGTATAGTT#CTGGGGTCAAGGAATCCTACTGCCTTAG#((((((((((((..........#.)))))))))))).	3942	3970	1	-19.1	1	0.000116587	0.5	2.72057	1.94416	-7.05204	12	14	12	3UTR		0	0
hsa-let-7a-5p	NM_001287143	TPD52	TGAGGTAGTAGGTTGTATAGTT#ACTGTAGAACCTGTCTCCTACTTTG#.(((((((((((((.((((((.#)))))).))))))....))))))).	2163	2188	1	-19.5	1	0.0152035	0.618	0.445532	0.305955	-4.52877	19	25	7	3UTR		0	0
hsa-let-7a-5p	NM_001287143	TPD52	TGAGGTAGTAGGTTGTATAGTT#CTGGGGTCAAGGAATCCTACTGCCTTAG#((((((((((((..........#.)))))))))))).	3927	3955	1	-19.1	1	0.000116587	0.5	2.96664	1.80177	-7.05204	12	14	12	3UTR		0	0
hsa-let-7a-5p	NM_001287252	CCNI2	TGAGGTAGTAGGTTGTATAGTT#GGAGCCGGCTGCCTCT#.((((((((.((((.(......#).)))).)))))))).	2047	2063	1	-19.1	1	3.23967e-06	0.397	0	0	-5.77128	13	16	8	3UTR		0	0
hsa-let-7a-5p	NM_001287349	ZNF852	TGAGGTAGTAGGTTGTATAGTT#TGCAAGCTCTGCCTCC#.(((((((.((.(((((.....#))))).))))))))).	3950	3966	1	-18.8	1	0.00210579	0.412	0	0	-8.19652	14	16	9	3UTR		0	0
hsa-let-7a-5p	NM_001287501	IQCE	TGAGGTAGTAGGTTGTATAGTT#TGTGCGGCCTCTGCACTCC#.(((((((.((((((((((...#)))))))))))))).))).	3116	3135	1	-20.9	1	2.25706e-05	0.324	0	0	-4.84971	17	19	14	3UTR		0	0
hsa-let-7a-5p	NM_001287584	NUP35	TGAGGTAGTAGGTTGTATAGTT#ACTTCTTTTAGAAAGAAGCCTTTTTCATTAAGGATACAACCTATTTGTAGCTCG#.(((.(((((((((((((....#.)))))))))))...)).))).	1271	1325	1	-18.9	0	0.0129852	0.676	0.728124	0.965556	-7.91236	16	22	11	3UTR		0	0
hsa-let-7a-5p	NM_001287749	FDFT1	TGAGGTAGTAGGTTGTATAGTT#TTATTTTTTTCCTACTACTTTAA#((((((((((((..........#.)))))))))))).	1608	1631	1	-16.4	1	0.324604	0.603	5.25444	2.87443	-7.05204	12	14	12	3UTR		0	0
hsa-let-7a-5p	NM_001287758	COL4A6	TGAGGTAGTAGGTTGTATAGTT#GACTATTCATGGCTACCTCAG#(((((((((....((.((((((#)))))).))..))))))))).	5602	5623	1	-19.4	1	0.0017529	0.588	0	0	-12.8738	17	21	9	3UTR		1	1
hsa-let-7a-5p	NM_001287759	COL4A6	TGAGGTAGTAGGTTGTATAGTT#GACTATTCATGGCTACCTCAG#(((((((((....((.((((((#)))))).))..))))))))).	5479	5500	1	-19.4	1	0.0017529	0.588	2.50047	1.91149	-12.8738	17	21	9	3UTR		1	1
hsa-let-7a-5p	NM_001287760	COL4A6	TGAGGTAGTAGGTTGTATAGTT#GACTATTCATGGCTACCTCAG#(((((((((....((.((((((#)))))).))..))))))))).	5380	5401	1	-19.4	1	0.0017529	0.588	2.60346	1.57389	-12.8738	17	21	9	3UTR		1	1
hsa-let-7a-5p	NM_001288574	EYA1	TGAGGTAGTAGGTTGTATAGTT#GGCCTCTGCCTCAC#((((((((.(((((........#))))))))))))).	2838	2852	1	-18.6	1	7.12344e-05	0.647	0	0	-5.96246	13	14	13	3UTR		0	0
hsa-let-7a-5p	NM_001288584	FAM133B	TGAGGTAGTAGGTTGTATAGTT#GCCTGCTGCTTGAA#(.(((((((((((.........#))))))))))).).	1082	1096	1	-16.2	1	0.0193341	0.588	0	0	-6.92659	12	14	11	3UTR		0	0
hsa-let-7a-5p	NM_001288616	TTC23	TGAGGTAGTAGGTTGTATAGTT#GACCGCAGACTCCCTGCTGCTTCG#.(((((((((((..((......#.))..))))))))))).	2266	2290	1	-19.5	1	0.00160632	0.324	0	0	-5.9393	13	17	11	3UTR		0	0
hsa-let-7a-5p	NM_001288623	ICA1L	TGAGGTAGTAGGTTGTATAGTT#AGCTAGCCTTTGCTTTTACAGCCTGCTCTTGCCTA#..(((((((((((((((.(((.#.)))..)))))))))))...)))).	7499	7534	1	-21.5	1	0.0168664	0.529	3.69358	2.97991	-4.957	18	25	11	3UTR		0	0
hsa-let-7a-5p	NM_001288653	CLTC	TGAGGTAGTAGGTTGTATAGTT#GACTATCAGGAAGCTATGTGGCTTGGGGAGTTGGGACCCTCTGCCTCAT#((((((((..((((.((.....#.)).))))..)))))))).	7969	8018	1	-20.5	1	2.43651e-05	0.544	0	0	-6.97192	14	19	8	3UTR		0	0
hsa-let-7a-5p	NM_001288655	DCAKD	TGAGGTAGTAGGTTGTATAGTT#ATAGCCTGCTGTCCTTC#.(((((((((((((((......#))))))))))).)))).	1304	1321	1	-19	1	0.00579711	0.515	5.07245	5.94706	-3.79332	15	17	11	3UTR		0	0
hsa-let-7a-5p	NM_001288703	GGT6	TGAGGTAGTAGGTTGTATAGTT#GACACCCCTTACCTATCTGCCTCAA#(((((((((((((.........#.))))).)))))))).	1968	1993	1	-19	1	0.0745613	0.529	1.24261	0.510789	-5.76291	13	16	8	3UTR		0	0
hsa-let-7a-5p	NM_001288742	TMEM273	TGAGGTAGTAGGTTGTATAGTT#GTAGGAAGGGCTTTGGTGTTCATGGAATGGGCCTGCTGCTCTCAG#((((((((((((((........#.)))))))))).)))).	1274	1319	1	-20.1	1	0.00173069	0.471	0.378266	-0.329045	-4.90607	14	17	10	3UTR		0	0
hsa-let-7a-5p	NM_001288743	TMEM273	TGAGGTAGTAGGTTGTATAGTT#GTAGGAAGGGCTTTGGTGTTCATGGAATGGGCCTGCTGCTCTCAG#((((((((((((((........#.)))))))))).)))).	1462	1507	1	-20.1	1	0.00173069	0.471	-0.166293	-0.0271946	-4.90607	14	17	10	3UTR		0	0
hsa-let-7a-5p	NM_001288747	DKC1	TGAGGTAGTAGGTTGTATAGTT#GACGGCACACTTGCTGCCTTG#.(((((((((((((((......#.))).)))))))))))).	1397	1418	1	-19.2	1	7.01105e-06	0.426	0	0	-3.79332	15	18	12	3UTR		0	0
hsa-let-7a-5p	NM_001288749	TMPRSS5	TGAGGTAGTAGGTTGTATAGTT#ACTGCACACCACTGCCTCAT#(((((((((.((.(((.((((.#)))).)))))))))))))).	1171	1191	1	-21	1	0.0368876	0.412	3.38923	3.08054	-6.46921	18	20	14	3UTR		0	0
hsa-let-7a-5p	NM_001288750	TMPRSS5	TGAGGTAGTAGGTTGTATAGTT#ACTGCACACCACTGCCTCAT#(((((((((.((.(((.((((.#)))).)))))))))))))).	1378	1398	1	-21	1	0.0368876	0.412	2.6784	1.98232	-6.46921	18	20	14	3UTR		0	0
hsa-let-7a-5p	NM_001288751	TMPRSS5	TGAGGTAGTAGGTTGTATAGTT#ACTGCACACCACTGCCTCAT#(((((((((.((.(((.((((.#)))).)))))))))))))).	1585	1605	1	-21	1	0.0368876	0.412	0	0	-6.46921	18	20	14	3UTR		0	0
hsa-let-7a-5p	NM_001288752	TMPRSS5	TGAGGTAGTAGGTTGTATAGTT#ACTGCACACCACTGCCTCAT#(((((((((.((.(((.((((.#)))).)))))))))))))).	1274	1294	1	-21	1	0.0368876	0.412	0.869314	1.9083	-6.46921	18	20	14	3UTR		0	0
hsa-let-7a-5p	NM_001288769	PDE1B	TGAGGTAGTAGGTTGTATAGTT#CTCCTAGACCTGCTACCC#...(((((((((((........#.))))))))))).	2888	2906	1	-18.2	0	0.0154161	0.426	0.207313	0.532352	-7.48304	11	13	11	3UTR		0	0
hsa-let-7a-5p	NM_001288786	TOM1L2	TGAGGTAGTAGGTTGTATAGTT#CAGCCTCCCTGCCTCAT#((((((((.((((((.......#))))))..)))))))).	3647	3664	1	-19.7	1	0.000564929	0.412	0	0	-5.22701	14	17	8	3UTR		0	0
hsa-let-7a-5p	NM_001288787	TOM1L2	TGAGGTAGTAGGTTGTATAGTT#CAGCCTCCCTGCCTCAT#((((((((.((((((.......#))))))..)))))))).	3584	3601	1	-19.7	1	0.000564929	0.412	0	0	-5.22701	14	17	8	3UTR		0	0
hsa-let-7a-5p	NM_001288789	TOM1L2	TGAGGTAGTAGGTTGTATAGTT#CAGCCTCCCTGCCTCAT#((((((((.((((((.......#))))))..)))))))).	3362	3379	1	-19.7	1	0.000564929	0.412	0	0	-5.22701	14	17	8	3UTR		0	0
hsa-let-7a-5p	NM_001288798	MCRIP1	TGAGGTAGTAGGTTGTATAGTT#GGAGCCTCTGCTGCCTCC#.(((((((((((((.(......#).)))))..)))))))).	589	607	1	-18.2	1	1.76418e-06	0.368	3.33738	3.83086	-4.52877	14	18	8	3UTR		0	0
hsa-let-7a-5p	NM_001288800	ZNF585A	TGAGGTAGTAGGTTGTATAGTT#TGCAACCTCTGCCTCC#.(((((((.((((((((.....#))))))))))))))).	7789	7805	1	-22.9	1	0.00039055	0.412	0	0	-4.84971	15	16	15	3UTR		0	0
hsa-let-7a-5p	NM_001288951	TTC7A	TGAGGTAGTAGGTTGTATAGTT#CTGTCCAGGGCGACCCCTGAAGCCCCTGCTGCCTCT#.(((((((((((..((......#.)).))))))))))).	4889	4925	1	-20.1	1	0.0026017	0.324	0	0	-5.9393	13	16	11	3UTR		0	0
hsa-let-7a-5p	NM_001288953	TTC7A	TGAGGTAGTAGGTTGTATAGTT#CTGTCCAGGGCGACCCCTGAAGCCCCTGCTGCCTCT#.(((((((((((..((......#.)).))))))))))).	5121	5157	1	-20.1	1	0.0026017	0.324	0	0	-5.9393	13	16	11	3UTR		0	0
hsa-let-7a-5p	NM_001288962	TRIP10	TGAGGTAGTAGGTTGTATAGTT#CTGTGTAACCTGCTGCCC#...(((((((((((((((((..#))))))))))))))))).	1995	2013	1	-23.6	0	0.0441961	0.338	0	0	-6.51454	17	18	17	3UTR		0	0
hsa-let-7a-5p	NM_001288973	ADAM12	TGAGGTAGTAGGTTGTATAGTT#AACCTACTGCCCAG#((.(((((((((((........#))))))))))))).	3900	3914	1	-18.9	0	0.00120607	0.471	0	0	-6.46361	13	14	13	3UTR		0	0
hsa-let-7a-5p	NM_001288980	C18orf54	TGAGGTAGTAGGTTGTATAGTT#AACTAATACAGCACATTACTGCCTGAC#(.((((((((((((((((((((#))))).))))))...))))))))).).	2940	2967	1	-20	1	0.00647862	0.691	0	0	-5.10125	21	27	9	3UTR		0	0
hsa-let-7a-5p	NM_001289	CLIC2	TGAGGTAGTAGGTTGTATAGTT#CACCCTGCTCCTTAG#(((((.((((((.((.......#)).))))))))))).	1277	1292	1	-15	0	0.0633658	0.662	2.37208	2.62077	-7.36071	13	15	11	3UTR		0	0
hsa-let-7a-5p	NM_001289023	LAIR1	TGAGGTAGTAGGTTGTATAGTT#TGCAACCTCTGCCTCC#.(((((((.((((((((.....#))))))))))))))).	3102	3118	1	-22.9	1	0.00473722	0.412	0	0	-4.84971	15	16	15	3UTR		0	0
hsa-let-7a-5p	NM_001289025	LAIR1	TGAGGTAGTAGGTTGTATAGTT#TGCAACCTCTGCCTCC#.(((((((.((((((((.....#))))))))))))))).	3153	3169	1	-22.9	1	0.00473722	0.412	0	0	-4.84971	15	16	15	3UTR		0	0
hsa-let-7a-5p	NM_001289027	LAIR1	TGAGGTAGTAGGTTGTATAGTT#TGCAACCTCTGCCTCC#.(((((((.((((((((.....#))))))))))))))).	3256	3272	1	-22.9	1	0.00473722	0.412	-0.146354	-0.150755	-4.84971	15	16	15	3UTR		0	0
hsa-let-7a-5p	NM_001289125	IFNAR2	TGAGGTAGTAGGTTGTATAGTT#TACAGGGTTCTTTGTCTCTGCATCCTAACTTGCTGCCTTAT#(((((((((((((((.......#.))))))))))))))).	1948	1989	1	-19.9	1	0.0123755	0.5	0	0	-4.17062	15	17	15	3UTR		0	0
hsa-let-7a-5p	NM_001289126	IFNAR2	TGAGGTAGTAGGTTGTATAGTT#TACAGGGTTCTTTGTCTCTGCATCCTAACTTGCTGCCTTAT#(((((((((((((((.......#.))))))))))))))).	1771	1812	1	-19.9	1	0.0123755	0.5	0	0	-4.17062	15	17	15	3UTR		0	0
hsa-let-7a-5p	NM_001289132	CCDC32	TGAGGTAGTAGGTTGTATAGTT#AATTAAAGAGAAATATTACCCTCTGCCTCAT#((((((((..(((.((((....#.)))).)))..)))))))).	986	1017	1	-19.6	1	0.0219282	0.574	0.902068	0.518439	-7.09331	15	20	8	3UTR		0	0
hsa-let-7a-5p	NM_001289133	BTBD7	TGAGGTAGTAGGTTGTATAGTT#AGCTGTGATGGCGGAACTGACTGCTTGCTGCCTTT#.((((((((((((.((.(((((#.))))))).)))))))))))).	3648	3683	1	-21.6	1	0.0155683	0.529	0	0	-4.65016	19	22	12	3UTR		0	0
hsa-let-7a-5p	NM_001289135	SLIT2	TGAGGTAGTAGGTTGTATAGTT#GATGTCAATGACCTACTGGCCTCAT#((((((((((((((((......#.))))))))))).))))).	7486	7511	1	-21.7	1	0.00860924	0.529	0	0	-3.93757	16	19	11	3UTR		0	0
hsa-let-7a-5p	NM_001289136	SLIT2	TGAGGTAGTAGGTTGTATAGTT#GATGTCAATGACCTACTGGCCTCAT#((((((((((((((((......#.))))))))))).))))).	7474	7499	1	-21.7	1	0.00860924	0.529	0	0	-3.93757	16	19	11	3UTR		0	0
hsa-let-7a-5p	NM_001289139	C14orf132	TGAGGTAGTAGGTTGTATAGTT#AAAAAAAGAGCAACTTACTGCTTTG#.(((((((((((((((......#.))))))))))))))).	4164	4189	1	-20.2	1	2.94141e-05	0.618	0	0	-3.79332	15	17	15	3UTR		0	0
hsa-let-7a-5p	NM_001289155	MPI	TGAGGTAGTAGGTTGTATAGTT#GACTGTACGGCCTGCA#.......(((((((((((((((#))))))))))))))).	2339	2355	1	-21.7	0	0.00114788	0.544	0	0	-17.1102	15	16	15	3UTR		0	0
hsa-let-7a-5p	NM_001289160	MICB	TGAGGTAGTAGGTTGTATAGTT#TGCAACCTCTGCCTCC#.(((((((.((((((((.....#))))))))))))))).	1872	1888	1	-22.9	1	0.00955596	0.456	0.96486	-0.0150753	-4.84971	15	16	15	3UTR		0	0
hsa-let-7a-5p	NM_001289161	MICB	TGAGGTAGTAGGTTGTATAGTT#TGCAACCTCTGCCTCC#.(((((((.((((((((.....#))))))))))))))).	1784	1800	1	-22.9	1	0.00955596	0.456	-0.157303	-0.0909514	-4.84971	15	16	15	3UTR		0	0
hsa-let-7a-5p	NM_001289164	LOXL3	TGAGGTAGTAGGTTGTATAGTT#ACACTGCAGCCTCTCCCTCAC#(((((.((.((((((((..((.#))..)))))))))).))))).	2776	2797	1	-19.4	0	0.0416271	0.397	0	0	-6.89492	17	21	10	3UTR		0	0
hsa-let-7a-5p	NM_001289164	LOXL3	TGAGGTAGTAGGTTGTATAGTT#CTGAGGCTGCCATTACCTCAG#(((((((((.(((.((.(((..#)))..)).)))))))))))).	1953	1974	1	-18.2	1	0.000777479	0.441	0	0	-6.03692	17	21	12	3UTR		0	0
hsa-let-7a-5p	NM_001289165	LOXL3	TGAGGTAGTAGGTTGTATAGTT#ACACTGCAGCCTCTCCCTCAC#(((((.((.((((((((..((.#))..)))))))))).))))).	2378	2399	1	-19.4	0	0.0416271	0.397	0	0	-6.89492	17	21	10	3UTR		0	0
hsa-let-7a-5p	NM_001289165	LOXL3	TGAGGTAGTAGGTTGTATAGTT#CTGAGGCTGCCATTACCTCAG#(((((((((.(((.((.(((..#)))..)).)))))))))))).	1555	1576	1	-18.2	1	0.000777479	0.441	0	0	-6.03692	17	21	12	3UTR		0	0
hsa-let-7a-5p	NM_001289176	VPS52	TGAGGTAGTAGGTTGTATAGTT#GCTCCCATACACCCAAGGCTTGTTTCTTCCCCTGTAAAAACCACTGCCTCAA#(((((((((.((((.(((((..#.)))))..))))))))))))).	2232	2284	1	-22.8	1	0.137444	0.544	0	0	-5.91553	18	22	13	3UTR		0	0
hsa-let-7a-5p	NM_001289401	ZNF135	TGAGGTAGTAGGTTGTATAGTT#GACTTGCTGCCCTCAT#((((((((((((((........#))))))))))).))).	3136	3152	1	-17.6	1	0.0538662	0.515	0	0	-4.90607	14	16	11	3UTR		0	0
hsa-let-7a-5p	NM_001289402	ZNF135	TGAGGTAGTAGGTTGTATAGTT#GACTTGCTGCCCTCAT#((((((((((((((........#))))))))))).))).	3499	3515	1	-17.6	1	0.0538662	0.515	0	0	-4.90607	14	16	11	3UTR		0	0
hsa-let-7a-5p	NM_001289930	ZNF718	TGAGGTAGTAGGTTGTATAGTT#TGCAAGCTCTGCCTCC#.(((((((.((.(((((.....#))))).))))))))).	3369	3385	1	-18.8	1	0.00217074	0.353	0	0	-8.19652	14	16	9	3UTR		0	0
hsa-let-7a-5p	NM_001290048	ATL3	TGAGGTAGTAGGTTGTATAGTT#GGCTCACTACAACCTCCGCCTCC#.(((((.(.((((((((.((((#))))...))))))))).))))).	5307	5330	1	-19.4	0	0.0110417	0.441	1.65514	0.894545	-6.3934	18	23	9	3UTR		0	0
hsa-let-7a-5p	NM_001290051	UHRF1	TGAGGTAGTAGGTTGTATAGTT#CTAATTTTACCAAAGTTTGCAGCCTATACCTCAA#((((((.((((((((((.(.((#.)).).)))))))))))))))).	3615	3649	1	-22.2	0	0.131272	0.706	0.603277	0.850181	-5.48126	19	23	16	3UTR	MIRT052615	0	0
hsa-let-7a-5p	NM_001290052	UHRF1	TGAGGTAGTAGGTTGTATAGTT#CTAATTTTACCAAAGTTTGCAGCCTATACCTCAA#((((((.((((((((((.(.((#.)).).)))))))))))))))).	3640	3674	1	-22.2	0	0.131272	0.706	1.24229	1.31907	-5.48126	19	23	16	3UTR	MIRT052615	0	0
hsa-let-7a-5p	NM_001290077	TEK	TGAGGTAGTAGGTTGTATAGTT#GCTGTACACCTGGGACCTTC#.(((((..((((.((((((((.#))))))))))))..))))).	3808	3828	1	-19.7	0	0.0015944	0.574	0.58781	0.547218	-8.93978	17	20	12	3UTR		0	0
hsa-let-7a-5p	NM_001290078	TEK	TGAGGTAGTAGGTTGTATAGTT#GCTGTACACCTGGGACCTTC#.(((((..((((.((((((((.#))))))))))))..))))).	3493	3513	1	-19.7	0	0.0015944	0.574	0.58781	0.547218	-8.93978	17	20	12	3UTR		0	0
hsa-let-7a-5p	NM_001290117	TIMM23B	TGAGGTAGTAGGTTGTATAGTT#TGCAACCTCTGCCTCC#.(((((((.((((((((.....#))))))))))))))).	1522	1538	1	-22.9	1	0.00444306	0.382	0	0	-4.84971	15	16	15	3UTR		0	0
hsa-let-7a-5p	NM_001290118	TIMM23B	TGAGGTAGTAGGTTGTATAGTT#TGCAACCTCTGCCTCC#.(((((((.((((((((.....#))))))))))))))).	1378	1394	1	-22.9	1	0.00444306	0.382	-0.319593	0.0596018	-4.84971	15	16	15	3UTR		0	0
hsa-let-7a-5p	NM_001290214	CTBP2	TGAGGTAGTAGGTTGTATAGTT#TACTGACCTATTACCCCAG#((.((((((((((((((.....#))).))))))))))).)).	3683	3702	1	-18.2	0	0.00494543	0.544	0	0	-5.49511	16	19	11	3UTR		0	0
hsa-let-7a-5p	NM_001290230	CDK2	TGAGGTAGTAGGTTGTATAGTT#GCCTCCTGCTGCCACAA#((.(((((((((..((......#))..))))))))).)).	1269	1286	1	-17.7	0	0.000619445	0.485	0	0	-7.64108	13	17	9	3UTR		0	0
hsa-let-7a-5p	NM_001290253	DPP6	TGAGGTAGTAGGTTGTATAGTT#TTATACTTAACTGTCTACCTCAG#((((((((..((((((((((..#))))))..))))..)))))))).	1947	1970	1	-20.4	1	0.00862918	0.618	0	0	-6.23647	18	23	8	3UTR		0	1
hsa-let-7a-5p	NM_001290321	DMXL1	TGAGGTAGTAGGTTGTATAGTT#TGTACAATTTATTACCTA#..(((((((((((((((((...#))))))))))))))))).	9646	9664	1	-20.4	1	0.0498646	0.75	0	0	-4.957	17	18	17	3UTR		0	0
hsa-let-7a-5p	NM_001291085	ADGRA1	TGAGGTAGTAGGTTGTATAGTT#GGCTCTGCCTCTGCCTCAC#((((((((.((((.........#.)))))))))))).	3312	3331	1	-17.9	1	0.0726673	0.397	-0.271362	-0.00358607	-6.8193	12	14	12	3UTR		0	0
hsa-let-7a-5p	NM_001291085	ADGRA1	TGAGGTAGTAGGTTGTATAGTT#ACAGCGTGCTCCTCC#.((((.((((.(((((......#))))).)))))))).	3238	3253	1	-17.7	0	0.0123093	0.426	-0.128276	-0.00205294	-8.51906	13	15	8	3UTR		0	0
hsa-let-7a-5p	NM_001291488	ZNF285	TGAGGTAGTAGGTTGTATAGTT#GCTTATCAGCTTCTGCCTCAT#((((((((.((((((...(((.#)))...)))))))))))))).	4661	4682	1	-20.7	1	0.0176664	0.662	0	0	-5.22701	17	21	14	3UTR		0	0
hsa-let-7a-5p	NM_001291488	ZNF285	TGAGGTAGTAGGTTGTATAGTT#AACTTCTGGTTTCAAGCGATCCTCCTACCTCAG#((((((((.(((((((......#.)))).))).)))))))).	3564	3597	1	-20	1	0.0463723	0.515	0	0	-4.99396	15	19	8	3UTR		0	0
hsa-let-7a-5p	NM_001291489	ZNF285	TGAGGTAGTAGGTTGTATAGTT#GCTTATCAGCTTCTGCCTCAT#((((((((.((((((...(((.#)))...)))))))))))))).	4731	4752	1	-20.7	1	0.0176664	0.662	0	0	-5.22701	17	21	14	3UTR		0	0
hsa-let-7a-5p	NM_001291489	ZNF285	TGAGGTAGTAGGTTGTATAGTT#AACTTCTGGTTTCAAGCGATCCTCCTACCTCAG#((((((((.(((((((......#.)))).))).)))))))).	3634	3667	1	-20	1	0.0463723	0.515	0	0	-4.99396	15	19	8	3UTR		0	0
hsa-let-7a-5p	NM_001291496	ZBTB8A	TGAGGTAGTAGGTTGTATAGTT#CTGTACGGCTAAGTACTGCCTA#..((((((((((((((((((..#))))))))))...)))))))).	5611	5633	1	-21.9	1	0.000110146	0.618	0	0	-4.957	18	22	10	3UTR		0	0
hsa-let-7a-5p	NM_001291496	ZBTB8A	TGAGGTAGTAGGTTGTATAGTT#AGCTGGAGTGCAGTGGCGTGATCTCGCTCACCACAACCTCTGCCTCC#.(((((((.(((((((......#.)))))))))))))).	4129	4176	1	-21.8	1	0.0261996	0.382	0	0	-4.84971	14	16	14	3UTR		0	0
hsa-let-7a-5p	NM_001291505	PPP1R2	TGAGGTAGTAGGTTGTATAGTT#ACAATCTTCTACCTTT#.(((((((.(((((((......#))))))).))))))).	1683	1699	1	-17.4	1	0.105446	0.618	0	0	-4.84971	14	16	7	3UTR		0	0
hsa-let-7a-5p	NM_001291721	CYFIP2	TGAGGTAGTAGGTTGTATAGTT#GGCATGCCTCAGCTTACTACTTCAT#(((((((((((((((.......#.))))))))))))))).	4230	4255	1	-20.9	1	0.335195	0.397	0	0	-4.17062	15	17	15	3UTR		0	0
hsa-let-7a-5p	NM_001291737	CD24	TGAGGTAGTAGGTTGTATAGTT#GCGATTCTCCTGCCTCAG#((((((((.(((((((......#))))).)).)))))))).	1542	1560	1	-17.1	1	0.0230924	0.397	0.886887	0.61023	-4.99396	15	18	8	3UTR		0	0
hsa-let-7a-5p	NM_001291739	CD24	TGAGGTAGTAGGTTGTATAGTT#GCGATTCTCCTGCCTCAG#((((((((.(((((((......#))))).)).)))))))).	1476	1494	1	-17.1	1	0.0230924	0.397	0.347841	0.771944	-4.99396	15	18	8	3UTR		0	0
hsa-let-7a-5p	NM_001291746	REL	TGAGGTAGTAGGTTGTATAGTT#GACTTTTTACTCAGGTAATACCCAGCCTGCTACCTA#..(((((((((((((.......#.))))))))))))).	9615	9651	1	-22.6	1	5.16784e-05	0.603	0	0	-5.19005	13	15	13	3UTR		1	0
hsa-let-7a-5p	NM_001291825	GRAP2	TGAGGTAGTAGGTTGTATAGTT#GCTGTCCTCCTGCTGCCCAA#((.(((((((((..(.(((((.#))))))..))))))))))).	2321	2341	1	-20.6	0	0.0019506	0.397	0	0	-7.87413	17	20	11	3UTR		0	0
hsa-let-7a-5p	NM_001291832	ERFE	TGAGGTAGTAGGTTGTATAGTT#AGAACCTGGTGCCTCAG#(((((((.((((((.(......#).)))))).))))))).	2426	2443	1	-20.7	1	1.59934e-05	0.382	0	0	-6.98666	14	17	7	3UTR		0	0
hsa-let-7a-5p	NM_001291832	ERFE	TGAGGTAGTAGGTTGTATAGTT#TAACCCACTGCCTCC#.((((((((.(((((.......#))))).)))))))).	2393	2408	1	-18.6	1	0.0335836	0.426	0	0	-5.26888	13	15	8	3UTR		0	0
hsa-let-7a-5p	NM_001291878	TACC2	TGAGGTAGTAGGTTGTATAGTT#AACATGTACAGCGTGCATAGGGACTCTTGCCTTAA#((((((((((.(((((((((((#))).)))))))).)))...........))))))).	3662	3697	1	-18.8	1	0.000424665	0.574	0	0	-6.76235	21	35	8	3UTR		0	0
hsa-let-7a-5p	NM_001291988	CPN2	TGAGGTAGTAGGTTGTATAGTT#AACAGTTTACAACCTGCTCTCTCT#.((((.(((((((((((.....#.))))))))))).)))).	2626	2650	1	-21.2	0	0.0105894	0.559	0	0	-5.69428	15	18	11	3UTR		0	0
hsa-let-7a-5p	NM_001292030	TTC39C	TGAGGTAGTAGGTTGTATAGTT#TGCAACCTCTGCCTCC#.(((((((.((((((((.....#))))))))))))))).	2882	2898	1	-22.9	1	0.00499011	0.397	0	0	-4.84971	15	16	15	3UTR		1	0
hsa-let-7a-5p	NM_001292038	MAN2B2	TGAGGTAGTAGGTTGTATAGTT#TGCGACCTGCACCTCC#.(((((.((((((((((.....#))))))))))))))).	4128	4144	1	-22.4	0	0.000171931	0.426	0	0	-5.33701	15	16	15	3UTR		0	0
hsa-let-7a-5p	NM_001293231	MYCN	TGAGGTAGTAGGTTGTATAGTT#CTGCATCCCAGGATGCTGGGTGGCCCTGCAGCCTCCTCCACCTCAC#((((((((.((((((((..(((#.)))..)))))))).))..)))))).	975	1021	1	-20.2	1	0.0665376	0.368	3.00782	2.50594	-4.99396	19	26	8	3UTR		1	1
hsa-let-7a-5p	NM_001293298	CEMIP	TGAGGTAGTAGGTTGTATAGTT#GCAGCCCTGCCTCT#.(((((((..((((((......#))))))))))))).	5617	5631	1	-18.9	1	2.58329e-06	0.426	0	0	-6.09222	13	14	13	3UTR		0	0
hsa-let-7a-5p	NM_001293304	CEMIP	TGAGGTAGTAGGTTGTATAGTT#GCAGCCCTGCCTCT#.(((((((..((((((......#))))))))))))).	5557	5571	1	-18.9	1	2.58329e-06	0.426	-0.440213	-0.71804	-6.09222	13	14	13	3UTR		0	0
hsa-let-7a-5p	NM_001293735	LYRM7	TGAGGTAGTAGGTTGTATAGTT#GCAATCATCCTGCCTCAG#((((((((..((((((......#))))))...)))))))).	3321	3339	1	-17.7	1	0.026617	0.5	0	0	-6.23647	14	18	8	3UTR		0	0
hsa-let-7a-5p	NM_001297434	INPP5B	TGAGGTAGTAGGTTGTATAGTT#TGCAACCTCTGCCTCC#.(((((((.((((((((.....#))))))))))))))).	2614	2630	1	-22.9	1	0.000196031	0.382	0	0	-4.84971	15	16	15	3UTR		0	0
hsa-let-7a-5p	NM_001297434	INPP5B	TGAGGTAGTAGGTTGTATAGTT#TGCAACCTCTGCCTCC#.(((((((.((((((((.....#))))))))))))))).	2920	2936	1	-22.9	1	0.00506462	0.412	0	0	-4.84971	15	16	15	3UTR		0	0
hsa-let-7a-5p	NM_001297558	RPA2	TGAGGTAGTAGGTTGTATAGTT#GGCGTTATAGGCAGAGCCCTAGCCGAGAAACCTGCTGGCCTCT#.(((((((((((((........#.))))))))).)))).	1341	1384	1	-19.3	1	7.24216e-05	0.485	2.20812	3.45751	-4.76182	13	16	9	3UTR		0	0
hsa-let-7a-5p	NM_001297617	ELOVL7	TGAGGTAGTAGGTTGTATAGTT#GGCTAGAGTGCAATGGCACAATCTCGGTTCACTGCAACCTCTGCCTCC#.(((((((.((((((((.....#.))))))))))))))).	3095	3143	1	-23.1	1	0.00111169	0.456	0	0	-4.84971	15	17	15	3UTR		0	0
hsa-let-7a-5p	NM_001297662	TTC39A	TGAGGTAGTAGGTTGTATAGTT#ACAACCTCCACCTCG#.(((((.(.(((((((......#)))))))).))))).	1805	1820	1	-17.8	0	0.0126658	0.588	0	0	-6.3934	13	15	8	3UTR		0	0
hsa-let-7a-5p	NM_001297697	CCDC125	TGAGGTAGTAGGTTGTATAGTT#GGCTGGTGCCAAACTCCTGGCCTCAAGGGATCCTCCTGCCTCAG#((((((((.(((((.(......#.).)).))).)))))))).	2916	2960	1	-16.8	1	0.00126346	0.441	0	0	-5.72941	14	19	8	3UTR		0	0
hsa-let-7a-5p	NM_001297709	MFAP5	TGAGGTAGTAGGTTGTATAGTT#AATTATACAATCCTACTAGCA#...(.(((((((((((((((((#)))))))))).))))))).).	1275	1296	1	-20.8	0	0.017391	0.647	0	0	-10.6336	18	21	10	3UTR		0	0
hsa-let-7a-5p	NM_001297710	MFAP5	TGAGGTAGTAGGTTGTATAGTT#AATTATACAATCCTACTAGCA#...(.(((((((((((((((((#)))))))))).))))))).).	1239	1260	1	-20.8	0	0.017391	0.647	0	0	-10.6336	18	21	10	3UTR		0	0
hsa-let-7a-5p	NM_001297711	MFAP5	TGAGGTAGTAGGTTGTATAGTT#AATTATACAATCCTACTAGCA#...(.(((((((((((((((((#)))))))))).))))))).).	1230	1251	1	-20.8	0	0.017391	0.647	0.0940143	0.101505	-10.6336	18	21	10	3UTR		0	0
hsa-let-7a-5p	NM_001297712	MFAP5	TGAGGTAGTAGGTTGTATAGTT#AATTATACAATCCTACTAGCA#...(.(((((((((((((((((#)))))))))).))))))).).	1113	1134	1	-20.8	0	0.017391	0.647	0	0	-10.6336	18	21	10	3UTR		0	0
hsa-let-7a-5p	NM_001297737	NSL1	TGAGGTAGTAGGTTGTATAGTT#GGCTTACTGCAACCTCTGCCC#...(((((.((((((((.((((#))))...))))))))))))).	5819	5840	1	-19.4	0	0.00904196	0.441	0	0	-7.57093	17	21	13	3UTR		0	0
hsa-let-7a-5p	NM_001297744	TENT2	TGAGGTAGTAGGTTGTATAGTT#ACAGATGCAACCATTCTGCCTCC#.(((((((..((((((((.((.#))..))))))))...))))))).	4189	4212	1	-20.8	1	0.0612238	0.529	0	0	-6.09222	17	23	8	3UTR		0	0
hsa-let-7a-5p	NM_001297771	UEVLD	TGAGGTAGTAGGTTGTATAGTT#TACAGCCTCCGCCTCC#.(((((.(.((((((((.....#))))))))).))))).	747	763	1	-18.6	0	0.00242087	0.426	0	0	-6.3934	14	16	9	3UTR		0	0
hsa-let-7a-5p	NM_001297774	SYT5	TGAGGTAGTAGGTTGTATAGTT#GACCCCCCAAGCGACTTACTGCCATCAA#((((((((((((((((......#.))))))))))))).))).	2116	2144	1	-22	1	0.0384765	0.441	0	0	-3.93757	16	19	13	3UTR		0	0
hsa-let-7a-5p	NM_001297779	NMNAT1	TGAGGTAGTAGGTTGTATAGTT#GCAGTCCTCCTGCCTTG#.(((((((.(((((((......#)))).))).))))))).	887	904	1	-16.8	1	4.13543e-06	0.441	2.46477	0.96957	-4.84971	14	17	7	3UTR		0	0
hsa-let-7a-5p	NM_001300727	DTX4	TGAGGTAGTAGGTTGTATAGTT#CTGTGCATCTACTACCTTG#.(((((((((((.(((((((..#)))))))))))))))))).	4407	4426	1	-23.9	1	0.0381778	0.485	0	0	-5.08246	18	19	18	3UTR		1	1
hsa-let-7a-5p	NM_001300764	TSEN15	TGAGGTAGTAGGTTGTATAGTT#AACCTACTGTCTCT#.(((((((((((((........#))))))))))))).	1475	1489	1	-17.1	1	0.0641652	0.676	0.384903	2.53095	-4.76182	13	14	13	3UTR		0	0
hsa-let-7a-5p	NM_001300765	LETMD1	TGAGGTAGTAGGTTGTATAGTT#CAACTCTGCTGCCTCC#.((((((((((((((.......#)))).)))))))))).	1472	1488	1	-21	1	0.0208383	0.5	-0.312792	0.2458	-4.02637	14	16	10	3UTR		0	0
hsa-let-7a-5p	NM_001300780	SEMA6A	TGAGGTAGTAGGTTGTATAGTT#AACTAATATGCTGGCTGCTACCTTG#.((((((((((.(.(((((...#.))))).).)))))))))).	5023	5048	1	-20.6	1	0.000240575	0.603	0	0	-7.99697	16	20	10	3UTR		0	0
hsa-let-7a-5p	NM_001300788	FAM120C	TGAGGTAGTAGGTTGTATAGTT#TAACCGCTACCTCC#.((((((((.(((((.......#))))))))))))).	2847	2861	1	-17.7	1	0.00137794	0.588	0	0	-5.26888	13	14	13	3UTR		0	1
hsa-let-7a-5p	NM_001300791	KIF3A	TGAGGTAGTAGGTTGTATAGTT#TGCAACCTCTGCCTCC#.(((((((.((((((((.....#))))))))))))))).	5019	5035	1	-22.9	1	0.000374983	0.368	0	0	-4.84971	15	16	15	3UTR		0	0
hsa-let-7a-5p	NM_001300792	KIF3A	TGAGGTAGTAGGTTGTATAGTT#TGCAACCTCTGCCTCC#.(((((((.((((((((.....#))))))))))))))).	4947	4963	1	-22.9	1	0.000374983	0.368	5.35191	3.82416	-4.84971	15	16	15	3UTR		0	0
hsa-let-7a-5p	NM_001300801	PITPNM2	TGAGGTAGTAGGTTGTATAGTT#CTGTCTTGCCTGCTGCCTGGG#(.(((((((((((...((((..#))))...))))))))))).).	6305	6326	1	-21.6	1	0.000360674	0.412	0	0	-6.92659	16	21	11	3UTR		0	0
hsa-let-7a-5p	NM_001300820	SLC25A45	TGAGGTAGTAGGTTGTATAGTT#GCAACTCTCCTGCCTCAG#((((((((.(((((((......#))))).)).)))))))).	1129	1147	1	-20	1	0.0337495	0.412	1.40721	0.994724	-4.99396	15	18	8	3UTR		0	0
hsa-let-7a-5p	NM_001300865	RANBP3	TGAGGTAGTAGGTTGTATAGTT#GCTGTGGGGCCCTGCCTTT#.(((((((..((((.((((((.#)))))).))))))))))).	1930	1949	1	-20	1	6.64893e-05	0.294	0	0	-6.82767	17	19	11	3UTR		0	0
hsa-let-7a-5p	NM_001300885	ZNF562	TGAGGTAGTAGGTTGTATAGTT#GTACTGCAGGCTGCCTCAC#(((((((((..((.((((....#)))).))..))))))))).	1885	1904	1	-19.1	1	0.00327431	0.5	0	0	-8.8617	15	19	9	3UTR		0	0
hsa-let-7a-5p	NM_001300919	HMGA2	TGAGGTAGTAGGTTGTATAGTT#ACAGGACAATCTACTACCA#...(((((((((((((...((.#))...))))))))))))).	1395	1414	1	-19.9	0	0.0443569	0.559	-0.19819	-0.102215	-6.51454	15	19	13	3UTR	MIRT002323	1	1
hsa-let-7a-5p	NM_001300927	PGPEP1	TGAGGTAGTAGGTTGTATAGTT#GGCTGGAGTACAGTAGTGTGATCATGGATCACTGCAGCCTCTACCTCC#.(((((((.((((((((.....#.))))))))))))))).	2284	2332	1	-23.1	1	6.64171e-05	0.456	0.105142	0.0645526	-4.84971	15	17	15	3UTR		0	0
hsa-let-7a-5p	NM_001300948	LONP2	TGAGGTAGTAGGTTGTATAGTT#TGCAACCTCTGCCTCC#.(((((((.((((((((.....#))))))))))))))).	4997	5013	1	-22.9	1	0.000756135	0.426	1.29252	1.13462	-4.84971	15	16	15	3UTR		0	0
hsa-let-7a-5p	NM_001300952	SRGAP2	TGAGGTAGTAGGTTGTATAGTT#CTGCTGCCTCAG#(((((((((((...........#))))))))))).	3621	3633	1	-18.6	1	0.000478362	0.382	0.227892	-0.635571	-10.3988	11	12	11	3UTR		0	0
hsa-let-7a-5p	NM_001300953	ACER3	TGAGGTAGTAGGTTGTATAGTT#TGCAACCTCCGCCTCC#.(((((.(.((((((((.....#))))))))).))))).	5908	5924	1	-18.6	0	0.00050352	0.426	0	0	-6.3934	14	16	9	3UTR		1	0
hsa-let-7a-5p	NM_001300954	ACER3	TGAGGTAGTAGGTTGTATAGTT#TGCAACCTCCGCCTCC#.(((((.(.((((((((.....#))))))))).))))).	6090	6106	1	-18.6	0	0.00050352	0.426	0	0	-6.3934	14	16	9	3UTR		1	0
hsa-let-7a-5p	NM_001300955	ACER3	TGAGGTAGTAGGTTGTATAGTT#TGCAACCTCCGCCTCC#.(((((.(.((((((((.....#))))))))).))))).	5966	5982	1	-18.6	0	0.00050352	0.426	0	0	-6.3934	14	16	9	3UTR		1	0
hsa-let-7a-5p	NM_001300976	ANKRD42	TGAGGTAGTAGGTTGTATAGTT#TGCAACCTCTGCCTCC#.(((((((.((((((((.....#))))))))))))))).	2533	2549	1	-22.9	1	0.00716343	0.397	-0.361623	0.266384	-4.84971	15	16	15	3UTR		0	0
hsa-let-7a-5p	NM_001300977	ANKRD42	TGAGGTAGTAGGTTGTATAGTT#TGCAACCTCTGCCTCC#.(((((((.((((((((.....#))))))))))))))).	2859	2875	1	-22.9	1	0.00716343	0.397	0.338642	0.20109	-4.84971	15	16	15	3UTR		0	0
hsa-let-7a-5p	NM_001300985	PTBP2	TGAGGTAGTAGGTTGTATAGTT#TGCAACCTCCACCTCT#.(((((.(.((((((((.....#))))))))).))))).	9994	10010	1	-18.7	0	0.000756671	0.426	0	0	-6.3934	14	16	9	3UTR		0	0
hsa-let-7a-5p	NM_001300986	PTBP2	TGAGGTAGTAGGTTGTATAGTT#TGCAACCTCCACCTCT#.(((((.(.((((((((.....#))))))))).))))).	10003	10019	1	-18.7	0	0.000756671	0.426	0	0	-6.3934	14	16	9	3UTR		0	0
hsa-let-7a-5p	NM_001300989	PTBP2	TGAGGTAGTAGGTTGTATAGTT#TGCAACCTCCACCTCT#.(((((.(.((((((((.....#))))))))).))))).	9979	9995	1	-18.7	0	0.000756671	0.426	0	0	-6.3934	14	16	9	3UTR		0	0
hsa-let-7a-5p	NM_001300993	ZNF570	TGAGGTAGTAGGTTGTATAGTT#CAGCCTCTGCCTCC#.(((((((.((((((.......#))))))))))))).	2164	2178	1	-19.9	1	0.0040288	0.441	1.81664	2.04907	-5.08276	13	14	13	3UTR		0	0
hsa-let-7a-5p	NM_001301016	HNRNPUL1	TGAGGTAGTAGGTTGTATAGTT#GGCTGCCTCCCTCCAGCCCACTGCCTCC#.((((((((.(((((.......#.))))).)))))))).	2654	2682	1	-20.6	1	0.00239361	0.324	4.16758	3.96411	-5.26888	13	16	8	3UTR	MIRT052475	0	0
hsa-let-7a-5p	NM_001301036	TMCC3	TGAGGTAGTAGGTTGTATAGTT#ATTAGGACGACCATACTGCCTCT#.(((((((((((((((......#.)))))).))))))))).	2795	2818	1	-23.3	1	0.0302235	0.574	0	0	-3.79332	15	18	9	3UTR		0	0
hsa-let-7a-5p	NM_001301072	MAP3K4	TGAGGTAGTAGGTTGTATAGTT#GACTGTGAAACCTTTACCTTT#.(((((((.(((((.(((((((#))))))).)))))))))))).	5367	5388	1	-19.3	1	0.0689997	0.574	0	0	-5.58516	19	21	12	3UTR		0	0
hsa-let-7a-5p	NM_001301085	QKI	TGAGGTAGTAGGTTGTATAGTT#CAACCTATTGCCTA#..(((((((((((((.......#))))))))))))).	4191	4205	1	-19.9	1	0.0824277	0.691	1.92	1.93059	-5.19005	13	14	13	3UTR	MIRT052593	0	0
hsa-let-7a-5p	NM_001301103	PPCDC	TGAGGTAGTAGGTTGTATAGTT#AGCCTCCACAGCCTTTATCTCAA#((((((((.(((((((......#.))))))))))))))).	1890	1913	1	-18.2	1	0.318781	0.485	0.0104137	0.11549	-4.99396	15	17	15	3UTR		0	0
hsa-let-7a-5p	NM_001301104	PPCDC	TGAGGTAGTAGGTTGTATAGTT#AGCCTCCACAGCCTTTATCTCAA#((((((((.(((((((......#.))))))))))))))).	2026	2049	1	-18.2	1	0.318781	0.485	0	0	-4.99396	15	17	15	3UTR		0	0
hsa-let-7a-5p	NM_001301110	ADAMTSL3	TGAGGTAGTAGGTTGTATAGTT#CTGTACACCTGCTGCCTACAT#((((((((((((.(((((((..#))))))))))))))))).)).	6604	6625	1	-25.7	1	0.00259371	0.485	0	0	-5.22671	19	21	17	3UTR		0	0
hsa-let-7a-5p	NM_001301135	MTERF1	TGAGGTAGTAGGTTGTATAGTT#ATAGCCTATTAATTCAT#((((.(((((((((((......#))))))))))).)))).	3019	3036	1	-14.9	0	0.0648684	0.647	2.16116	2.06029	-8.05661	15	17	11	3UTR		0	0
hsa-let-7a-5p	NM_001301161	CDHR3	TGAGGTAGTAGGTTGTATAGTT#AGCTGAAACACCATCAGCCTTACAACCTACCTGCCTTG#.((((((((((((((((..(((#.)))..)))))))))).)))))).	3841	3879	1	-24.4	1	0.40288	0.515	0	0	-3.79332	19	24	10	3UTR		0	0
hsa-let-7a-5p	NM_001301161	CDHR3	TGAGGTAGTAGGTTGTATAGTT#CTATGCCCTGCTGCCCAG#((.(((((((((..((((((..#))))))))))))))))).	4078	4096	1	-21.4	0	0.0126593	0.426	0	0	-7.64108	17	18	17	3UTR		0	0
hsa-let-7a-5p	NM_001301163	TMEM209	TGAGGTAGTAGGTTGTATAGTT#TACAACTTCTGCCTCC#.(((((((.((((((((.....#))))))))))))))).	2042	2058	1	-20.2	1	0.00102787	0.441	0.473764	1.2942	-4.84971	15	16	15	3UTR		0	0
hsa-let-7a-5p	NM_001301212	TRPM7	TGAGGTAGTAGGTTGTATAGTT#TGCAACCTCTGCCTCC#.(((((((.((((((((.....#))))))))))))))).	8902	8918	1	-22.9	1	0.00127576	0.471	3.44171	3.42045	-4.84971	15	16	15	3UTR		0	0
hsa-let-7a-5p	NM_001301212	TRPM7	TGAGGTAGTAGGTTGTATAGTT#GCAGTGCAACCTTATGCCA#...((((..(((((((((.((.#)).)))))))))..)))).	6877	6896	1	-18.9	0	0.00854364	0.632	0.202361	0.0293883	-9.88456	15	19	9	3UTR		0	0
hsa-let-7a-5p	NM_001301228	HMGB3	TGAGGTAGTAGGTTGTATAGTT#ATAGTACCTACTCCCTCT#.((((.(((((((..(((....#)))..))))))).)))).	3530	3548	1	-18	0	0.083654	0.588	0	0	-7.28657	14	18	7	3UTR		0	0
hsa-let-7a-5p	NM_001301668	AZIN1	TGAGGTAGTAGGTTGTATAGTT#GACTATACAGGCCTTGAACTTCAT#((((((...(((((((((((((#)))))))))).)))...)))))).	3541	3565	1	-20.4	0	0.00107606	0.559	0	0	-8.85129	19	24	10	3UTR		0	0
hsa-let-7a-5p	NM_001301716	CCR7	TGAGGTAGTAGGTTGTATAGTT#CAATCCCAGCTACCTCAA#(((((((((.(((((.......#)))))...))))))))).	1624	1642	1	-17.7	1	0.0567429	0.529	0	0	-5.41313	14	18	9	3UTR	MIRT006813	1	1
hsa-let-7a-5p	NM_001301746	TMEM98	TGAGGTAGTAGGTTGTATAGTT#GATTGTGCAACTCACATTCCTCC#.((((..((.((((((((((((#)))))))))))).))...)))).	4000	4023	1	-18.5	0	0.00753137	0.515	0	0	-8.48048	18	23	12	3UTR		0	0
hsa-let-7a-5p	NM_001301780	ZNF202	TGAGGTAGTAGGTTGTATAGTT#GGCTTCTCCTTCACTGGAGTGCACCTGCCTCTACCTCAT#((((((((.(((((((((....#.)))))...)))))))))))).	2381	2420	1	-21.3	1	2.68084e-05	0.515	0.225917	1.63185	-4.99396	17	22	12	3UTR		1	1
hsa-let-7a-5p	NM_001301875	CCL28	TGAGGTAGTAGGTTGTATAGTT#TGCAACCTCCGCCTCC#.(((((.(.((((((((.....#))))))))).))))).	2220	2236	1	-18.6	0	0.00590678	0.412	0	0	-6.3934	14	16	9	3UTR		0	0
hsa-let-7a-5p	NM_001302348	UMAD1	TGAGGTAGTAGGTTGTATAGTT#CAACCCCTCTGCCTCC#.(((((((..(((((.......#)))))...))))))).	1338	1354	1	-16.9	1	0.0699397	0.603	0	0	-6.32527	12	16	7	3UTR		0	0
hsa-let-7a-5p	NM_001302746	FASLG	TGAGGTAGTAGGTTGTATAGTT#GTGGGCCTTGCTACCTCAA#((((((((((((((........#.))))).))))))))).	1240	1259	1	-20.1	1	7.45175e-05	0.515	0	0	-4.90607	14	17	9	3UTR		1	1
hsa-let-7a-5p	NM_001302769	PARD3B	TGAGGTAGTAGGTTGTATAGTT#ACACCCTACTGCTTTC#.(((((((((((.(((......#))).))))))))))).	7778	7794	1	-17.7	1	0.00222032	0.559	0	0	-5.08246	14	16	11	3UTR		0	0
hsa-let-7a-5p	NM_001303037	PALS2	TGAGGTAGTAGGTTGTATAGTT#GCTGGAGTACAGTGGCGCGATCTCAGCCCGCTGCAACCTCTGCCTCC#.(((((((.((((((((.....#.))))))))))))))).	3011	3058	1	-23.1	1	0.00282346	0.353	0	0	-4.84971	15	17	15	3UTR		0	0
hsa-let-7a-5p	NM_001303058	TMED4	TGAGGTAGTAGGTTGTATAGTT#TGCAACCTCCGCCTCC#.(((((.(.((((((((.....#))))))))).))))).	762	778	1	-18.6	0	0.00291289	0.412	0	0	-6.3934	14	16	9	3UTR	MIRT760976	0	1
hsa-let-7a-5p	NM_001303060	TMED4	TGAGGTAGTAGGTTGTATAGTT#TGCAACCTCCGCCTCC#.(((((.(.((((((((.....#))))))))).))))).	985	1001	1	-18.6	0	0.00291289	0.412	0	0	-6.3934	14	16	9	3UTR	MIRT760976	0	1
hsa-let-7a-5p	NM_001303127	DNAJC5G	TGAGGTAGTAGGTTGTATAGTT#TATTTCCCACCCACTCAGGGTCACAGCCTACTAATTCCTCAA#((((((((((((((((......#.)))))))))))...))))).	1828	1870	1	-22.4	1	0.544952	0.485	0	0	-3.93757	16	21	11	3UTR		0	0
hsa-let-7a-5p	NM_001303128	DNAJC5G	TGAGGTAGTAGGTTGTATAGTT#TATTTCCCACCCACTCAGGGTCACAGCCTACTAATTCCTCAA#((((((((((((((((......#.)))))))))))...))))).	1628	1670	1	-22.4	1	0.544952	0.485	0	0	-3.93757	16	21	11	3UTR		0	0
hsa-let-7a-5p	NM_001303130	GAS2L3	TGAGGTAGTAGGTTGTATAGTT#TGCAACCTCTGCCTCC#.(((((((.((((((((.....#))))))))))))))).	4677	4693	1	-22.9	1	0.000563463	0.441	0	0	-4.84971	15	16	15	3UTR		0	0
hsa-let-7a-5p	NM_001303131	GAS2L3	TGAGGTAGTAGGTTGTATAGTT#TGCAACCTCTGCCTCC#.(((((((.((((((((.....#))))))))))))))).	5187	5203	1	-22.9	1	0.000563463	0.441	0	0	-4.84971	15	16	15	3UTR		0	0
hsa-let-7a-5p	NM_001303143	HAUS3	TGAGGTAGTAGGTTGTATAGTT#TGCAACCTCTGCCTCC#.(((((((.((((((((.....#))))))))))))))).	2687	2703	1	-22.9	1	0.00116314	0.397	3.50477	3.78703	-4.84971	15	16	15	3UTR		0	0
hsa-let-7a-5p	NM_001303426	ZNF639	TGAGGTAGTAGGTTGTATAGTT#TGCAACCTCTGCCTCC#.(((((((.((((((((.....#))))))))))))))).	5222	5238	1	-22.9	1	0.000881264	0.397	0	0	-4.84971	15	16	15	3UTR		0	0
hsa-let-7a-5p	NM_001303481	ZNF282	TGAGGTAGTAGGTTGTATAGTT#ACAACACTGCCTCG#.((((((((..(((((......#))))))))))))).	2232	2246	1	-17.3	1	0.0318928	0.603	0	0	-7.86061	13	14	13	3UTR		1	0
hsa-let-7a-5p	NM_001303542	RAB11FIP4	TGAGGTAGTAGGTTGTATAGTT#CGAGCTGCTGACCTCAA#(((((((((((.(((.......#))).)))))).))))).	4492	4509	1	-18.2	1	0.00299375	0.412	0	0	-7.51743	14	17	6	3UTR	MIRT501443	1	1
hsa-let-7a-5p	NM_001303618	CD226	TGAGGTAGTAGGTTGTATAGTT#GGCTGGAGTGCAATGGCACAATCTCGGCTCACCACAACCTCTGCCTCC#.(((((((.(((((((......#.)))))))))))))).	5746	5794	1	-21.8	1	0.101425	0.426	-0.302773	-0.165949	-4.84971	14	16	14	3UTR		0	0
hsa-let-7a-5p	NM_001303619	CD226	TGAGGTAGTAGGTTGTATAGTT#GGCTGGAGTGCAATGGCACAATCTCGGCTCACCACAACCTCTGCCTCC#.(((((((.(((((((......#.)))))))))))))).	4942	4990	1	-21.8	1	0.101425	0.426	0	0	-4.84971	14	16	14	3UTR		0	0
hsa-let-7a-5p	NM_001304335	ZNF773	TGAGGTAGTAGGTTGTATAGTT#AGCTGCACAGCCTGCAATTACCTTT#.(((((((((((((((.(((((#))))).)))))))))...)))))).	5441	5466	1	-22.5	1	0.000450456	0.603	0	0	-3.79332	20	25	9	3UTR		0	0
hsa-let-7a-5p	NM_001304335	ZNF773	TGAGGTAGTAGGTTGTATAGTT#AGCTGACCAACCATTACCTCT#.((((((((.(((((..(((((#)))))..))))))))))))).	5740	5761	1	-20.4	1	0.227415	0.588	0	0	-5.26888	18	21	13	3UTR		0	0
hsa-let-7a-5p	NM_001304337	ZNF773	TGAGGTAGTAGGTTGTATAGTT#AGCTGCACAGCCTGCAATTACCTTT#.(((((((((((((((.(((((#))))).)))))))))...)))))).	5396	5421	1	-22.5	1	0.000450456	0.603	0	0	-3.79332	20	25	9	3UTR		0	0
hsa-let-7a-5p	NM_001304337	ZNF773	TGAGGTAGTAGGTTGTATAGTT#AGCTGACCAACCATTACCTCT#.((((((((.(((((..(((((#)))))..))))))))))))).	5695	5716	1	-20.4	1	0.227415	0.588	0	0	-5.26888	18	21	13	3UTR		0	0
hsa-let-7a-5p	NM_001304369	ANKRD60	TGAGGTAGTAGGTTGTATAGTT#TGCAACCTCTGCCTCC#.(((((((.((((((((.....#))))))))))))))).	2162	2178	1	-22.9	1	0.000241269	0.382	-0.436333	-0.017063	-4.84971	15	16	15	3UTR		0	0
hsa-let-7a-5p	NM_001304386	LYZL4	TGAGGTAGTAGGTTGTATAGTT#GCTTGCTGCTTCAG#(((((((((((((.........#))))))))))))).	768	782	1	-17.3	1	0.00368759	0.603	4.45277	3.85404	-5.76291	13	14	13	3UTR		0	0
hsa-let-7a-5p	NM_001304499	CEP20	TGAGGTAGTAGGTTGTATAGTT#TGCAATCTCTGCCTCC#.(((((((.((((((((.....#))))))))))))))).	905	921	1	-20.3	1	0.00381374	0.412	0.47874	0.0989197	-4.84971	15	16	15	3UTR		1	1
hsa-let-7a-5p	NM_001304502	CEP20	TGAGGTAGTAGGTTGTATAGTT#TGCAATCTCTGCCTCC#.(((((((.((((((((.....#))))))))))))))).	768	784	1	-20.3	1	0.00381374	0.412	-0.00719192	0.138788	-4.84971	15	16	15	3UTR		1	1
hsa-let-7a-5p	NM_001304743	SLK	TGAGGTAGTAGGTTGTATAGTT#ACAATCACCTGCCTCAC#((((((((..((((((......#))))))..)))))))).	4312	4329	1	-18.6	1	0.0392209	0.603	0	0	-6.23647	14	17	8	3UTR		1	1
hsa-let-7a-5p	NM_001304790	FBXO44	TGAGGTAGTAGGTTGTATAGTT#TGCAAGCTCTGCCTCC#.(((((((.((.(((((.....#))))).))))))))).	2538	2554	1	-18.8	1	0.000693185	0.368	0	0	-8.19652	14	16	9	3UTR		0	0
hsa-let-7a-5p	NM_001304797	CCDC134	TGAGGTAGTAGGTTGTATAGTT#ACTAAGCAACAGCTGCCTCT#.((((((((..(((((.((((.#)))).))))).)))))))).	6686	6706	1	-22.1	1	0.000797881	0.603	0	0	-7.86061	17	20	8	3UTR		0	0
hsa-let-7a-5p	NM_001304797	CCDC134	TGAGGTAGTAGGTTGTATAGTT#TGCAGCCTCTATCTCC#.(((((((.((((((((.....#))))))))))))))).	5904	5920	1	-20.3	1	0.000427332	0.426	0	0	-4.84971	15	16	15	3UTR		0	0
hsa-let-7a-5p	NM_001304833	OGFOD2	TGAGGTAGTAGGTTGTATAGTT#GGCAGAAATAAAATCCCCGCAGCCTACTGCACTTC#.(((((((((((((((......#.)))))))))))).))).	1163	1198	1	-21.3	1	0.00132012	0.441	0.294232	-0.388757	-3.79332	15	18	12	3UTR		0	0
hsa-let-7a-5p	NM_001304834	OGFOD2	TGAGGTAGTAGGTTGTATAGTT#AATCCCCGCAGCCTACTGCACTTC#.(((((((((((((((......#.)))))))))))).))).	1582	1606	1	-21.3	1	0.00132012	0.441	0	0	-3.79332	15	18	12	3UTR		0	0
hsa-let-7a-5p	NM_001304835	OGFOD2	TGAGGTAGTAGGTTGTATAGTT#AATCCCCGCAGCCTACTGCACTTC#.(((((((((((((((......#.)))))))))))).))).	1702	1726	1	-21.3	1	0.00132012	0.441	0	0	-3.79332	15	18	12	3UTR		0	0
hsa-let-7a-5p	NM_001304836	OGFOD2	TGAGGTAGTAGGTTGTATAGTT#AATCCCCGCAGCCTACTGCACTTC#.(((((((((((((((......#.)))))))))))).))).	1471	1495	1	-21.3	1	0.00132012	0.441	0	0	-3.79332	15	18	12	3UTR		0	0
hsa-let-7a-5p	NM_001304837	OGFOD2	TGAGGTAGTAGGTTGTATAGTT#AATCCCCGCAGCCTACTGCACTTC#.(((((((((((((((......#.)))))))))))).))).	1332	1356	1	-21.3	1	0.00132012	0.441	2.79588	2.14068	-3.79332	15	18	12	3UTR		0	0
hsa-let-7a-5p	NM_001304838	OGFOD2	TGAGGTAGTAGGTTGTATAGTT#AATCCCCGCAGCCTACTGCACTTC#.(((((((((((((((......#.)))))))))))).))).	1389	1413	1	-21.3	1	0.00132012	0.441	-0.0333638	-0.351034	-3.79332	15	18	12	3UTR		0	0
hsa-let-7a-5p	NM_001304947	KRBA2	TGAGGTAGTAGGTTGTATAGTT#TGCAGCCTCTGCCTCC#.(((((((.((((((((.....#))))))))))))))).	3587	3603	1	-22.9	1	0.00103498	0.397	0	0	-4.84971	15	16	15	3UTR		0	0
hsa-let-7a-5p	NM_001304996	TMEM170A	TGAGGTAGTAGGTTGTATAGTT#TGCAAGCTCTGCCTCC#.(((((((.((.(((((.....#))))).))))))))).	3615	3631	1	-18.8	1	0.00186989	0.368	0	0	-8.19652	14	16	9	3UTR		0	0
hsa-let-7a-5p	NM_001304997	TMEM170A	TGAGGTAGTAGGTTGTATAGTT#TGCAAGCTCTGCCTCC#.(((((((.((.(((((.....#))))).))))))))).	3674	3690	1	-18.8	1	0.00186989	0.368	0.408514	0.167662	-8.19652	14	16	9	3UTR		0	0
hsa-let-7a-5p	NM_001304998	TMEM170A	TGAGGTAGTAGGTTGTATAGTT#TGCAAGCTCTGCCTCC#.(((((((.((.(((((.....#))))).))))))))).	3459	3475	1	-18.8	1	0.00186989	0.368	0.0629882	0.181168	-8.19652	14	16	9	3UTR		0	0
hsa-let-7a-5p	NM_001305225	GVQW3	TGAGGTAGTAGGTTGTATAGTT#GGCTGTCCTGTTCCTTTGTTCTCAACCTTCTGCCTCAG#((((((((.((((((.......#.)))))).)))))))).	1410	1448	1	-21.8	1	0.00073893	0.5	0	0	-5.22701	14	17	8	3UTR		0	0
hsa-let-7a-5p	NM_001305563	TXNL4A	TGAGGTAGTAGGTTGTATAGTT#GACACTCAGTATTACACTCCTGCTATTTCT#.(((((((((((.((((.....#.))))..))))))))))).	2206	2236	1	-18	1	0.00903391	0.529	0	0	-5.08246	15	19	11	3UTR		0	0
hsa-let-7a-5p	NM_001305564	TXNL4A	TGAGGTAGTAGGTTGTATAGTT#GACACTCAGTATTACACTCCTGCTATTTCT#.(((((((((((.((((.....#.))))..))))))))))).	2149	2179	1	-18	1	0.00903391	0.529	0.42738	0.514985	-5.08246	15	19	11	3UTR		0	0
hsa-let-7a-5p	NM_001305630	CYREN	TGAGGTAGTAGGTTGTATAGTT#ACTGTTTAAGTGTTCCTACCAGTTTATGATTCTAGCAGCTTCTGCCTCAG#((((((((.(((((((.(((..#.)))))))))))))))))).	522	572	1	-21.6	1	0.000245843	0.5	0	0	-4.99396	18	20	18	3UTR		0	0
hsa-let-7a-5p	NM_001306144	MTMR1	TGAGGTAGTAGGTTGTATAGTT#CAGCCTGCTGCTCCAC#((.((((((((((((.......#)))))))))))).)).	2167	2183	1	-19.2	0	0.0223478	0.353	0	0	-5.72816	14	16	12	3UTR		0	0
hsa-let-7a-5p	NM_001306173	AGXT2	TGAGGTAGTAGGTTGTATAGTT#ACTTAAGCATTCCTGGAGCCACCCTACCTCAG#((((((((..((((.((.....#.)).))))...)))))))).	1651	1683	1	-17.5	1	0.000695731	0.544	0	0	-6.97192	14	20	8	3UTR		0	0
hsa-let-7a-5p	NM_001306191	ARPP19	TGAGGTAGTAGGTTGTATAGTT#TGCAACCTCTGCCTCC#.(((((((.((((((((.....#))))))))))))))).	4142	4158	1	-22.9	1	0.00167198	0.397	0	0	-4.84971	15	16	15	3UTR		1	1
hsa-let-7a-5p	NM_001306195	ARPP19	TGAGGTAGTAGGTTGTATAGTT#TGCAACCTCTGCCTCC#.(((((((.((((((((.....#))))))))))))))).	3960	3976	1	-22.9	1	0.00167198	0.397	1.77849	1.36202	-4.84971	15	16	15	3UTR		1	1
hsa-let-7a-5p	NM_001306196	ARPP19	TGAGGTAGTAGGTTGTATAGTT#TGCAACCTCTGCCTCC#.(((((((.((((((((.....#))))))))))))))).	4039	4055	1	-22.9	1	0.00167198	0.397	0	0	-4.84971	15	16	15	3UTR		1	1
hsa-let-7a-5p	NM_001306197	GPX8	TGAGGTAGTAGGTTGTATAGTT#TGCAACCTCTGCCTTT#.(((((((.((((((((.....#))))))))))))))).	634	650	1	-21	1	0.0489617	0.588	0	0	-4.84971	15	16	15	3UTR		0	0
hsa-let-7a-5p	NM_001306198	GPX8	TGAGGTAGTAGGTTGTATAGTT#TGCAACCTCTGCCTTT#.(((((((.((((((((.....#))))))))))))))).	525	541	1	-21	1	0.0489617	0.588	0	0	-4.84971	15	16	15	3UTR		0	0
hsa-let-7a-5p	NM_001307922	RWDD4	TGAGGTAGTAGGTTGTATAGTT#GTACCTCTTATTACCTTAT#((((((((((((..((((....#))))..)))))))))))).	2440	2459	1	-18.1	1	0.0221619	0.603	0	0	-6.08354	16	19	12	3UTR		0	0
hsa-let-7a-5p	NM_001307931	ZYG11A	TGAGGTAGTAGGTTGTATAGTT#TGCAACCTCTGCCTCC#.(((((((.((((((((.....#))))))))))))))).	2582	2598	1	-22.9	1	0.000329958	0.397	0	0	-4.84971	15	16	15	3UTR		0	0
hsa-let-7a-5p	NM_001307931	ZYG11A	TGAGGTAGTAGGTTGTATAGTT#AGCTATGCAAGTTACTTTTCTCT#.((((.(((((.((((((((((#)))))))))).)))))..)))).	1916	1939	1	-20.6	0	0.0906665	0.574	2.87106	4.05292	-9.04109	19	23	10	3UTR		0	0
hsa-let-7a-5p	NM_001307932	COMMD9	TGAGGTAGTAGGTTGTATAGTT#CAGCCCGCTACTTCC#.((((((((.(((((.......#))))).)))))))).	2606	2621	1	-17.8	1	0.00789767	0.412	0.0200957	-0.123246	-5.26888	13	15	8	3UTR		0	0
hsa-let-7a-5p	NM_001307939	ARID3B	TGAGGTAGTAGGTTGTATAGTT#TTATATTTCAATAAACCTCTACCTCT#.(((((((.(((((........#.)))))))))))).	4197	4223	1	-18.2	1	0.0307648	0.681	0	0	-5.81821	12	14	12	3UTR	MIRT052506	1	1
hsa-let-7a-5p	NM_001307955	DYNAP	TGAGGTAGTAGGTTGTATAGTT#ACTTTACAACCTGCTCTCTCT#.((((.(((((((((((.(((.#))).))))))))))).)))).	1269	1290	1	-23.3	0	0.0526306	0.603	0.203019	0.0539862	-5.69428	18	21	11	3UTR		0	0
hsa-let-7a-5p	NM_001307975	TMPO	TGAGGTAGTAGGTTGTATAGTT#GACTGTAGTGCAGTGGCACGATCTGGGCTCGATGCAACCTCTGCCTCC#.(((((((.(((((((((((((#.))))..)))))))))))))))).	2933	2981	1	-25.1	1	0.00205187	0.412	0	0	-4.84971	20	24	16	3UTR		0	0
hsa-let-7a-5p	NM_001307976	KANSL1L	TGAGGTAGTAGGTTGTATAGTT#ATGCAACTTACTTACA#...(..((((((((((((....#))))))))))))..).	3348	3364	1	-16.4	0	0.303383	0.662	1.35351	1.04576	-12.5345	13	16	12	3UTR		0	0
hsa-let-7a-5p	NM_001308002	MEF2C	TGAGGTAGTAGGTTGTATAGTT#TAACCTGCAATTTGCCTCAG#(((((((((((((((.......#))))))))....))))))).	4375	4395	1	-18.6	1	0.0106986	0.706	0	0	-4.17062	15	20	8	3UTR		1	1
hsa-let-7a-5p	NM_001308006	LIPG	TGAGGTAGTAGGTTGTATAGTT#AGCTGCTCAGCCTGCTTTGAGCCTCAG#(((((((((((((((..(((((#)))))..)))))))))....)))))).	1920	1947	1	-24.5	1	0.000421474	0.441	0	0	-4.17062	20	27	9	3UTR		0	0
hsa-let-7a-5p	NM_001308006	LIPG	TGAGGTAGTAGGTTGTATAGTT#TACAACCTCTGCCTCC#.(((((((.((((((((.....#))))))))))))))).	4017	4033	1	-22.9	1	0.0213909	0.382	0	0	-4.84971	15	16	15	3UTR		0	0
hsa-let-7a-5p	NM_001308031	FER	TGAGGTAGTAGGTTGTATAGTT#CATCCTCCTGCCTCAT#((((((((.(((.((.......#)).))).)))))))).	5867	5883	1	-17.6	1	0.381321	0.632	0	0	-6.51614	13	16	8	3UTR		0	0
hsa-let-7a-5p	NM_001308043	CFLAR	TGAGGTAGTAGGTTGTATAGTT#CCTACTGCCTTG#.(((((((((((..........#))))))))))).	1210	1222	1	-18	1	0.0016461	0.5	-0.0210294	0.0524071	-6.90779	11	12	11	3UTR		0	0
hsa-let-7a-5p	NM_001308045	SENP5	TGAGGTAGTAGGTTGTATAGTT#CTCTGCTTTGCAGTTTACTGCTTCC#.((((((((((((((((.(((.#.))).)))))))))))))))).	5700	5725	1	-20	1	0.000266305	0.456	0.655679	0.485326	-3.79332	19	22	16	3UTR		1	1
hsa-let-7a-5p	NM_001308068	FLYWCH1	TGAGGTAGTAGGTTGTATAGTT#TGCAGCCTCTGCTACCTG#..(((((((((((((((.....#))))))))..))))))).	4364	4382	1	-20.5	1	8.39816e-05	0.338	0	0	-4.957	15	18	8	3UTR		0	0
hsa-let-7a-5p	NM_001308068	FLYWCH1	TGAGGTAGTAGGTTGTATAGTT#GCCGCCTGCTGCCA#...((((((((((.((......#)).)))))))))).	3089	3103	1	-19.2	0	4.84671e-06	0.309	0	0	-7.37138	12	14	10	3UTR		0	0
hsa-let-7a-5p	NM_001308101	DCUN1D1	TGAGGTAGTAGGTTGTATAGTT#GGCCTAGTGCCTTG#.((((((.((((((........#)))))).)))))).	2893	2907	1	-17	1	8.24747e-05	0.691	-0.0559431	0.105115	-7.07546	12	14	6	3UTR		0	0
hsa-let-7a-5p	NM_001308102	CYP4A22	TGAGGTAGTAGGTTGTATAGTT#ATGCAGCACACTACCTTC#.((((((((..(((((((....#)))))))..)))))))).	1521	1539	1	-19.4	1	0.317618	0.529	0.114462	-0.22456	-7.86061	15	18	8	3UTR		0	0
hsa-let-7a-5p	NM_001308103	EGLN3	TGAGGTAGTAGGTTGTATAGTT#ACAATCTCCCTGCTACTTCT#.(((((((((((((((......#))))....))))))))))).	855	875	1	-18	1	0.0171566	0.515	3.17082	1.28988	-3.79332	15	20	11	3UTR		0	0
hsa-let-7a-5p	NM_001308142	MRTFB	TGAGGTAGTAGGTTGTATAGTT#TGCAAGCTGCTGCCTA#..(((((((((.(((((.....#))))).))))))))).	6757	6773	1	-21.1	1	8.79041e-06	0.471	0	0	-8.3038	14	16	9	3UTR		0	0
hsa-let-7a-5p	NM_001308147	PLEKHG3	TGAGGTAGTAGGTTGTATAGTT#AGCAGCAGCCTGCTGTCCTG#..((((((((((((((......#.))))))))))).))).	4848	4868	1	-20.9	1	4.62136e-06	0.353	0.106455	-0.0212967	-4.957	14	17	11	3UTR		0	0
hsa-let-7a-5p	NM_001308158	TGFA	TGAGGTAGTAGGTTGTATAGTT#CTGTGCAGCCTTTTGTGGGCCTTC#.(((((...(((((((((((..#))))))))))).......))))).	830	854	1	-19.4	0	0.00060685	0.5	4.70125	3.47909	-8.70704	16	24	11	3UTR		0	0
hsa-let-7a-5p	NM_001308160	PCNX1	TGAGGTAGTAGGTTGTATAGTT#AACTATGTTCCCTGCTGCTTCT#.(((((((((((...(((((((#)))))))...))))))))))).	9199	9221	1	-22.1	1	0.0161905	0.632	0	0	-6.67474	18	22	11	3UTR		0	0
hsa-let-7a-5p	NM_001308160	PCNX1	TGAGGTAGTAGGTTGTATAGTT#GCATCCTTCTGCCTCT#.(((((((.(((.(((......#))).))).))))))).	10691	10707	1	-18.7	1	0.00403253	0.5	0	0	-6.13885	13	16	7	3UTR		0	0
hsa-let-7a-5p	NM_001308162	SP140L	TGAGGTAGTAGGTTGTATAGTT#TGCAACCTCTGCCTCC#.(((((((.((((((((.....#))))))))))))))).	2128	2144	1	-22.9	1	0.00616492	0.426	3.48439	4.13187	-4.84971	15	16	15	3UTR		0	0
hsa-let-7a-5p	NM_001308163	SP140L	TGAGGTAGTAGGTTGTATAGTT#TGCAACCTCTGCCTCC#.(((((((.((((((((.....#))))))))))))))).	2023	2039	1	-22.9	1	0.00616492	0.426	0.0477774	0.117958	-4.84971	15	16	15	3UTR		0	0
hsa-let-7a-5p	NM_001308173	CCNJL	TGAGGTAGTAGGTTGTATAGTT#GCAATCTGACTGCCTCGG#((((((((((((((((......#)))))))).)))))))).	5247	5265	1	-21.4	1	0.00302148	0.485	0	0	-3.93757	16	18	8	3UTR		1	0
hsa-let-7a-5p	NM_001308174	PLD4	TGAGGTAGTAGGTTGTATAGTT#ACTGTGAACTCAGCCCTATCTTCCTTGTCTTCCTCACAGCCTCTGGCTCAG#((((.(((.(((((((......#.)))))))))).)))).	5753	5804	1	-19	0	1.1231e-05	0.471	0	0	-9.113	14	17	10	3UTR		0	0
hsa-let-7a-5p	NM_001308189	CPEB4	TGAGGTAGTAGGTTGTATAGTT#ACTGTTAGTTCACCTGCTGCCTG#..((((((((((((..(((((.#)))))..)...))))))))))).	7906	7929	1	-20.2	1	0.00545742	0.529	0	0	-5.9255	17	23	11	3UTR		1	0
hsa-let-7a-5p	NM_001308191	CPEB4	TGAGGTAGTAGGTTGTATAGTT#ACTGTTAGTTCACCTGCTGCCTG#..((((((((((((..(((((.#)))))..)...))))))))))).	7882	7905	1	-20.2	1	0.00545742	0.529	0.206567	-0.0569633	-5.9255	17	23	11	3UTR		1	0
hsa-let-7a-5p	NM_001308229	C3orf33	TGAGGTAGTAGGTTGTATAGTT#TGCAACCTCCGCCTCC#.(((((.(.((((((((.....#))))))))).))))).	1617	1633	1	-18.6	0	0.00181876	0.441	0	0	-6.3934	14	16	9	3UTR		0	0
hsa-let-7a-5p	NM_001308237	ZZZ3	TGAGGTAGTAGGTTGTATAGTT#CTAATTCACAACATTAATTCCTTTAAAATACACAGCCTTCTGCCTCT#.(((((((.(((((((......#.))))))).))))))).	2457	2504	1	-22.4	1	0.0129055	0.632	-0.288223	-0.22386	-4.84971	14	17	7	3UTR		0	0
hsa-let-7a-5p	NM_001308248	EVI5	TGAGGTAGTAGGTTGTATAGTT#TGCAACCTCCGCCTCC#.(((((.(.((((((((.....#))))))))).))))).	3048	3064	1	-18.6	0	0.013631	0.441	0	0	-6.3934	14	16	9	3UTR		0	0
hsa-let-7a-5p	NM_001308269	ZNF121	TGAGGTAGTAGGTTGTATAGTT#GCAGTCCTCCTGCCTCAG#((((((((.(((((((......#)))).))).)))))))).	5705	5723	1	-20	1	0.00030692	0.426	0	0	-4.99396	15	18	8	3UTR		0	0
hsa-let-7a-5p	NM_001308274	RNF32	TGAGGTAGTAGGTTGTATAGTT#CAACTGCTGCCTCC#.(((((((((.((((.......#))))))))))))).	1982	1996	1	-17.7	1	0.132542	0.471	-0.167566	-0.285967	-6.85115	13	14	13	3UTR		0	0
hsa-let-7a-5p	NM_001308301	MYLK3	TGAGGTAGTAGGTTGTATAGTT#TGCAACCTCTGCCTCC#.(((((((.((((((((.....#))))))))))))))).	3990	4006	1	-22.9	1	0.016078	0.426	-0.380816	-0.0701128	-4.84971	15	16	15	3UTR		0	0
hsa-let-7a-5p	NM_001308319	CHD9	TGAGGTAGTAGGTTGTATAGTT#AACTGGCTACCTGTTACCTCAG#(((((((((((((.((.(((((#))))))).))))))))))))).	9514	9536	1	-21.2	1	0.00423222	0.588	0	0	-4.79441	20	22	13	3UTR		1	0
hsa-let-7a-5p	NM_001308366	PGPEP1	TGAGGTAGTAGGTTGTATAGTT#GGCTGGAGTACAGTAGTGTGATCATGGATCACTGCAGCCTCTACCTCC#.(((((((.((((((((.....#.))))))))))))))).	2477	2525	1	-23.1	1	6.64171e-05	0.456	0	0	-4.84971	15	17	15	3UTR		0	0
hsa-let-7a-5p	NM_001308381	COPS7B	TGAGGTAGTAGGTTGTATAGTT#CTTCCTGCTGCCTCT#.(((((((((((..(.......#)..))))))))))).	1704	1719	1	-20.6	1	0.0911693	0.441	0	0	-6.17234	12	15	11	3UTR		0	0
hsa-let-7a-5p	NM_001308381	COPS7B	TGAGGTAGTAGGTTGTATAGTT#GCTGAAGGACCTGTTGCTGCTTCT#.(((((((((((((.(.((((.#)))).).)))))...)))))))).	1855	1879	1	-19	1	0.0104468	0.441	0	0	-4.52877	18	24	8	3UTR		0	0
hsa-let-7a-5p	NM_001308426	NME6	TGAGGTAGTAGGTTGTATAGTT#AACATTTGACCTGTCTTCCTCAA#(((((.((((((((........#.)))))).)).))))).	1180	1203	1	-15.9	0	0.0767699	0.603	0	0	-6.80703	13	17	6	3UTR		1	1
hsa-let-7a-5p	NM_001308427	NME6	TGAGGTAGTAGGTTGTATAGTT#AACATTTGACCTGTCTTCCTCAA#(((((.((((((((........#.)))))).)).))))).	1263	1286	1	-15.9	0	0.0767699	0.603	-0.0455065	0.139266	-6.80703	13	17	6	3UTR		1	1
hsa-let-7a-5p	NM_001308428	NME6	TGAGGTAGTAGGTTGTATAGTT#AACATTTGACCTGTCTTCCTCAA#(((((.((((((((........#.)))))).)).))))).	1254	1277	1	-15.9	0	0.0767699	0.603	0.175417	0.105374	-6.80703	13	17	6	3UTR		1	1
hsa-let-7a-5p	NM_001308431	NME6	TGAGGTAGTAGGTTGTATAGTT#AACATTTGACCTGTCTTCCTCAA#(((((.((((((((........#.)))))).)).))))).	1140	1163	1	-15.9	0	0.0767699	0.603	-0.241325	0.0996585	-6.80703	13	17	6	3UTR		1	1
hsa-let-7a-5p	NM_001308433	NME6	TGAGGTAGTAGGTTGTATAGTT#AACATTTGACCTGTCTTCCTCAA#(((((.((((((((........#.)))))).)).))))).	1214	1237	1	-15.9	0	0.0767699	0.603	-0.0806534	0.0545369	-6.80703	13	17	6	3UTR		1	1
hsa-let-7a-5p	NM_001308434	NME6	TGAGGTAGTAGGTTGTATAGTT#AACATTTGACCTGTCTTCCTCAA#(((((.((((((((........#.)))))).)).))))).	1083	1106	1	-15.9	0	0.0767699	0.603	0.304327	0.224532	-6.80703	13	17	6	3UTR		1	1
hsa-let-7a-5p	NM_001308435	NME6	TGAGGTAGTAGGTTGTATAGTT#AACATTTGACCTGTCTTCCTCAA#(((((.((((((((........#.)))))).)).))))).	979	1002	1	-15.9	0	0.0767699	0.603	0.0175239	0.272709	-6.80703	13	17	6	3UTR		1	1
hsa-let-7a-5p	NM_001308471	CYSLTR2	TGAGGTAGTAGGTTGTATAGTT#AGCTGTACAACCATATTATTTA#..((((((((((((((((((((#)))))))))))).)))))))).	4293	4315	1	-21	1	0.0112118	0.662	0.53599	0.730226	-4.957	20	22	12	3UTR		0	0
hsa-let-7a-5p	NM_001308476	CYSLTR2	TGAGGTAGTAGGTTGTATAGTT#AGCTGTACAACCATATTATTTA#..((((((((((((((((((((#)))))))))))).)))))))).	4557	4579	1	-21	1	0.0112118	0.662	0	0	-4.957	20	22	12	3UTR		0	0
hsa-let-7a-5p	NM_001308491	ERVH48-1	TGAGGTAGTAGGTTGTATAGTT#TAACCAAACTGCCTCAG#(((((((((.(((((.......#)))))..))))))))).	1898	1915	1	-18.4	1	0.20163	0.559	0	0	-5.41313	14	17	9	3UTR		0	1
hsa-let-7a-5p	NM_001309193	EPHB2	TGAGGTAGTAGGTTGTATAGTT#GCAGCCTGCTCCTG#..(((.((((((((((......#))))))))))))).	6943	6957	1	-19.5	0	2.83774e-05	0.426	0	0	-6.85796	13	14	13	3UTR		0	0
hsa-let-7a-5p	NM_001311175	TNFAIP8L3	TGAGGTAGTAGGTTGTATAGTT#GACTCTGTCCTCTGCATTCTGGAACCATGATGCCTGCCTGCCTGCCTCAC#(((((((((((((.((((....#.))))..)))))).))))))).	1282	1332	1	-22	1	0.0176152	0.441	0	0	-4.79441	17	22	7	3UTR		0	0
hsa-let-7a-5p	NM_001311255	BLOC1S6	TGAGGTAGTAGGTTGTATAGTT#ACAATACATTTCTGGTAAGATGGAATCACTACCTCT#.((((((((.((((.(((....#.))).)))))))))))).	2258	2294	1	-18.2	1	0.000701155	0.618	0.964147	0.423425	-5.77128	15	18	12	3UTR		1	0
hsa-let-7a-5p	NM_001314007	DIAPH1	TGAGGTAGTAGGTTGTATAGTT#GGCCTGCTGCTCTCT#.(((((((((((((........#)))))))))).))).	4091	4106	1	-18.8	1	0.041389	0.441	0	0	-4.76182	13	15	10	3UTR		0	0
hsa-let-7a-5p	NM_001315534	PDE1B	TGAGGTAGTAGGTTGTATAGTT#CTCCTAGACCTGCTACCC#...(((((((((((........#.))))))))))).	2838	2856	1	-18.2	0	0.0154161	0.426	0	0	-7.48304	11	13	11	3UTR		0	0
hsa-let-7a-5p	NM_001315535	PDE1B	TGAGGTAGTAGGTTGTATAGTT#CTCCTAGACCTGCTACCC#...(((((((((((........#.))))))))))).	2685	2703	1	-18.2	0	0.0154161	0.426	0	0	-7.48304	11	13	11	3UTR		0	0
hsa-let-7a-5p	NM_001316306	ITGA6	TGAGGTAGTAGGTTGTATAGTT#GACTACTGAATCTGCTACCA#...(((((((((((...(((((#)))))...))))))))))).	4468	4488	1	-19.7	0	0.0618927	0.618	0	0	-7.48304	16	20	11	3UTR		0	0
hsa-let-7a-5p	NM_001316309	WDR97	TGAGGTAGTAGGTTGTATAGTT#TGCAACCTCTGCCTCC#.(((((((.((((((((.....#))))))))))))))).	6279	6295	1	-22.9	1	0.00400497	0.426	0	0	-4.84971	15	16	15	3UTR		0	0
hsa-let-7a-5p	NM_001316764	C2orf81	TGAGGTAGTAGGTTGTATAGTT#AACTCAGCCCCCAAAGTGTGGTCACGCTCCTCTAAGCCTGCTGCCTCC#.(((((((((((((........#.))))))))))))).	1927	1975	1	-22.7	1	0.00239348	0.412	0	0	-4.76182	13	15	13	3UTR		0	0
hsa-let-7a-5p	NM_001316766	C2orf81	TGAGGTAGTAGGTTGTATAGTT#AACTCAGCCCCCAAAGTGTGGTCACGCTCCTCTAAGCCTGCTGCCTCC#.(((((((((((((........#.))))))))))))).	2010	2058	1	-22.7	1	0.00239348	0.412	0.098535	-0.105413	-4.76182	13	15	13	3UTR		0	0
hsa-let-7a-5p	NM_001316943	PARP16	TGAGGTAGTAGGTTGTATAGTT#CTGTACCTCCTATGCCTCAT#(((((((.((((..((((((..#))))))..))))))))))).	1482	1502	1	-21.8	1	0.0232742	0.471	1.81725	0.844912	-8.39718	17	20	11	3UTR	MIRT566522	0	0
hsa-let-7a-5p	NM_001316944	PARP16	TGAGGTAGTAGGTTGTATAGTT#CTGTACCTCCTATGCCTCAT#(((((((.((((..((((((..#))))))..))))))))))).	1137	1157	1	-21.8	1	0.0232742	0.471	0	0	-8.39718	17	20	11	3UTR	MIRT566522	0	0
hsa-let-7a-5p	NM_001317006	LYPD6B	TGAGGTAGTAGGTTGTATAGTT#GACCTCCTTGACTGCCTCAG#((((((((((((((........#))))).....))))))))).	971	991	1	-18	1	9.03909e-05	0.529	0.53765	0.384031	-4.90607	14	20	9	3UTR		0	0
hsa-let-7a-5p	NM_001317086	ZPR1	TGAGGTAGTAGGTTGTATAGTT#GGCTCACCACAACCTCTGCCTCC#.(((((((.(((((((......#.)))))))))))))).	4599	4622	1	-21.8	1	0.0289357	0.412	0	0	-4.84971	14	16	14	3UTR		0	0
hsa-let-7a-5p	NM_001317086	ZPR1	TGAGGTAGTAGGTTGTATAGTT#TGCAACCTTTGCCTCC#.(((((((.((((((((.....#))))))))))))))).	2574	2590	1	-20.3	1	0.00442995	0.471	0	0	-4.84971	15	16	15	3UTR		0	0
hsa-let-7a-5p	NM_001317093	NAA60	TGAGGTAGTAGGTTGTATAGTT#ATGCTGCTTGCTGCCTG#..(((((((((((.((((....#)))).))))))))))).	1921	1938	1	-20	1	0.000749266	0.353	0.278858	-0.321163	-5.81384	15	17	11	3UTR		0	0
hsa-let-7a-5p	NM_001317094	NAA60	TGAGGTAGTAGGTTGTATAGTT#ATGCTGCTTGCTGCCTG#..(((((((((((.((((....#)))).))))))))))).	1968	1985	1	-20	1	0.000749266	0.353	2.02195	2.48565	-5.81384	15	17	11	3UTR		0	0
hsa-let-7a-5p	NM_001317095	NAA60	TGAGGTAGTAGGTTGTATAGTT#ATGCTGCTTGCTGCCTG#..(((((((((((.((((....#)))).))))))))))).	1793	1810	1	-20	1	0.000749266	0.353	-0.305962	-0.379645	-5.81384	15	17	11	3UTR		0	0
hsa-let-7a-5p	NM_001317096	NAA60	TGAGGTAGTAGGTTGTATAGTT#ATGCTGCTTGCTGCCTG#..(((((((((((.((((....#)))).))))))))))).	1682	1699	1	-20	1	0.000749266	0.353	-0.352481	-0.400661	-5.81384	15	17	11	3UTR		0	0
hsa-let-7a-5p	NM_001317097	NAA60	TGAGGTAGTAGGTTGTATAGTT#ATGCTGCTTGCTGCCTG#..(((((((((((.((((....#)))).))))))))))).	1611	1628	1	-20	1	0.000749266	0.353	0.312087	-0.402489	-5.81384	15	17	11	3UTR		0	0
hsa-let-7a-5p	NM_001317098	NAA60	TGAGGTAGTAGGTTGTATAGTT#ATGCTGCTTGCTGCCTG#..(((((((((((.((((....#)))).))))))))))).	1589	1606	1	-20	1	0.000749266	0.353	-0.678118	-0.275474	-5.81384	15	17	11	3UTR		0	0
hsa-let-7a-5p	NM_001317107	OR4E1	TGAGGTAGTAGGTTGTATAGTT#ACAACATATGCTGCCTCT#.(((((((((.(((((......#)))))...))))))))).	2051	2069	1	-18.6	1	0.0428885	0.603	0	0	-6.6181	14	18	9	3UTR		0	0
hsa-let-7a-5p	NM_001317214	CDH7	TGAGGTAGTAGGTTGTATAGTT#TGCAGCCTCTGCCTCC#.(((((((.((((((((.....#))))))))))))))).	2395	2411	1	-22.9	1	9.39093e-05	0.426	0	0	-4.84971	15	16	15	3UTR		0	0
hsa-let-7a-5p	NM_001317333	ARIH2	TGAGGTAGTAGGTTGTATAGTT#AACATATGCTGCCTACCCACCTCAA#((((((.((((((.((((((((#))).))))).))))))..)))))).	2358	2383	1	-22.4	0	0.196274	0.529	0	0	-6.3381	20	25	6	3UTR		0	0
hsa-let-7a-5p	NM_001317399	KCTD10	TGAGGTAGTAGGTTGTATAGTT#ACTTACCACAACTTGTGCCTCCTGGGTTCAAGCGATTCTGCTGCCTCAG#((((((((((((((((......#.))))).))))))))))).	2832	2881	1	-22.1	1	0.00202459	0.412	0.925029	0.546272	-3.93757	16	19	11	3UTR		1	0
hsa-let-7a-5p	NM_001317849	PACRGL	TGAGGTAGTAGGTTGTATAGTT#AGCTAACACTGGTTTCTTTGATAACAGGCTACTACCTGGA#(.(((((((((.((((......#.)))).))))))))).).	4900	4940	1	-20.3	1	0.000170836	0.603	0	0	-8.44805	14	18	9	3UTR		0	0
hsa-let-7a-5p	NM_001317851	HEMK1	TGAGGTAGTAGGTTGTATAGTT#TGCAACCTCTGCCTCC#.(((((((.((((((((.....#))))))))))))))).	15843	15859	1	-22.9	1	0.000801262	0.426	0	0	-4.84971	15	16	15	3UTR		0	0
hsa-let-7a-5p	NM_001317920	BCL2L1	TGAGGTAGTAGGTTGTATAGTT#TATGGCCTCAGCTGCCTCAC#(((((((((((((((((.....#))))))))..))))))))).	1716	1736	1	-21	1	0.00189519	0.456	0	0	-3.93757	17	20	9	3UTR		1	1
hsa-let-7a-5p	NM_001318013	XRCC4	TGAGGTAGTAGGTTGTATAGTT#AGCAAAATCAGAGAGAAAAGATGCTAAGCTGCTGCCTTT#.((((((((((.((((((....#.)))).)).)))))))))).	1016	1055	1	-19.6	1	0.000236709	0.559	0	0	-7.14013	16	20	10	3UTR		0	0
hsa-let-7a-5p	NM_001318067	MAPK10	TGAGGTAGTAGGTTGTATAGTT#CAGCCTGCTTCTTCC#.((((.(((((((((.......#))))))))).)))).	1668	1683	1	-17.4	0	0.0437839	0.603	0.543133	0.0332593	-5.92733	13	15	9	3UTR		0	0
hsa-let-7a-5p	NM_001318093	AP3S1	TGAGGTAGTAGGTTGTATAGTT#AACTGCATTCCTGTGCCCACCTACGGCATGCCTCT#.((((((((((((.((((((..#.))))))..))))))....)))))).	960	995	1	-21.4	1	0.000580545	0.574	1.00254	0.277997	-4.65016	18	26	6	3UTR		0	0
hsa-let-7a-5p	NM_001318199	SNX10	TGAGGTAGTAGGTTGTATAGTT#CTATGAAGAGTAACAGTGTAGACCAGACTGCCTCT#.((((((((.((((.((((.(.#.).))))))))..)))))))).	1171	1206	1	-18.9	1	0.00889464	0.574	0	0	-5.77128	17	22	8	3UTR		0	0
hsa-let-7a-5p	NM_001318362	EXOSC1	TGAGGTAGTAGGTTGTATAGTT#ATAGCCTATCCCTCC#.((((..(((((((((......#))))))))).)))).	765	780	1	-15.3	0	0.0669293	0.676	2.75726	3.91757	-7.23797	13	15	9	3UTR		0	0
hsa-let-7a-5p	NM_001318363	EXOSC1	TGAGGTAGTAGGTTGTATAGTT#ATAGCCTATCCCTCC#.((((..(((((((((......#))))))))).)))).	711	726	1	-15.3	0	0.0669293	0.676	3.64092	4.64633	-7.23797	13	15	9	3UTR		0	0
hsa-let-7a-5p	NM_001318479	TSKU	TGAGGTAGTAGGTTGTATAGTT#ACAGCCTCCTGCCTCC#.(((((((.(((((((......#))))))).))))))).	1721	1737	1	-21.9	1	0.00261842	0.368	0	0	-4.84971	14	16	7	3UTR		0	0
hsa-let-7a-5p	NM_001318510	ACSL4	TGAGGTAGTAGGTTGTATAGTT#GTGCATGTACTATCTTAT#((((((((((.(.(((((....#)))))).)))))))))).	4043	4061	1	-15.7	1	0.0892138	0.588	3.22913	3.82887	-8.05148	16	18	10	3UTR		0	0
hsa-let-7a-5p	NM_001318718	KBTBD4	TGAGGTAGTAGGTTGTATAGTT#ACAGCCTCTCCTCT#.((((.((.(((((((......#))))))))))))).	1960	1974	1	-17.2	0	0.0104478	0.544	2.96007	4.24485	-6.75067	13	14	13	3UTR		0	0
hsa-let-7a-5p	NM_001318737	CCDC82	TGAGGTAGTAGGTTGTATAGTT#GCTACTGCCATGATTCAAGTTAAGGGGCCAGCTGCCTTAC#(((((((((.((((.(......#.).)))).))))))))).	2546	2586	1	-17	1	0.000106593	0.559	0.581467	0.470889	-5.91553	14	18	9	3UTR		0	0
hsa-let-7a-5p	NM_001318824	GATD1	TGAGGTAGTAGGTTGTATAGTT#TGCAACCTCTGCCTCT#.(((((((.((((((((.....#))))))))))))))).	3060	3076	1	-23.3	1	0.000265674	0.397	1.53467	2.17982	-4.84971	15	16	15	3UTR		0	0
hsa-let-7a-5p	NM_001318825	HEXA	TGAGGTAGTAGGTTGTATAGTT#CAGCCTGCTCACTTCAC#(((((((((((((((.......#))))))))).)))))).	2062	2079	1	-19.6	1	0.0899263	0.5	0.00502249	-0.39326	-4.17062	15	17	9	3UTR		0	0
hsa-let-7a-5p	NM_001318936	RPS6KA2	TGAGGTAGTAGGTTGTATAGTT#TGCTGCCTCCTACCTTT#.(((((((.((((.(((.....#))).)))).))))))).	5666	5683	1	-17.4	1	0.141772	0.544	0	0	-5.70655	14	17	7	3UTR		0	0
hsa-let-7a-5p	NM_001318939	EEF1AKMT1	TGAGGTAGTAGGTTGTATAGTT#GGCTTGCCCAAGGGCTCCTGAATGAGACAGGACCTTGGCCTCTGCCTCGG#((((((((.(((((........#.))))))))))))).	997	1047	1	-18.3	1	5.74295e-06	0.348	0	0	-5.96246	13	15	13	3UTR		0	0
hsa-let-7a-5p	NM_001319035	TEP1	TGAGGTAGTAGGTTGTATAGTT#AGCTCAGTGCAACCTCTGCTTCC#.(((((((.(((((((((((((#))))..)))))))))))))))).	8806	8829	1	-22.4	1	0.00639179	0.456	0	0	-4.84971	20	23	16	3UTR		0	0
hsa-let-7a-5p	NM_001319039	FABP7	TGAGGTAGTAGGTTGTATAGTT#GCTCCCGCCTGCTGCCTCGG#(((((((((((((.........#.))))))))))))).	1218	1238	1	-22.5	1	0.00165691	0.382	0.200252	0.352018	-5.76291	13	15	13	3UTR		0	0
hsa-let-7a-5p	NM_001319086	RUVBL1	TGAGGTAGTAGGTTGTATAGTT#AACCTGCTGCCTTC#.(((((((((((((........#))))))))))))).	1731	1745	1	-20.4	1	0.0431962	0.574	2.63249	2.66215	-4.76182	13	14	13	3UTR		0	0
hsa-let-7a-5p	NM_001319105	OPCML	TGAGGTAGTAGGTTGTATAGTT#TGCTCCTGCTACCTTG#.(((((((((((..(((.....#))).))))))))))).	1448	1464	1	-19.6	1	0.00639683	0.471	0.577368	0.0534772	-5.9393	14	16	11	3UTR		0	0
hsa-let-7a-5p	NM_001319193	FBF1	TGAGGTAGTAGGTTGTATAGTT#GCAGCCCCTGCCTCT#.(((((((..((((((......#)))))).))))))).	3898	3913	1	-19.2	1	9.28772e-09	0.382	0	0	-6.09222	13	15	7	3UTR		0	0
hsa-let-7a-5p	NM_001319674	GMEB1	TGAGGTAGTAGGTTGTATAGTT#TGCAACCTCCGCCTCC#.(((((.(.((((((((.....#))))))))).))))).	4270	4286	1	-18.6	0	0.000357129	0.441	0	0	-6.3934	14	16	9	3UTR		0	0
hsa-let-7a-5p	NM_001319956	RNF220	TGAGGTAGTAGGTTGTATAGTT#ACTACCTGCTGGCTCC#.(((.((((((((.((......#)).)))))))).))).	2380	2396	1	-18	0	0.000139342	0.397	0.818969	0.821726	-8.7692	13	16	8	3UTR		0	0
hsa-let-7a-5p	NM_001320047	C1orf112	TGAGGTAGTAGGTTGTATAGTT#CGACCTCTCCTCAG#(((((.((.((((((.......#))))))))))))).	3360	3374	1	-16.3	0	0.234204	0.559	0	0	-7.12797	13	14	13	3UTR		0	0
hsa-let-7a-5p	NM_001320114	NUMB	TGAGGTAGTAGGTTGTATAGTT#GACAGTTGCAGCCTCTTGACCTCGG#((((((((.((((((((.....#.))))))))))..)))))).	3326	3351	1	-18.9	1	0.0108144	0.559	0	0	-4.99396	16	20	10	3UTR		0	0
hsa-let-7a-5p	NM_001320219	U2SURP	TGAGGTAGTAGGTTGTATAGTT#CTGTGGACACTTACTGTCCTCT#.(((((((((((((.(((((..#))))).).)))))))).)))).	5558	5580	1	-19	1	0.0568017	0.544	0	0	-4.52877	18	22	8	3UTR		0	0
hsa-let-7a-5p	NM_001320261	SMIM12	TGAGGTAGTAGGTTGTATAGTT#GGCTGACTGCAACTTCTGCCTCC#.(((((((.(((((((((((((#)))))..))))))))))))))).	1824	1847	1	-21.9	1	0.00257391	0.441	0	0	-4.84971	20	23	15	3UTR		0	0
hsa-let-7a-5p	NM_001320493	VGLL3	TGAGGTAGTAGGTTGTATAGTT#TGCAACCTCTGCCTCC#.(((((((.((((((((.....#))))))))))))))).	1374	1390	1	-22.9	1	0.00814483	0.441	0	0	-4.84971	15	16	15	3UTR		1	1
hsa-let-7a-5p	NM_001320668	ZFP30	TGAGGTAGTAGGTTGTATAGTT#TGCAAGCTCTGCCTCC#.(((((((.((.(((((.....#))))).))))))))).	3815	3831	1	-18.8	1	0.00277607	0.382	0	0	-8.19652	14	16	9	3UTR		0	0
hsa-let-7a-5p	NM_001320669	ZFP30	TGAGGTAGTAGGTTGTATAGTT#TGCAAGCTCTGCCTCC#.(((((((.((.(((((.....#))))).))))))))).	3719	3735	1	-18.8	1	0.00277607	0.382	0	0	-8.19652	14	16	9	3UTR		0	0
hsa-let-7a-5p	NM_001320672	RUNX3	TGAGGTAGTAGGTTGTATAGTT#ACACCTGCTGCACTCAT#((((((((((((.(((......#))))))))))).)))).	3963	3980	1	-19.5	1	0.00268654	0.5	1.10415	1.91709	-5.22671	15	17	11	3UTR		0	0
hsa-let-7a-5p	NM_001320675	BNIP2	TGAGGTAGTAGGTTGTATAGTT#TGCAACCTCTGCCTCC#.(((((((.((((((((.....#))))))))))))))).	3994	4010	1	-22.9	1	0.00016703	0.382	0	0	-4.84971	15	16	15	3UTR		0	0
hsa-let-7a-5p	NM_001320681	PTPN20	TGAGGTAGTAGGTTGTATAGTT#CATACTGCTGCCTTC#.((((((((((..((.......#))..)))))))))).	1778	1793	1	-17.5	1	0.0166037	0.544	0	0	-8.66231	12	15	10	3UTR		0	0
hsa-let-7a-5p	NM_001320683	PTPN20	TGAGGTAGTAGGTTGTATAGTT#CATACTGCTGCCTTC#.((((((((((..((.......#))..)))))))))).	1526	1541	1	-17.5	1	0.0166037	0.544	0	0	-8.66231	12	15	10	3UTR		0	0
hsa-let-7a-5p	NM_001320684	PTPN20	TGAGGTAGTAGGTTGTATAGTT#CATACTGCTGCCTTC#.((((((((((..((.......#))..)))))))))).	1435	1450	1	-17.5	1	0.0166037	0.544	0	0	-8.66231	12	15	10	3UTR		0	0
hsa-let-7a-5p	NM_001320686	PTPN20	TGAGGTAGTAGGTTGTATAGTT#CATACTGCTGCCTTC#.((((((((((..((.......#))..)))))))))).	1825	1840	1	-17.5	1	0.0166037	0.544	0	0	-8.66231	12	15	10	3UTR		0	0
hsa-let-7a-5p	NM_001320688	PTPN20	TGAGGTAGTAGGTTGTATAGTT#CATACTGCTGCCTTC#.((((((((((..((.......#))..)))))))))).	1399	1414	1	-17.5	1	0.0166037	0.544	0	0	-8.66231	12	15	10	3UTR		0	0
hsa-let-7a-5p	NM_001320715	BCL10	TGAGGTAGTAGGTTGTATAGTT#TGCAACTTCTGCCTCC#.(((((((.((((((((.....#))))))))))))))).	1755	1771	1	-20.2	1	0.0142792	0.426	0	0	-4.84971	15	16	15	3UTR		0	0
hsa-let-7a-5p	NM_001320755	SUPT6H	TGAGGTAGTAGGTTGTATAGTT#CTGTGCCAGTTCCTGCTGCCTTT#.(((((((((((..((((((..#)))))).....))))))))))).	6250	6273	1	-22.4	1	0.000528207	0.426	0	0	-5.9393	17	23	11	3UTR		0	0
hsa-let-7a-5p	NM_001320961	MAP3K8	TGAGGTAGTAGGTTGTATAGTT#TCTGCTGCCTCT#.(((((((((((..........#))))))))))).	1583	1595	1	-17.7	1	1.63545e-05	0.426	0	0	-6.90779	11	12	11	3UTR		0	0
hsa-let-7a-5p	NM_001321017	UBA52	TGAGGTAGTAGGTTGTATAGTT#TACAACCTCTGCCTCC#.(((((((.((((((((.....#))))))))))))))).	1180	1196	1	-22.9	1	0.0564678	0.382	0	0	-4.84971	15	16	15	3UTR		0	0
hsa-let-7a-5p	NM_001321018	UBA52	TGAGGTAGTAGGTTGTATAGTT#TACAACCTCTGCCTCC#.(((((((.((((((((.....#))))))))))))))).	1818	1834	1	-22.9	1	0.0564678	0.382	0	0	-4.84971	15	16	15	3UTR		0	0
hsa-let-7a-5p	NM_001321019	UBA52	TGAGGTAGTAGGTTGTATAGTT#TACAACCTCTGCCTCC#.(((((((.((((((((.....#))))))))))))))).	1356	1372	1	-22.9	1	0.0564678	0.382	0	0	-4.84971	15	16	15	3UTR		0	0
hsa-let-7a-5p	NM_001321020	UBA52	TGAGGTAGTAGGTTGTATAGTT#TACAACCTCTGCCTCC#.(((((((.((((((((.....#))))))))))))))).	1390	1406	1	-22.9	1	0.0564678	0.382	0	0	-4.84971	15	16	15	3UTR		0	0
hsa-let-7a-5p	NM_001321049	PMS1	TGAGGTAGTAGGTTGTATAGTT#GACTGCAGTGGCATCATCTTGGTTCACTGCAACCTCTGCCTCC#.(((((((.((((((((.....#.))))))))))))))).	1274	1317	1	-23.1	1	0.0056862	0.412	0	0	-4.84971	15	17	15	3UTR		0	0
hsa-let-7a-5p	NM_001321103	SLC4A7	TGAGGTAGTAGGTTGTATAGTT#GATGGATTCAACTTCTGCCTCGG#((((((((.((((((.......#.)))))))))))))).	5726	5749	1	-18.2	1	0.00032415	0.588	0	0	-5.22701	14	16	14	3UTR		0	0
hsa-let-7a-5p	NM_001321104	SLC4A7	TGAGGTAGTAGGTTGTATAGTT#GATGGATTCAACTTCTGCCTCGG#((((((((.((((((.......#.)))))))))))))).	5687	5710	1	-18.2	1	0.00032415	0.588	0	0	-5.22701	14	16	14	3UTR		0	0
hsa-let-7a-5p	NM_025201	PLEKHO2	TGAGGTAGTAGGTTGTATAGTT#AGCCAAGCCACCTACTGCCA#...((((((((((.((......#.)).)))))))))).	3287	3307	1	-19.2	0	0.047907	0.412	6.22698	4.83589	-7.37138	12	15	10	3UTR		0	0
hsa-let-7a-5p	NM_025205	MED28	TGAGGTAGTAGGTTGTATAGTT#TGCAACCTCTGCCTCC#.(((((((.((((((((.....#))))))))))))))).	3792	3808	1	-22.9	1	0.000696589	0.441	0	0	-4.84971	15	16	15	3UTR		1	1
hsa-let-7a-5p	NM_025205	MED28	TGAGGTAGTAGGTTGTATAGTT#TGCAACCTCTGCCTCC#.(((((((.((((((((.....#))))))))))))))).	8903	8919	1	-22.9	1	0.00276665	0.426	0	0	-4.84971	15	16	15	3UTR		1	1
hsa-let-7a-5p	NM_025215	PUS1	TGAGGTAGTAGGTTGTATAGTT#TGCAACCTGCGCCTCC#.(((((.((((((((((.....#))))))))))))))).	3717	3733	1	-22.3	0	0.000156698	0.338	0	0	-5.33701	15	16	15	3UTR		0	0
hsa-let-7a-5p	NM_025240	CD276	TGAGGTAGTAGGTTGTATAGTT#CTAAGTCATCCTGCCTGCTGCCTTAT#(((((((((((((.........#.))))))))))))).	1326	1352	1	-20.7	1	0.099056	0.574	0.260854	0.0951713	-5.76291	13	15	13	3UTR	MIRT052388	0	0
hsa-let-7a-5p	NM_025243	SLC19A3	TGAGGTAGTAGGTTGTATAGTT#TGCAACCTCCGCCTCC#.(((((.(.((((((((.....#))))))))).))))).	4051	4067	1	-18.6	0	0.00080641	0.412	0.699825	2.69884	-6.3934	14	16	9	3UTR	MIRT681945	0	0
hsa-let-7a-5p	NM_030569	ITIH5	TGAGGTAGTAGGTTGTATAGTT#TCTACTGCCTCT#.(((((((((((..........#))))))))))).	3112	3124	1	-17.7	1	0.210555	0.426	0.363724	0.175498	-6.90779	11	12	11	3UTR		0	0
hsa-let-7a-5p	NM_030613	ZFP2	TGAGGTAGTAGGTTGTATAGTT#ACAACTTGCCTACTTCC#.(((((((((((((((......#))))))))).)))))).	2279	2296	1	-17.4	1	0.0503813	0.574	0.0729134	0.0168028	-3.79332	15	17	9	3UTR		0	0
hsa-let-7a-5p	NM_030627	CPEB4	TGAGGTAGTAGGTTGTATAGTT#ACTGTTAGTTCACCTGCTGCCTG#..((((((((((((..(((((.#)))))..)...))))))))))).	7957	7980	1	-20.2	1	0.00545742	0.529	0.138923	-0.190842	-5.9255	17	23	11	3UTR		1	0
hsa-let-7a-5p	NM_030637	DDHD1	TGAGGTAGTAGGTTGTATAGTT#AACATGGTACAACTTGCTTCCTCC#.((((.((((((((((((....#.)))))))))))).)))).	8354	8378	1	-22.3	0	0.16196	0.588	0	0	-5.69428	16	19	12	3UTR		0	0
hsa-let-7a-5p	NM_030641	APOL6	TGAGGTAGTAGGTTGTATAGTT#TGCAACCTCTGCCTCC#.(((((((.((((((((.....#))))))))))))))).	1502	1518	1	-22.9	1	0.000820634	0.397	0.170057	-0.191474	-4.84971	15	16	15	3UTR		0	0
hsa-let-7a-5p	NM_030649	ACAP3	TGAGGTAGTAGGTTGTATAGTT#GCCTGCTGCCTG#..(((((((((((.........#))))))))))).	3654	3666	1	-18.6	1	0.0547066	0.412	1.78095	1.17665	-6.78234	11	12	11	3UTR		1	0
hsa-let-7a-5p	NM_030650	LNPK	TGAGGTAGTAGGTTGTATAGTT#AGCTATATATTTGCCTGCCTACTGGCCTG#..((((((((((((((((((((#))))))))).......)))))))).))).	4473	4502	1	-20.4	1	0.000184163	0.632	0.410065	0.256154	-4.957	20	29	9	3UTR		0	0
hsa-let-7a-5p	NM_030666	SERPINB1	TGAGGTAGTAGGTTGTATAGTT#AGCTCACCGCAACCTCTGCCTCC#.(((((((.(((((((......#.)))))))))))))).	2052	2075	1	-22.1	1	0.0111592	0.426	4.07952	2.06666	-4.84971	14	16	14	3UTR		0	0
hsa-let-7a-5p	NM_030761	WNT4	TGAGGTAGTAGGTTGTATAGTT#GGCTGTGCAATAAAGTCCTCT#.((((......(((((((((((#))))))))))).....)))).	2242	2263	1	-17.3	0	0.0346682	0.559	0.288512	0.141383	-14.6753	15	21	11	3UTR		0	0
hsa-let-7a-5p	NM_030770	TMPRSS5	TGAGGTAGTAGGTTGTATAGTT#ACTGCACACCACTGCCTCAT#(((((((((.((.(((.((((.#)))).)))))))))))))).	1481	1501	1	-21	1	0.0368876	0.412	1.88182	1.82212	-6.46921	18	20	14	3UTR		0	0
hsa-let-7a-5p	NM_030776	ZBP1	TGAGGTAGTAGGTTGTATAGTT#GACTAGCCTGCTGCTCTCT#.((((((((((((((.......#.))))))))))).))).	1476	1495	1	-20	1	0.00173871	0.426	0	0	-4.02637	14	17	11	3UTR		0	1
hsa-let-7a-5p	NM_030810	TXNDC5	TGAGGTAGTAGGTTGTATAGTT#GACCAGCCTCTGCCTTAA#((((((((.((((((.......#.)))))))))))))).	2716	2734	1	-19.7	1	0.0202012	0.588	0	0	-5.22701	14	16	14	3UTR		0	0
hsa-let-7a-5p	NM_030813	CLPB	TGAGGTAGTAGGTTGTATAGTT#TGCAACCTCTGCCTCC#.(((((((.((((((((.....#))))))))))))))).	4661	4677	1	-22.9	1	0.000128826	0.412	0	0	-4.84971	15	16	15	3UTR	MIRT052510	1	0
hsa-let-7a-5p	NM_030824	ZNF442	TGAGGTAGTAGGTTGTATAGTT#TGCATCCTCTGCCTCC#.(((((((.(((.((((.....#)))).)))))))))).	3075	3091	1	-19	1	0.00363278	0.456	0	0	-6.13885	14	16	10	3UTR		0	0
hsa-let-7a-5p	NM_030891	LRRC3	TGAGGTAGTAGGTTGTATAGTT#AGCATGTGCACCCTGGGACCTGCTGCCCGT#((.(((((((((((.((..((.#.))..)).))))))))))))).	3996	4026	1	-20.5	0	2.63425e-05	0.368	0	0	-6.23056	17	22	13	3UTR		0	0
hsa-let-7a-5p	NM_030901	OR7A17	TGAGGTAGTAGGTTGTATAGTT#TGCAACCTCTGCCTCC#.(((((((.((((((((.....#))))))))))))))).	1976	1992	1	-22.9	1	0.000848164	0.426	0	0	-4.84971	15	16	15	3UTR		0	0
hsa-let-7a-5p	NM_030916	NECTIN4	TGAGGTAGTAGGTTGTATAGTT#GCAATCCTCCTGCCTCAG#((((((((.(((((((......#)))).))).)))))))).	2668	2686	1	-20	1	0.00829071	0.456	0	0	-4.99396	15	18	8	3UTR		0	0
hsa-let-7a-5p	NM_030918	SNX27	TGAGGTAGTAGGTTGTATAGTT#TGCACCCTCTGCCTCT#.(((((((.(((.((((.....#)))).)))))))))).	4863	4879	1	-19	1	9.7312e-05	0.382	0	0	-6.13885	14	16	10	3UTR		0	0
hsa-let-7a-5p	NM_030945	C1QTNF3	TGAGGTAGTAGGTTGTATAGTT#AGCTCACCGCAGCCTCCGCCTCC#.(((((.(.(((((((......#.)))))))).))))).	2335	2358	1	-17.8	0	0.00160944	0.382	0	0	-6.3934	13	16	8	3UTR		0	0
hsa-let-7a-5p	NM_030946	OR14J1	TGAGGTAGTAGGTTGTATAGTT#GGCTATTAACTACTACCTCC#.(((((((((.((((.((((((#))))))))))))))))))).	5185	5205	1	-20.5	1	0.018878	0.603	0	0	-6.85115	19	20	19	3UTR		0	0
hsa-let-7a-5p	NM_030955	ADAMTS12	TGAGGTAGTAGGTTGTATAGTT#GCAGCCTGCTGACCA#...(((((((((((((......#))))))))))).)).	4952	4967	1	-19.3	0	5.40618e-05	0.412	0	0	-6.51454	13	15	11	3UTR		0	0
hsa-let-7a-5p	NM_030955	ADAMTS12	TGAGGTAGTAGGTTGTATAGTT#AGCTATTTCCCTGACTACCTCAA#((((((((((((....((((((#))))))...)))).)))))))).	5250	5273	1	-21.1	1	0.00957634	0.544	0	0	-7.05204	18	23	8	3UTR		0	0
hsa-let-7a-5p	NM_030971	SFXN3	TGAGGTAGTAGGTTGTATAGTT#TGCAACCTCTGCCTCC#.(((((((.((((((((.....#))))))))))))))).	2512	2528	1	-22.9	1	0.00121212	0.441	0	0	-4.84971	15	16	15	3UTR		0	0
hsa-let-7a-5p	NM_030978	ARPC5L	TGAGGTAGTAGGTTGTATAGTT#GACGCCAGCCTCGGCCTCAG#((((((.(.((((((.......#.))))))).)))))).	2356	2376	1	-17.6	0	1.05398e-05	0.324	0	0	-6.7707	13	16	7	3UTR		0	0
hsa-let-7a-5p	NM_031157	HNRNPA1	TGAGGTAGTAGGTTGTATAGTT#ACTTTACAACCTCTTTTGCCTTT#.(((((((.((((((((.(((.#))).))))))))...))))))).	3581	3604	1	-19.5	1	0.0468654	0.618	0	0	-4.84971	18	23	8	3UTR		1	0
hsa-let-7a-5p	NM_031215	CABLES2	TGAGGTAGTAGGTTGTATAGTT#CAGCTAGCTGCCTCAT#(((((((((.(((((.......#))))).))))))))).	2660	2676	1	-20	1	0.00700346	0.515	0	0	-5.41313	14	16	9	3UTR		0	0
hsa-let-7a-5p	NM_031215	CABLES2	TGAGGTAGTAGGTTGTATAGTT#GCAGCCTGCCCTCAA#(((((..(((((((((......#)))))))))))))).	3109	3124	1	-20.1	0	0.025152	0.426	0	0	-7.38222	14	15	14	3UTR		0	0
hsa-let-7a-5p	NM_031215	CABLES2	TGAGGTAGTAGGTTGTATAGTT#CTGTGCAGACTGGTGCTTCC#.((((((.(((..(((((((..#)))))))..))).)))))).	2860	2880	1	-19.8	1	0.000496192	0.544	0	0	-10.7429	16	20	7	3UTR		0	0
hsa-let-7a-5p	NM_031226	CYP19A1	TGAGGTAGTAGGTTGTATAGTT#AACAAAATGTATGTCTGGTTCCCCAGTAGAGCTCTACTGCCTCAA#((((((((((((((.(((....#.))).))).))))))))))).	2069	2114	1	-23.8	1	0.000110829	0.5	0	0	-4.67302	17	21	11	3UTR		1	0
hsa-let-7a-5p	NM_031292	PUS7L	TGAGGTAGTAGGTTGTATAGTT#TGCAACCTCTGCCTCT#.(((((((.((((((((.....#))))))))))))))).	12133	12149	1	-23.3	1	0.000201811	0.456	0	0	-4.84971	15	16	15	3UTR		0	0
hsa-let-7a-5p	NM_031444	GUCD1	TGAGGTAGTAGGTTGTATAGTT#GCGATCCTCCTGCCTCAG#((((((((.(((((((......#)))).))).)))))))).	2330	2348	1	-19.7	1	0.0261623	0.368	0	0	-4.99396	15	18	8	3UTR		0	0
hsa-let-7a-5p	NM_031444	GUCD1	TGAGGTAGTAGGTTGTATAGTT#TACAACCTCCGCCTCC#.(((((.(.((((((((.....#))))))))).))))).	2305	2321	1	-18.6	0	0.079185	0.397	0	0	-6.3934	14	16	9	3UTR		0	0
hsa-let-7a-5p	NM_031445	AMMECR1L	TGAGGTAGTAGGTTGTATAGTT#GGCTGCGGCCCTTCACTGCTGTGCTGGGTTCCTGCAGCCTGCTACGTTT#.((.(((((((((((((.....#.))))))))))))).)).	2935	2984	1	-22.1	0	0.000184456	0.471	1.791	2.03786	-6.82535	15	18	13	3UTR		1	1
hsa-let-7a-5p	NM_031446	C18orf21	TGAGGTAGTAGGTTGTATAGTT#AACCTGCCTACCTCAT#((((((((((((((........#))))))).))))))).	870	886	1	-19.9	1	0.030276	0.603	0	0	-4.90607	14	16	7	3UTR		0	1
hsa-let-7a-5p	NM_031468	CALN1	TGAGGTAGTAGGTTGTATAGTT#CCTACTGCCTTT#.(((((((((((..........#))))))))))).	2767	2779	1	-17.7	1	0.105949	0.471	0	0	-6.90779	11	12	11	3UTR		1	0
hsa-let-7a-5p	NM_031474	NRIP2	TGAGGTAGTAGGTTGTATAGTT#TGCCTCCTGCTGCTTCT#.(((((((((((..(((.....#)))..))))))))))).	2663	2680	1	-20.1	1	0.0171361	0.441	0	0	-5.9393	14	17	11	3UTR		0	0
hsa-let-7a-5p	NM_031482	ATG10	TGAGGTAGTAGGTTGTATAGTT#TAACAAGCTACCTCAT#(((((((((..((((.......#))))..))))))))).	2104	2120	1	-17.5	1	0.0284533	0.618	0	0	-8.2379	13	16	9	3UTR		0	1
hsa-let-7a-5p	NM_031483	ITCH	TGAGGTAGTAGGTTGTATAGTT#TGCAGCCTGGGATCTCC#.(((((..(((((((((.....#)))))))))..))))).	5106	5123	1	-17.2	0	0.000510579	0.647	0	0	-7.65065	14	17	9	3UTR		0	0
hsa-let-7a-5p	NM_031483	ITCH	TGAGGTAGTAGGTTGTATAGTT#ACAGCCTGCAAATGACTTCAT#((((((.(((((((((......#))))))))).....)))))).	3381	3402	1	-16.8	0	0.000259733	0.574	0	0	-5.48126	15	21	9	3UTR		0	0
hsa-let-7a-5p	NM_031485	GRWD1	TGAGGTAGTAGGTTGTATAGTT#TGCAACCTCCGCCTCC#.(((((.(.((((((((.....#))))))))).))))).	1752	1768	1	-18.6	0	0.00071116	0.456	0	0	-6.3934	14	16	9	3UTR		0	0
hsa-let-7a-5p	NM_031488	L3MBTL2	TGAGGTAGTAGGTTGTATAGTT#GACAGTGAGTTGTGTGGTGGGGGCAGCCTCTGCCTCAA#((((((((.(((((((......#.))))))))))))))).	2626	2664	1	-24	1	8.16557e-05	0.456	0	0	-4.99396	15	17	15	3UTR		0	0
hsa-let-7a-5p	NM_031490	LONP2	TGAGGTAGTAGGTTGTATAGTT#TGCAACCTCTGCCTCC#.(((((((.((((((((.....#))))))))))))))).	5129	5145	1	-22.9	1	0.000756135	0.426	0	0	-4.84971	15	16	15	3UTR		0	0
hsa-let-7a-5p	NM_031497	PCDHA3	TGAGGTAGTAGGTTGTATAGTT#ACTTTTCATTTGGACTTCCTACTACCTG#..((((((((((..((......#.))..)))))))))).	2907	2935	1	-19.9	1	0.0113532	0.676	0	0	-7.10297	12	16	10	3UTR		0	0
hsa-let-7a-5p	NM_031500	PCDHA4	TGAGGTAGTAGGTTGTATAGTT#GATAGTATAGCCTACTACA#....((((((((((((((.(((#))).)))))))))))))).	6279	6298	1	-20.3	0	0.0107252	0.662	0	0	-9.54656	17	19	14	3UTR		0	0
hsa-let-7a-5p	NM_031500	PCDHA4	TGAGGTAGTAGGTTGTATAGTT#GATTATAACACACATCCTTGACTTATTACCTCAA#((((((((((((((........#.)))))))))))))).	10466	10500	1	-19.4	1	0.125357	0.769	0	0	-4.90607	14	16	14	3UTR		0	0
hsa-let-7a-5p	NM_031900	AGXT2	TGAGGTAGTAGGTTGTATAGTT#ACTTAAGCATTCCTGGAGCCACCCTACCTCAG#((((((((..((((.((.....#.)).))))...)))))))).	2147	2179	1	-17.5	1	0.000695731	0.544	0	0	-6.97192	14	20	8	3UTR		0	0
hsa-let-7a-5p	NM_031907	USP26	TGAGGTAGTAGGTTGTATAGTT#GCAATCTTCCTGCCTCT#.(((((((.(((((((......#)))))))..))))))).	3723	3740	1	-19	1	0.0337181	0.574	0	0	-4.84971	14	17	7	3UTR		0	0
hsa-let-7a-5p	NM_031910	C1QTNF6	TGAGGTAGTAGGTTGTATAGTT#GGCTAGAGTGCAGTGGTGCAATCTCAGTTCACTGCAACCTCTGCCTCC#.(((((((.((((((((.....#.))))))))))))))).	1397	1445	1	-23.1	1	0.000321512	0.426	0	0	-4.84971	15	17	15	3UTR		0	0
hsa-let-7a-5p	NM_031912	SYT15	TGAGGTAGTAGGTTGTATAGTT#GGCATCGTGCAGCCTGCACGTCAA#(((.((.(((((((((((....#.))))))))))))).))).	2253	2277	1	-21.9	0	0.00137573	0.515	0	0	-8.51328	16	19	13	3UTR		0	0
hsa-let-7a-5p	NM_031924	RSPH3	TGAGGTAGTAGGTTGTATAGTT#TGCAGCCTTGACCTCC#.(((((...((((((((.....#))))))))..))))).	3322	3338	1	-17.7	0	0.0176003	0.397	0	0	-8.70704	13	16	8	3UTR		0	0
hsa-let-7a-5p	NM_031936	GPR61	TGAGGTAGTAGGTTGTATAGTT#AGCCTACTTCCTCAC#(((((.((((((((........#)))))))).))))).	4112	4127	1	-18.9	0	0.00277636	0.588	0	0	-6.80703	13	15	8	3UTR		1	0
hsa-let-7a-5p	NM_031944	MIXL1	TGAGGTAGTAGGTTGTATAGTT#GATTATTTCGACAGCCCCCTTGCCTCT#.(((((((..((((((......#.))))))..)).))))).	1239	1266	1	-17	1	0.0792415	0.588	0	0	-6.09222	13	18	6	3UTR		0	0
hsa-let-7a-5p	NM_031954	KCTD10	TGAGGTAGTAGGTTGTATAGTT#ACTTACCACAACTTGTGCCTCCTGGGTTCAAGCGATTCTGCTGCCTCAG#((((((((((((((((......#.))))).))))))))))).	2901	2950	1	-22.1	1	0.00202459	0.412	0	0	-3.93757	16	19	11	3UTR		1	0
hsa-let-7a-5p	NM_031993	PCDHGA1	TGAGGTAGTAGGTTGTATAGTT#TGCAGCCACTACCTCC#.((((((((.(((((((.....#))))))))))))))).	3249	3265	1	-22.7	1	0.000442993	0.382	0	0	-5.03583	15	16	15	3UTR		0	0
hsa-let-7a-5p	NM_032013	NDRG3	TGAGGTAGTAGGTTGTATAGTT#TGCAACCTCTGCCC#...(((((.((((((((.....#))))))))))))).	2387	2401	1	-18.6	0	0.000699547	0.412	0	0	-7.57093	13	14	13	3UTR		0	0
hsa-let-7a-5p	NM_032043	BRIP1	TGAGGTAGTAGGTTGTATAGTT#TGCAACCTCTGCCTCG#.(((((((.((((((((.....#))))))))))))))).	7027	7043	1	-23.6	1	0.000187151	0.456	0	0	-4.84971	15	16	15	3UTR		0	0
hsa-let-7a-5p	NM_032087	PCDHGA7	TGAGGTAGTAGGTTGTATAGTT#CTATGTTCCAACCTACTTTCTTAA#(((((.((((((((((((((..#)))))...))))))))).))))).	2836	2860	1	-19.1	0	0.366877	0.691	0	0	-5.83853	19	24	9	3UTR		0	0
hsa-let-7a-5p	NM_032103	PPP1R12B	TGAGGTAGTAGGTTGTATAGTT#TTGTTTTAATAGGAAATAGACCTGCTGCTTCAT#((((((((((((((........#.)))))))))))))).	6782	6815	1	-21.2	1	0.0027228	0.588	0	0	-4.90607	14	16	14	3UTR		1	1
hsa-let-7a-5p	NM_032104	PPP1R12B	TGAGGTAGTAGGTTGTATAGTT#TTGTTTTAATAGGAAATAGACCTGCTGCTTCAT#((((((((((((((........#.)))))))))))))).	6963	6996	1	-21.2	1	0.0027228	0.588	0	0	-4.90607	14	16	14	3UTR		1	1
hsa-let-7a-5p	NM_032116	KATNAL1	TGAGGTAGTAGGTTGTATAGTT#TGCAACCTCTGCCTCC#.(((((((.((((((((.....#))))))))))))))).	2539	2555	1	-22.9	1	0.00324259	0.485	0	0	-4.84971	15	16	15	3UTR		1	1
hsa-let-7a-5p	NM_032123	KIRREL2	TGAGGTAGTAGGTTGTATAGTT#GCGACCTTACTCCTCC#.((((.((((((((((......#))))))).))))))).	2148	2164	1	-17.9	0	0.000289004	0.485	0	0	-5.69428	14	16	7	3UTR		0	0
hsa-let-7a-5p	NM_032143	ZRANB3	TGAGGTAGTAGGTTGTATAGTT#GATTATACAACCACAGTTGTTCCTCAG#(((((..((.((((((((((((#)))))))))))))).......))))).	4828	4855	1	-19	0	0.0265371	0.691	0	0	-8.62473	19	27	14	3UTR		0	0
hsa-let-7a-5p	NM_032144	RAB6C	TGAGGTAGTAGGTTGTATAGTT#GGCTTGGTTAACGAGCAGTATGTTCACAGCCTGCTTTATCTCT#.(((((((((((((((......#.))))))))))..))))).	1401	1444	1	-19.4	1	0.083752	0.5	0	0	-3.79332	15	19	10	3UTR		0	0
hsa-let-7a-5p	NM_032147	USP44	TGAGGTAGTAGGTTGTATAGTT#CTATGCAAGTTGTTACCTCAA#(((((((((((.((((((((..#)))))))).))))))))))).	3937	3958	1	-22.8	1	0.00341505	0.706	0.699053	-0.0907001	-7.28438	19	21	11	3UTR		1	1
hsa-let-7a-5p	NM_032151	PCBD2	TGAGGTAGTAGGTTGTATAGTT#TGCAACCTCTGCCTCC#.(((((((.((((((((.....#))))))))))))))).	1082	1098	1	-22.9	1	0.00442915	0.397	0	0	-4.84971	15	16	15	3UTR		0	0
hsa-let-7a-5p	NM_032156	CAPRIN2	TGAGGTAGTAGGTTGTATAGTT#GTACACGTCTACCCTCTGCCTCAG#((((((((..((((((((....#))))).....)))..)))))))).	4187	4211	1	-19.6	1	0.00359228	0.412	0	0	-6.23647	16	24	8	3UTR		0	0
hsa-let-7a-5p	NM_032169	ACAD11	TGAGGTAGTAGGTTGTATAGTT#CAATCTAGTGCCTCC#.((((((.(((((((.......#))))))).)))))).	2619	2634	1	-18.6	1	0.0323349	0.485	0	0	-6.34001	13	15	7	3UTR		0	0
hsa-let-7a-5p	NM_032173	ZNRF3	TGAGGTAGTAGGTTGTATAGTT#GGCTGGAGTGCAATGGCGCGATCTCACCTCACTGCAACCTCTGCCTCC#.(((((((.((((((((.....#.))))))))))))))).	5127	5175	1	-23.1	1	0.00595715	0.382	0	0	-4.84971	15	17	15	3UTR		0	0
hsa-let-7a-5p	NM_032175	UTP15	TGAGGTAGTAGGTTGTATAGTT#TGCAACCTCTGCCCTCC#.(((((((.((((((((.....#))))))))))))).)).	2845	2862	1	-19.1	1	0.00448975	0.426	0	0	-4.84971	15	17	13	3UTR		1	0
hsa-let-7a-5p	NM_032175	UTP15	TGAGGTAGTAGGTTGTATAGTT#TACCTGCCTCTGCCTCC#.(((((((.((((.(((.....#)))..))))))))))).	3008	3025	1	-18	1	0.0420206	0.471	0	0	-5.70655	14	17	11	3UTR		1	0
hsa-let-7a-5p	NM_032177	PHAX	TGAGGTAGTAGGTTGTATAGTT#TGCCCACCTCTGCCTCC#.(((((((.((((.(((.....#)))..))))))))))).	2293	2310	1	-16.9	1	0.129201	0.426	0	0	-5.70655	14	17	11	3UTR		0	0
hsa-let-7a-5p	NM_032186	ZNF644	TGAGGTAGTAGGTTGTATAGTT#ACTCCAGTTGCATTTCTCAGACAATAAAGTGGTGCATCCATGCTACCTCC#.(((((((((((.(((((....#.))))).)).))))))))).	1077	1127	1	-22	1	0.0157939	0.603	0	0	-5.08246	16	20	9	3UTR	MIRT052493	1	1
hsa-let-7a-5p	NM_032214	SLA2	TGAGGTAGTAGGTTGTATAGTT#CTTGATTTCCCTGCTGCCTCC#.(((((((((((..........#.))))))))))).	2329	2350	1	-20	1	0.00152533	0.471	0	0	-6.90779	11	13	11	3UTR		0	0
hsa-let-7a-5p	NM_032263	IQCG	TGAGGTAGTAGGTTGTATAGTT#GACTTGGAGAGAGTTAAGAAACACCTGGTACCTCAA#(((((((.((((.(((......#.))))))).))))))).	1775	1811	1	-19.9	1	0.0436116	0.588	0	0	-7.54034	14	17	7	3UTR		0	0
hsa-let-7a-5p	NM_032264	NBPF3	TGAGGTAGTAGGTTGTATAGTT#AATTTGCTGCCTCAA#((((((((((((((........#)))))))))))))).	3632	3647	1	-18.8	1	0.130314	0.632	0	0	-4.90607	14	15	14	3UTR		0	0
hsa-let-7a-5p	NM_032266	C2orf16	TGAGGTAGTAGGTTGTATAGTT#CTGCTCAGCCACTGCCTCC#.((((((((.(((((..(((..#)))..))))))))))))).	6073	6092	1	-21.4	1	0.00545134	0.382	0	0	-5.26888	16	19	13	3UTR		0	0
hsa-let-7a-5p	NM_032271	TRAF7	TGAGGTAGTAGGTTGTATAGTT#ACAGCCTGGGCCTCT#.(((((..((((((((......#)))))))).))))).	3495	3510	1	-18.8	0	2.55543e-05	0.382	0	0	-7.65065	13	15	8	3UTR	MIRT052480	0	0
hsa-let-7a-5p	NM_032280	ZCCHC9	TGAGGTAGTAGGTTGTATAGTT#ACTATCATGAGTTACTACCTCAT#(((((((((((.(((((((((.#))))).)))).))))))))))).	1313	1336	1	-22.5	1	0.00222797	0.588	0	0	-7.28438	20	23	11	3UTR	MIRT052387	0	1
hsa-let-7a-5p	NM_032288	FYTTD1	TGAGGTAGTAGGTTGTATAGTT#TGCAGCCTCTGCCTCC#.(((((((.((((((((.....#))))))))))))))).	5999	6015	1	-22.9	1	0.000108976	0.426	0	0	-4.84971	15	16	15	3UTR		0	0
hsa-let-7a-5p	NM_032288	FYTTD1	TGAGGTAGTAGGTTGTATAGTT#TGCAGCCTCTGCCTCC#.(((((((.((((((((.....#))))))))))))))).	6323	6339	1	-22.9	1	0.000505661	0.441	0	0	-4.84971	15	16	15	3UTR		0	0
hsa-let-7a-5p	NM_032289	PSD2	TGAGGTAGTAGGTTGTATAGTT#AGCTCTCTGTACTTTCCCCATGCTGCCTCAA#((((((((((((..((((((..#.)))))).....)).)))))))))).	4205	4236	1	-22.2	1	0.0254442	0.5	0.00855196	0.280079	-6.08354	18	26	10	3UTR		0	0
hsa-let-7a-5p	NM_032296	FLYWCH1	TGAGGTAGTAGGTTGTATAGTT#TGCAGCCTCTGCTACCTG#..(((((((((((((((.....#))))))))..))))))).	4361	4379	1	-20.5	1	8.39816e-05	0.338	0	0	-4.957	15	18	8	3UTR		0	0
hsa-let-7a-5p	NM_032296	FLYWCH1	TGAGGTAGTAGGTTGTATAGTT#GCCGCCTGCTGCCA#...((((((((((.((......#)).)))))))))).	3086	3100	1	-19.2	0	4.84671e-06	0.309	0	0	-7.37138	12	14	10	3UTR		0	0
hsa-let-7a-5p	NM_032312	YIPF4	TGAGGTAGTAGGTTGTATAGTT#TGCAACCTCTGCCTCC#.(((((((.((((((((.....#))))))))))))))).	8804	8820	1	-22.9	1	0.0014351	0.412	0	0	-4.84971	15	16	15	3UTR		0	0
hsa-let-7a-5p	NM_032325	EIF1AD	TGAGGTAGTAGGTTGTATAGTT#GGCTGGTCTCGAACTCCTGACCTTAAATGAGCCTCCTGCCTCAG#((((((((.(((((........#.))))).)))))))).	2298	2342	1	-19.7	1	0.0031613	0.441	0	0	-5.96246	13	16	8	3UTR		0	0
hsa-let-7a-5p	NM_032329	ING5	TGAGGTAGTAGGTTGTATAGTT#TGCAACCTCTGCTTCC#.(((((((.((((((((.....#))))))))))))))).	3108	3124	1	-20.2	1	0.00409306	0.471	0	0	-4.84971	15	16	15	3UTR		0	0
hsa-let-7a-5p	NM_032338	LLPH	TGAGGTAGTAGGTTGTATAGTT#GGCTATGTGATATAGCCTATTGCTTCT#.(((((((((((((((((....#.))))))))))))))))).	5633	5660	1	-22.9	1	1.06361e-05	0.603	0	0	-3.79332	17	19	17	3UTR		0	0
hsa-let-7a-5p	NM_032342	PGAP4	TGAGGTAGTAGGTTGTATAGTT#GACCTCTCCCTCCACACAGCCACACTGCCTCAT#(((((((((.((((((......#.))))))..))))))))).	1718	1751	1	-21.7	1	0.00885431	0.368	0	0	-5.18008	15	19	9	3UTR		0	0
hsa-let-7a-5p	NM_032352	BRMS1L	TGAGGTAGTAGGTTGTATAGTT#CTGTGCAGATCACTACTTCAT#(((((((((.((((((((((..#))))))).)))))))))))).	2403	2424	1	-20	1	0.0107039	0.618	0	0	-5.18008	19	21	12	3UTR		0	0
hsa-let-7a-5p	NM_032372	DYDC2	TGAGGTAGTAGGTTGTATAGTT#CAGCCTACTCCTTT#.((((.(((((((((.......#))))))))))))).	852	866	1	-18	0	0.0605815	0.588	0	0	-5.92733	13	14	13	3UTR		0	0
hsa-let-7a-5p	NM_032408	BAZ1B	TGAGGTAGTAGGTTGTATAGTT#GGCAGTGCTGTGTCTGCTGCCTCC#.(((((((((((...((((((.#.))))))))))))))))).	5417	5441	1	-21	1	0.00097933	0.368	0	0	-6.67474	17	19	17	3UTR	MIRT052553	0	0
hsa-let-7a-5p	NM_032410	HOOK3	TGAGGTAGTAGGTTGTATAGTT#TGCAGCCTCTGCCTCC#.(((((((.((((((((.....#))))))))))))))).	5192	5208	1	-22.9	1	0.000294187	0.368	0	0	-4.84971	15	16	15	3UTR		0	0
hsa-let-7a-5p	NM_032414	PROK1	TGAGGTAGTAGGTTGTATAGTT#CAACCTGCTGGCTTT#.(((.((((((((((.......#)))))))))).))).	1353	1368	1	-18.5	0	0.000108425	0.516	0	0	-8.14541	13	15	10	3UTR		0	0
hsa-let-7a-5p	NM_032424	MSANTD4	TGAGGTAGTAGGTTGTATAGTT#ACTGTGCAATGCATACCTCCTCAA#(((((..(((.((((((((((.#))))))))))...)))..))))).	2862	2886	1	-20.3	0	0.0699669	0.515	0	0	-10.207	18	24	10	3UTR		0	0
hsa-let-7a-5p	NM_032440	LCOR	TGAGGTAGTAGGTTGTATAGTT#TGCAGCCATAGTACCTTT#.((((((.(((((((((.....#))))))).)).)))))).	4059	4077	1	-18.5	1	0.0281899	0.618	0	0	-6.10696	15	18	7	3UTR		1	0
hsa-let-7a-5p	NM_032449	CC2D1B	TGAGGTAGTAGGTTGTATAGTT#AACCCCTGCGTGGCAACTGTGTACAGCTTACCCCTGCCTCC#.(((((((((((((((((((((#.))))..)))))))))))...)))))).	3323	3364	1	-21.8	1	0.00871745	0.456	0	0	-3.79332	21	28	11	3UTR		0	0
hsa-let-7a-5p	NM_032453	ZNF527	TGAGGTAGTAGGTTGTATAGTT#TGCAGCCTCTGCCTCC#.(((((((.((((((((.....#))))))))))))))).	2224	2240	1	-22.9	1	8.93472e-05	0.412	0	0	-4.84971	15	16	15	3UTR		0	0
hsa-let-7a-5p	NM_032459	EFS	TGAGGTAGTAGGTTGTATAGTT#ACAGCTCTGCTCCTCC#.((((.((((((((((......#))))).))))))))).	1566	1582	1	-17.9	0	0.0324513	0.382	0	0	-5.69428	14	16	9	3UTR		0	0
hsa-let-7a-5p	NM_032482	DOT1L	TGAGGTAGTAGGTTGTATAGTT#ACTGTATTACTTCTGCCTCC#.(((((((.((((.(((((((.#))))))).))))))))))).	6843	6863	1	-20.7	1	0.0801254	0.5	0	0	-5.70655	18	20	11	3UTR		0	0
hsa-let-7a-5p	NM_032485	MCM8	TGAGGTAGTAGGTTGTATAGTT#GCAACCTCCGCCTCC#.(((((.(.(((((((......#)))))))).))))).	5770	5785	1	-17.7	0	0.000262007	0.382	0	0	-6.3934	13	15	8	3UTR		0	0
hsa-let-7a-5p	NM_032493	AP1M1	TGAGGTAGTAGGTTGTATAGTT#TACAACCTCTGCCTCC#.(((((((.((((((((.....#))))))))))))))).	7478	7494	1	-22.9	1	0.0104478	0.5	0	0	-4.84971	15	16	15	3UTR		0	0
hsa-let-7a-5p	NM_032494	ZC3H8	TGAGGTAGTAGGTTGTATAGTT#TGCAAGCTCTGCCTCC#.(((((((.((.(((((.....#))))).))))))))).	3703	3719	1	-18.8	1	0.00143083	0.397	0	0	-8.19652	14	16	9	3UTR		0	0
hsa-let-7a-5p	NM_032504	UNC80	TGAGGTAGTAGGTTGTATAGTT#GACTACACAGCCGACTTCCCTCAG#(((((.(((.((((((.(((((#))))).)))))).)))..))))).	13536	13560	1	-22.2	0	0.071011	0.662	0	0	-7.08104	19	24	6	3UTR		0	0
hsa-let-7a-5p	NM_032511	FAXC	TGAGGTAGTAGGTTGTATAGTT#ACCTACCTACCTCAC#(((((((((((((.........#)))))).))))))).	2193	2208	1	-18.3	1	0.0112055	0.5	0	0	-5.76291	13	15	7	3UTR		1	1
hsa-let-7a-5p	NM_032522	ZBTB37	TGAGGTAGTAGGTTGTATAGTT#GCAATCTGCCTGCCTCAG#((((((((((((((((......#))))))))).))))))).	3599	3617	1	-22.1	1	0.00503489	0.471	0	0	-3.93757	16	18	9	3UTR	MIRT574367	1	0
hsa-let-7a-5p	NM_032552	DAB2IP	TGAGGTAGTAGGTTGTATAGTT#GCAGCCTGCACCTG#..((((.(((((((((......#))))))))))))).	3633	3647	1	-19.3	0	5.75293e-05	0.338	0	0	-6.50069	13	14	13	3UTR		0	0
hsa-let-7a-5p	NM_032553	GPR174	TGAGGTAGTAGGTTGTATAGTT#GCCTACTACCTG#..(((((((((((.........#))))))))))).	3504	3516	1	-18.6	1	0.00689349	0.515	0	0	-6.78234	11	12	11	3UTR		0	0
hsa-let-7a-5p	NM_032554	HCAR1	TGAGGTAGTAGGTTGTATAGTT#TGCAACCTCTGCCTCC#.(((((((.((((((((.....#))))))))))))))).	1936	1952	1	-22.9	1	0.000716576	0.382	0	0	-4.84971	15	16	15	3UTR		0	0
hsa-let-7a-5p	NM_032554	HCAR1	TGAGGTAGTAGGTTGTATAGTT#ACTGTGCAGCCTAGTGA#.....((.(((((((((((((.#))))))))))))).)).	3448	3465	1	-19.6	0	0.000293633	0.618	0	0	-15.9792	15	17	13	3UTR		0	0
hsa-let-7a-5p	NM_032581	FAM126A	TGAGGTAGTAGGTTGTATAGTT#TACGGCCTACTGAAAGCCTA#..(((((((((((((((.....#)))))))))))....)))).	10135	10155	1	-18.8	1	0.00375993	0.647	0	0	-4.957	15	20	11	3UTR		0	0
hsa-let-7a-5p	NM_032584	ZNF347	TGAGGTAGTAGGTTGTATAGTT#GGCCTCAAGCATTCCTCCTGCCTCAG#((((((((.(((.(((......#.)))..))).)))))))).	6396	6422	1	-18.8	1	0.0158124	0.485	0	0	-6.28309	14	19	8	3UTR		0	0
hsa-let-7a-5p	NM_032591	SLC9A7	TGAGGTAGTAGGTTGTATAGTT#TGCAACCTCTGCCTCAC#((((((((.((((((((.....#)))))))))))))))).	3122	3139	1	-24.2	1	4.91494e-05	0.412	0	0	-4.99396	16	17	16	3UTR		0	0
hsa-let-7a-5p	NM_032594	INSM2	TGAGGTAGTAGGTTGTATAGTT#CTATACAGCTTCTGTCTCAA#((((((((.(((((((((((..#))))))))))))))))))).	2213	2233	1	-21.2	1	0.00214351	0.574	-0.172928	0.0739251	-4.99396	19	20	19	3UTR		0	0
hsa-let-7a-5p	NM_032603	LOXL3	TGAGGTAGTAGGTTGTATAGTT#ACACTGCAGCCTCTCCCTCAC#(((((.((.((((((((..((.#))..)))))))))).))))).	3211	3232	1	-19.4	0	0.0416271	0.397	0	0	-6.89492	17	21	10	3UTR		0	0
hsa-let-7a-5p	NM_032603	LOXL3	TGAGGTAGTAGGTTGTATAGTT#CTGAGGCTGCCATTACCTCAG#(((((((((.(((.((.(((..#)))..)).)))))))))))).	2388	2409	1	-18.2	1	0.000777479	0.441	0	0	-6.03692	17	21	12	3UTR		0	0
hsa-let-7a-5p	NM_032649	CNDP1	TGAGGTAGTAGGTTGTATAGTT#ACTATATTAACCTCTTGCCTCC#.(((((((.((((((((((((.#))))))).))))).))))))).	2201	2223	1	-21.4	1	0.135854	0.632	0	0	-4.84971	19	22	7	3UTR		0	0
hsa-let-7a-5p	NM_032711	MAFG	TGAGGTAGTAGGTTGTATAGTT#AGCCGCAGCCTGCTGCACCGT#((..((((((((((((......#.))))))))))))..)).	4002	4023	1	-20.9	0	0.000202658	0.441	0	0	-8.52714	14	18	12	3UTR		0	0
hsa-let-7a-5p	NM_032718	MFSD9	TGAGGTAGTAGGTTGTATAGTT#ACAGCCTGCTCCTGGA#(.(((.((((((((((......#))))))))))))).).	2407	2423	1	-19.5	0	2.56849e-05	0.441	0	0	-7.00221	14	16	13	3UTR		0	0
hsa-let-7a-5p	NM_032728	PLPP7	TGAGGTAGTAGGTTGTATAGTT#GCCCCCAACCTACTGCCTGAT#(.(((((((((((((.......#.))))))))))))).).	1495	1516	1	-22.8	1	0.0625625	0.412	0	0	-5.3343	14	17	13	3UTR		0	0
hsa-let-7a-5p	NM_032780	TMEM25	TGAGGTAGTAGGTTGTATAGTT#GCTATGTAGCCTTGTTCCCTCAG#(((((....((((((((((((.#)))))))))))).....))))).	1615	1638	1	-18.8	0	0.00900133	0.544	0	0	-10.7522	17	23	12	3UTR		0	0
hsa-let-7a-5p	NM_032786	ZC3H10	TGAGGTAGTAGGTTGTATAGTT#ATGTCTCCTGCTACCTCT#.(((((((((((..........#.))))))))))).	2849	2867	1	-20.1	1	0.091786	0.515	0	0	-6.90779	11	13	11	3UTR		1	0
hsa-let-7a-5p	NM_032797	AIFM2	TGAGGTAGTAGGTTGTATAGTT#TGCAACCTACGCCTTC#.(((((.((((((((((.....#))))))))))))))).	1936	1952	1	-20.4	0	0.00027338	0.441	0	0	-5.33701	15	16	15	3UTR		0	0
hsa-let-7a-5p	NM_032801	JAM3	TGAGGTAGTAGGTTGTATAGTT#GCAGCCTTACTTCAT#(((((((..(((((((......#)))))))))))))).	1405	1420	1	-16.2	1	0.00263247	0.485	-0.116899	0.369927	-7.3076	14	15	14	3UTR		0	0
hsa-let-7a-5p	NM_032802	SPPL2A	TGAGGTAGTAGGTTGTATAGTT#TACAACCTCTGCCTCC#.(((((((.((((((((.....#))))))))))))))).	4254	4270	1	-22.9	1	0.0589312	0.485	0	0	-4.84971	15	16	15	3UTR		0	0
hsa-let-7a-5p	NM_032812	PLXDC2	TGAGGTAGTAGGTTGTATAGTT#TTATATACTCCTATTACCTTAT#((((((((((((..(((((...#.))))).)))))))))))).	7626	7648	1	-20.7	1	0.130042	0.676	0	0	-6.08354	17	20	12	3UTR		0	0
hsa-let-7a-5p	NM_032817	ITIH5	TGAGGTAGTAGGTTGTATAGTT#TCTACTGCCTCT#.(((((((((((..........#))))))))))).	2479	2491	1	-17.7	1	0.210555	0.426	0	0	-6.90779	11	12	11	3UTR		0	0
hsa-let-7a-5p	NM_032819	ZNF341	TGAGGTAGTAGGTTGTATAGTT#CTGTACAATGGGGCTTACGATACTACTACCTCAT#(((((((((((((((((.((((#.)))))))))).))))))))))).	3189	3223	1	-24.5	1	0.0421668	0.529	0	0	-3.93757	21	24	11	3UTR		1	1
hsa-let-7a-5p	NM_032825	ZNF382	TGAGGTAGTAGGTTGTATAGTT#CTTTCATATACAGCTTATTACCTTC#.((((((((((((((((((...#.)))))))))))))))))).	2302	2327	1	-23.5	1	0.0967522	0.691	0	0	-3.79332	18	20	18	3UTR		0	0
hsa-let-7a-5p	NM_032825	ZNF382	TGAGGTAGTAGGTTGTATAGTT#TGCAACCTCTACCTCAA#((((((((.((((((((.....#)))))))))))))))).	4657	4674	1	-24.5	1	0.0390451	0.485	0	0	-4.99396	16	17	16	3UTR		0	0
hsa-let-7a-5p	NM_032826	SLC35B4	TGAGGTAGTAGGTTGTATAGTT#ACCAGAGATTGCTCAGTGTGCAGCCTGCTACCTCAC#(((((((((((((((((((.(.#.).))))))))))))))))))).	5751	5787	1	-32.2	1	7.59386e-05	0.485	0	0	-3.93757	20	23	19	3UTR		0	0
hsa-let-7a-5p	NM_032828	ZNF587	TGAGGTAGTAGGTTGTATAGTT#TGCAACCTCTGCCTCC#.(((((((.((((((((.....#))))))))))))))).	2701	2717	1	-22.9	1	0.0125691	0.471	-0.664686	-0.00149469	-4.84971	15	16	15	3UTR	MIRT457681	0	1
hsa-let-7a-5p	NM_032828	ZNF587	TGAGGTAGTAGGTTGTATAGTT#ATGCAATCCTCCTACCTCAG#((((((((.(((((((((....#)))))).))).)))))))).	2135	2155	1	-22.1	1	0.0295807	0.471	0.57655	0.119601	-4.99396	17	20	8	3UTR	MIRT457681	0	1
hsa-let-7a-5p	NM_032837	FAM104A	TGAGGTAGTAGGTTGTATAGTT#ACAGCCTGCTAACCTA#..((((((((((((((......#))))))))))).))).	2118	2134	1	-20.2	1	0.0013574	0.485	-0.0275801	0.0696722	-4.957	14	16	11	3UTR	MIRT574790	1	1
hsa-let-7a-5p	NM_032853	PWWP3A	TGAGGTAGTAGGTTGTATAGTT#GGCTCAGCAGCGTTGCATGTACGGGCCTCGTACTGCCTCAT#(((((((((((((((((((((.#.)).))))))).)))...))))))))).	3895	3936	1	-22.2	1	0.00164852	0.397	0	0	-3.93757	21	28	9	3UTR		0	0
hsa-let-7a-5p	NM_032856	WDR73	TGAGGTAGTAGGTTGTATAGTT#GGCTTTCCTGGGTGCCACCTGCTTCTCAA#(((((.(((((((.((((....#.)))).)))))))))))).	3177	3206	1	-19.3	0	0.0209341	0.471	0	0	-6.69537	16	19	12	3UTR		0	0
hsa-let-7a-5p	NM_032866	CGNL1	TGAGGTAGTAGGTTGTATAGTT#TGCAACCTCTGCCTCC#.(((((((.((((((((.....#))))))))))))))).	4574	4590	1	-22.9	1	0.0100135	0.426	0	0	-4.84971	15	16	15	3UTR		1	0
hsa-let-7a-5p	NM_032875	FBXL20	TGAGGTAGTAGGTTGTATAGTT#TGCAACCTCTGCCTCC#.(((((((.((((((((.....#))))))))))))))).	6732	6748	1	-22.9	1	0.000300065	0.485	0	0	-4.84971	15	16	15	3UTR	MIRT548270	0	0
hsa-let-7a-5p	NM_032900	ARHGAP19	TGAGGTAGTAGGTTGTATAGTT#AGCAGCATAACCTTCTACCTTG#.(((((((.(((((((......#.))))))).))))))).	3777	3799	1	-18.5	1	0.218131	0.647	0	0	-4.84971	14	17	7	3UTR		0	0
hsa-let-7a-5p	NM_032959	POLR2J2	TGAGGTAGTAGGTTGTATAGTT#TGCAACCTCTGCCTCAC#((((((((.((((((((.....#)))))))))))))))).	1402	1419	1	-24.2	1	0.00437845	0.412	0	0	-4.99396	16	17	16	3UTR		0	0
hsa-let-7a-5p	NM_033026	PCLO	TGAGGTAGTAGGTTGTATAGTT#TCTATTCAGACAACTTGCTGCTTTC#.(((((((((((((((......#.))))))))))))))).	16173	16198	1	-19.7	1	0.0090168	0.632	0	0	-3.79332	15	17	15	3UTR		0	0
hsa-let-7a-5p	NM_033026	PCLO	TGAGGTAGTAGGTTGTATAGTT#AGCTTAAAACCTGCTGCTTTAT#((((((((((((((....((((#))))...)))))))))))))).	17571	17593	1	-20.8	1	0.0231323	0.603	0	0	-4.90607	18	22	14	3UTR		0	0
hsa-let-7a-5p	NM_033034	TRIM5	TGAGGTAGTAGGTTGTATAGTT#GGCTGGAGTGCAATGGCACGATCTCGGTTCACTGCAACCTCCACCTCT#.(((((.(.((((((((.....#.))))))))).))))).	2384	2432	1	-18.9	0	0.0509928	0.456	0	0	-6.3934	14	17	9	3UTR	MIRT052397	0	0
hsa-let-7a-5p	NM_033049	MUC13	TGAGGTAGTAGGTTGTATAGTT#AGCTTGCAACCTAGCCTCAC#((((((..(((((((((.((((#))))))))))))))))))).	2146	2166	1	-21.7	0	0.0185541	0.515	0	0	-7.7949	19	20	19	3UTR		0	0
hsa-let-7a-5p	NM_033092	TRIM5	TGAGGTAGTAGGTTGTATAGTT#GCAATTCTCCTGCCTCAG#((((((((.(((((((......#))))).)).)))))))).	2701	2719	1	-17.4	1	0.0297643	0.456	0.771968	0.311654	-4.99396	15	18	8	3UTR	MIRT052397	0	0
hsa-let-7a-5p	NM_033092	TRIM5	TGAGGTAGTAGGTTGTATAGTT#TAGAACCTCTGACCTCAG#((((((((.(((((.((.....#)).)))))))).))))).	2817	2835	1	-17.1	1	0.00182445	0.412	0.880315	1.15656	-5.72941	15	18	8	3UTR	MIRT052397	0	0
hsa-let-7a-5p	NM_033105	DNAJC5B	TGAGGTAGTAGGTTGTATAGTT#AATTGTACAGCCTTTATGAACCTGCCC#...(((((.(((((((((((((#)))))))))))))........))))).	1159	1186	1	-18.6	0	0.0110746	0.559	2.24135	1.57519	-7.57093	18	27	13	3UTR		0	0
hsa-let-7a-5p	NM_033115	TBCK	TGAGGTAGTAGGTTGTATAGTT#AGCTAACAACCTCTGCCTCT#.(((((((.(((((((.(((((#))))))))))))))))))).	3922	3942	1	-25	1	0.02664	0.647	0	0	-4.84971	19	20	19	3UTR		0	0
hsa-let-7a-5p	NM_033115	TBCK	TGAGGTAGTAGGTTGTATAGTT#TTATACCTCTTGCTACCTTC#.(((((((((((..((((((..#))))))..))))))))))).	5856	5876	1	-20.8	1	0.0374969	0.603	0	0	-5.9393	17	20	11	3UTR		0	0
hsa-let-7a-5p	NM_033116	NEK9	TGAGGTAGTAGGTTGTATAGTT#TGCAACCTCTGCCTCC#.(((((((.((((((((.....#))))))))))))))).	7359	7375	1	-22.9	1	0.00361386	0.397	6.37119	5.45996	-4.84971	15	16	15	3UTR		1	0
hsa-let-7a-5p	NM_033117	RBM18	TGAGGTAGTAGGTTGTATAGTT#CTTTATGCCTGCCTACCTCT#.((((((((((((.........#.)))))).)))))).	2763	2783	1	-18.1	1	0.0617305	0.544	1.50362	1.71834	-5.61866	12	15	6	3UTR		0	0
hsa-let-7a-5p	NM_033131	WNT3A	TGAGGTAGTAGGTTGTATAGTT#CATCCTCTGCCTCAA#((((((((.(((.((.......#)).))))))))))).	2912	2927	1	-17.6	1	0.0362895	0.559	-3.5677	-0.380084	-6.51614	13	15	11	3UTR		0	0
hsa-let-7a-5p	NM_033143	FGF5	TGAGGTAGTAGGTTGTATAGTT#AGCTATAATACCTATGCCTCAG#(((((((.(((((..(((((((#)))))))..)))))))))))).	640	662	1	-22.8	1	0.0213546	0.618	5.28113	3.75634	-7.8435	19	22	12	3UTR		1	0
hsa-let-7a-5p	NM_033167	B3GALNT1	TGAGGTAGTAGGTTGTATAGTT#AATTATAATGGAGCAGAAAATCTATTGCCTCAT#((((((((((((((........#.)))))))))))))).	3200	3233	1	-19.2	1	0.0124205	0.662	0	0	-4.90607	14	16	14	3UTR		0	0
hsa-let-7a-5p	NM_033169	B3GALNT1	TGAGGTAGTAGGTTGTATAGTT#AATTATAATGGAGCAGAAAATCTATTGCCTCAT#((((((((((((((........#.)))))))))))))).	3260	3293	1	-19.2	1	0.0124205	0.662	0	0	-4.90607	14	16	14	3UTR		0	0
hsa-let-7a-5p	NM_033182	FBXO44	TGAGGTAGTAGGTTGTATAGTT#TGCAAGCTCTGCCTCC#.(((((((.((.(((((.....#))))).))))))))).	2633	2649	1	-18.8	1	0.000693185	0.368	0.213674	0.290417	-8.19652	14	16	9	3UTR		0	0
hsa-let-7a-5p	NM_033215	PPP1R3F	TGAGGTAGTAGGTTGTATAGTT#CTGTGCAACCTGCTGGAGCTTTAT#((((((((((((((((((((..#))))))))))))))...)))))).	2815	2839	1	-24.1	1	0.00870948	0.691	0	0	-3.93757	20	24	14	3UTR		0	0
hsa-let-7a-5p	NM_033222	PSIP1	TGAGGTAGTAGGTTGTATAGTT#CTATACAAGTACTCACTCC#.(((..((((..((((((((..#)))))))).))))..))).	2365	2384	1	-15.4	0	0.363609	0.735	2.15258	1.48486	-15.9849	15	19	8	3UTR		0	0
hsa-let-7a-5p	NM_033223	GABRG3	TGAGGTAGTAGGTTGTATAGTT#ACAGTGAACACAACCTGTTATCTTG#.(((((((((((((((......#.))))))))))))))).	2643	2668	1	-17.2	1	0.00237308	0.603	2.06009	2.5309	-3.79332	15	17	15	3UTR		0	0
hsa-let-7a-5p	NM_033224	PURB	TGAGGTAGTAGGTTGTATAGTT#TGCAACCTTTGCCTCC#.(((((((.((((((((.....#))))))))))))))).	7785	7801	1	-20.3	1	0.0102009	0.412	0	0	-4.84971	15	16	15	3UTR		1	0
hsa-let-7a-5p	NM_033260	FOXQ1	TGAGGTAGTAGGTTGTATAGTT#CTTTGCGAAGCCTGCTCCTCC#.((((.(((((((((((.((..#)).))))..))))))))))).	2050	2071	1	-18.9	0	0.0356568	0.618	0	0	-5.69428	17	21	11	3UTR		0	0
hsa-let-7a-5p	NM_033274	ADAM19	TGAGGTAGTAGGTTGTATAGTT#AACCTTTTATTTAAATGTGCTACCCTCTGCCTCAA#((((((((..(((.(((((...#.))))).)))..)))))))).	4710	4745	1	-22.4	1	0.0001602	0.559	0	0	-7.09331	16	21	8	3UTR		0	0
hsa-let-7a-5p	NM_033300	LRP8	TGAGGTAGTAGGTTGTATAGTT#GACTATTTTGGGCTGCCTGAACATTGTATCAAACCTGCTACCTA#..(((((((((((((((((((.#.)))))))..)))))))))))).	5297	5341	1	-22.9	1	0.0485464	0.559	0	0	-4.957	19	23	12	3UTR		0	0
hsa-let-7a-5p	NM_033410	ZNF764	TGAGGTAGTAGGTTGTATAGTT#TGCAACCTCTGCCTCC#.(((((((.((((((((.....#))))))))))))))).	2201	2217	1	-22.9	1	0.00567312	0.471	0	0	-4.84971	15	16	15	3UTR		0	0
hsa-let-7a-5p	NM_033411	RWDD2A	TGAGGTAGTAGGTTGTATAGTT#GCGATTCTCCTGCCTCAG#((((((((.(((((((......#))))).)).)))))))).	1622	1640	1	-17.1	1	0.0127236	0.412	2.9513	2.22102	-4.99396	15	18	8	3UTR		0	0
hsa-let-7a-5p	NM_033425	DIXDC1	TGAGGTAGTAGGTTGTATAGTT#GTAAGACCTTGGGCTGCCTCT#.(((((((((((((.(((....#))).)))))...)))))))).	2471	2492	1	-18.7	1	0.00366361	0.559	0	0	-4.52877	16	21	8	3UTR		0	0
hsa-let-7a-5p	NM_033426	CIPC	TGAGGTAGTAGGTTGTATAGTT#TGCAACCTCCGCCTCC#.(((((.(.((((((((.....#))))))))).))))).	2799	2815	1	-18.6	0	0.00109193	0.412	0.879628	0.975432	-6.3934	14	16	9	3UTR		0	0
hsa-let-7a-5p	NM_033428	DMAC1	TGAGGTAGTAGGTTGTATAGTT#GCTGAACATTTGCTCAGTGGAGAATCTGCATATAACCTGACTCCTCAA#(((((.((((((((((((.((.#.)))))))))))).))))))).	1990	2038	1	-20.6	0	0.0794615	0.662	0.536117	0.436574	-5.83853	19	22	12	3UTR		0	0
hsa-let-7a-5p	NM_033446	MVB12B	TGAGGTAGTAGGTTGTATAGTT#AGCCTCTGCCTCAG#((((((((.(((((........#))))))))))))).	2308	2322	1	-19	1	0.000879699	0.294	0	0	-5.96246	13	14	13	3UTR		1	0
hsa-let-7a-5p	NM_033626	CCDC120	TGAGGTAGTAGGTTGTATAGTT#TGCAACCTCTGCCTCC#.(((((((.((((((((.....#))))))))))))))).	3584	3600	1	-22.9	1	0.00604524	0.368	0	0	-4.84971	15	16	15	3UTR		0	0
hsa-let-7a-5p	NM_033631	LUZP1	TGAGGTAGTAGGTTGTATAGTT#CTATTTTCCTGCTGCTTCC#.(((((((((((....((((..#))))...))))))))))).	7122	7141	1	-19.2	1	0.000122471	0.544	0	0	-6.90779	15	19	11	3UTR		0	0
hsa-let-7a-5p	NM_033637	BTRC	TGAGGTAGTAGGTTGTATAGTT#CTGTATAGCCTGCTGGGAGAGACCCACTTCT#.(((((((((((((((((((..#))))))))))))))...........))))).	2237	2268	1	-21.3	1	0.000727173	0.456	0	0	-3.79332	19	31	14	3UTR		0	0
hsa-let-7a-5p	NM_033641	COL4A6	TGAGGTAGTAGGTTGTATAGTT#GACTATTCATGGCTACCTCAG#(((((((((....((.((((((#)))))).))..))))))))).	5551	5572	1	-19.4	1	0.0017529	0.588	0	0	-12.8738	17	21	9	3UTR		1	1
hsa-let-7a-5p	NM_033642	FGF13	TGAGGTAGTAGGTTGTATAGTT#GGCTCACCACAACCTCTGCCTCC#.(((((((.(((((((......#.)))))))))))))).	9787	9810	1	-21.8	1	0.00441704	0.441	0	0	-4.84971	14	16	14	3UTR		0	0
hsa-let-7a-5p	NM_033655	CNTNAP3	TGAGGTAGTAGGTTGTATAGTT#GGCTGTTTAACCTACTACCTCAT#(((((((((((((((.((((((#)))))).))))))))))))))).	7851	7874	1	-29.9	1	0.249636	0.603	0	0	-4.17062	21	23	15	3UTR		0	0
hsa-let-7a-5p	NM_033656	BRWD1	TGAGGTAGTAGGTTGTATAGTT#ACAATTTACTAACCTCC#.(((((((((((((((......#))))))))))).)))).	10295	10312	1	-17.7	1	0.166135	0.75	0	0	-3.79332	15	17	11	3UTR		0	1
hsa-let-7a-5p	NM_052811	TRIM13	TGAGGTAGTAGGTTGTATAGTT#TGCAGCCTCTACCTCC#.(((((((.((((((((.....#))))))))))))))).	1936	1952	1	-22.9	1	0.000243427	0.471	2.62129	3.36661	-4.84971	15	16	15	3UTR		0	0
hsa-let-7a-5p	NM_052817	MID2	TGAGGTAGTAGGTTGTATAGTT#AACAAAATGCTCTACCTGCTGCCA#...((((((((((.((((....#.))))...)))))))))).	4293	4317	1	-19.5	0	0.00117715	0.588	0	0	-7.37138	14	19	10	3UTR		0	0
hsa-let-7a-5p	NM_052820	CORO2A	TGAGGTAGTAGGTTGTATAGTT#ACAACCACTATTTCT#.((((((((.((((((......#)))))))))))))).	1742	1757	1	-16.8	1	0.0685742	0.618	0.474367	0.303373	-5.03583	14	15	14	3UTR		0	0
hsa-let-7a-5p	NM_052827	CDK2	TGAGGTAGTAGGTTGTATAGTT#GCCTCCTGCTGCCACAA#((.(((((((((..((......#))..))))))))).)).	1347	1364	1	-17.7	0	0.000619445	0.485	0	0	-7.64108	13	17	9	3UTR		0	0
hsa-let-7a-5p	NM_052828	TRIM10	TGAGGTAGTAGGTTGTATAGTT#GCTATGCTGCACTGCCTCAT#(((((((((..((.(((((((.#))))))).))))))))))).	3066	3086	1	-21.9	1	0.00606406	0.471	0.0477887	-0.244726	-8.8617	18	20	11	3UTR		0	0
hsa-let-7a-5p	NM_052840	CELF6	TGAGGTAGTAGGTTGTATAGTT#CTGTGGAACCACTGCTTCC#.((((((((.((((.(((((..#))))).)))))))))))).	2515	2534	1	-21.1	1	5.34994e-05	0.426	0	0	-5.77128	17	19	12	3UTR		0	0
hsa-let-7a-5p	NM_052845	MMAB	TGAGGTAGTAGGTTGTATAGTT#CTGCTGCCTCGA#(((((((((((...........#))))))))))).	3940	3952	1	-17.9	1	6.46918e-05	0.426	0	0	-10.3988	11	12	11	3UTR		0	0
hsa-let-7a-5p	NM_052847	GNG7	TGAGGTAGTAGGTTGTATAGTT#AGCTCACCGCAACCTCTGCCTCC#.(((((((.(((((((......#.)))))))))))))).	1266	1289	1	-22.1	1	0.00797099	0.397	0	0	-4.84971	14	16	14	3UTR		0	0
hsa-let-7a-5p	NM_052851	STARD13	TGAGGTAGTAGGTTGTATAGTT#AGCTGTGCAGAACCTGCTGCTA#...(((((((((((((((((((#)))))))))..)))))))))).	3885	3907	1	-24.1	0	4.23935e-05	0.456	0	0	-6.51454	19	22	10	3UTR		1	1
hsa-let-7a-5p	NM_052852	ZNF486	TGAGGTAGTAGGTTGTATAGTT#GACCTCTGCCTCC#.(((((((.(((((........#)))))))))))).	2008	2021	1	-17.8	1	0.00292566	0.441	0.671893	0.851778	-5.81821	12	13	12	3UTR		0	0
hsa-let-7a-5p	NM_052854	CREB3L1	TGAGGTAGTAGGTTGTATAGTT#AACACGACCACTGCCTCC#.((((((((.((((((......#.)))))))))))))).	2279	2297	1	-21.3	1	0.43465	0.397	-0.326604	0.573085	-5.03583	14	16	14	3UTR		0	0
hsa-let-7a-5p	NM_052862	RCSD1	TGAGGTAGTAGGTTGTATAGTT#GGCTGGAGTGCAGTGGCACAATCACAGTTCACTGCAACCTCTGCCTCC#.(((((((.((((((((.....#.))))))))))))))).	4457	4505	1	-23.1	1	0.0136275	0.441	0	0	-4.84971	15	17	15	3UTR		1	0
hsa-let-7a-5p	NM_052876	NACC1	TGAGGTAGTAGGTTGTATAGTT#TACCCCTGGGCGGCCTGCTGCTTTT#.(((((((((((((((.(((..#.))).))))))))))))))).	4139	4164	1	-23.5	1	0.000144181	0.353	0	0	-3.79332	18	21	15	3UTR		0	0
hsa-let-7a-5p	NM_052879	LARP4	TGAGGTAGTAGGTTGTATAGTT#ATAACCAACTACCTA#..(((((((.((((((......#)))))).))))))).	3215	3230	1	-17.5	1	0.272418	0.603	0	0	-6.19951	13	15	7	3UTR		0	0
hsa-let-7a-5p	NM_052898	XKR4	TGAGGTAGTAGGTTGTATAGTT#CTGTACAGCATGCTACTG#...(((((((.(((((((((..#))))))))).))))))).	9457	9475	1	-19.7	0	0.00109946	0.544	0	0	-9.33931	16	18	9	3UTR		1	0
hsa-let-7a-5p	NM_052905	FMNL2	TGAGGTAGTAGGTTGTATAGTT#ACATTCTACTACTTCT#.(((((((((((.(((......#))).))))))))))).	4275	4291	1	-18.2	1	0.14776	0.544	0	0	-5.08246	14	16	11	3UTR		0	0
hsa-let-7a-5p	NM_052907	TMEM132B	TGAGGTAGTAGGTTGTATAGTT#AGCGTATGACCTGGAACCATTGAGGATTGCAACCGCTGCCTCC#.((((((((.(((((((.....#.))))))))))))))).	6392	6435	1	-22.5	1	3.18492e-05	0.441	0.26487	-0.768147	-5.03583	15	17	15	3UTR		0	0
hsa-let-7a-5p	NM_052916	RNF157	TGAGGTAGTAGGTTGTATAGTT#CTGTGCTCTCCCTATTGCCTTC#.(((((((((((..((((((..#))))))....))))))))))).	4657	4679	1	-20.8	1	0.0134094	0.426	0	0	-5.9393	17	22	11	3UTR		0	0
hsa-let-7a-5p	NM_052923	ZBED9	TGAGGTAGTAGGTTGTATAGTT#TGCAACCTGTACCTCC#.((((((.(((((((((.....#))))))))))))))).	5214	5230	1	-20.8	1	0.000828907	0.485	3.61239	3.09933	-6.10696	15	16	15	3UTR		0	0
hsa-let-7a-5p	NM_052932	TMEM123	TGAGGTAGTAGGTTGTATAGTT#AACTTGGCCCTGACTGGTTGTGCAACCATTGCTTCAT#(((((((((.((((((((((..#.))))))))))))))))))).	2581	2618	1	-22.1	1	0.00277386	0.618	-0.914369	0.374906	-5.18008	19	21	19	3UTR		0	0
hsa-let-7a-5p	NM_052937	PCMTD1	TGAGGTAGTAGGTTGTATAGTT#AATTTTACAGCCCTGCTACTTTT#.((((((((((((((((.((((#)))).))))))).))))))))).	1848	1871	1	-20.2	1	0.0126657	0.632	0.389559	0.792958	-3.79332	20	23	9	3UTR		0	0
hsa-let-7a-5p	NM_052947	ALPK2	TGAGGTAGTAGGTTGTATAGTT#GACTGTGCGCCAAGATGCTTCTAAACCCATCACCTGCTGTCTTCAC#((((((((((((((((((((((#)))))))))......................)))))))).))))).	6983	7029	1	-21.6	1	0.00520287	0.544	0	0	-3.93757	22	46	9	3UTR		0	0
hsa-let-7a-5p	NM_053004	GNB1L	TGAGGTAGTAGGTTGTATAGTT#CAGCCGCTGCCTCC#.((((((((.(((((.......#))))))))))))).	5036	5050	1	-19.3	1	0.000376239	0.338	0	0	-5.26888	13	14	13	3UTR		0	0
hsa-let-7a-5p	NM_053016	PALM2AKAP2	TGAGGTAGTAGGTTGTATAGTT#TACACCTGCTCCTCT#.((((.((((((.((((.....#)))))))))))))).	8606	8621	1	-18.6	0	0.036594	0.485	0	0	-6.98341	14	15	14	3UTR		0	0
hsa-let-7a-5p	NM_054021	GPR101	TGAGGTAGTAGGTTGTATAGTT#GCCATCAGCCCACTGCCTTC#.((((((((.(((((.......#.))))).)))))))).	4945	4965	1	-18.4	1	0.173674	0.368	0	0	-5.26888	13	16	8	3UTR		0	0
hsa-let-7a-5p	NM_054025	B3GAT1	TGAGGTAGTAGGTTGTATAGTT#AGCTTATGTGTGGGCACTCTACTGCCTCAC#((((((((((((.(((......#.))).)))))))))))).	3487	3517	1	-21.8	1	0.00154703	0.441	0	0	-5.22671	15	18	12	3UTR		1	0
hsa-let-7a-5p	NM_054031	MRGPRX3	TGAGGTAGTAGGTTGTATAGTT#TAGCCTTCTGCCTCAG#((((((((.((((((.......#)))))).)))))))).	1409	1425	1	-20.1	1	0.00447828	0.588	0	0	-5.22701	14	16	8	3UTR		0	0
hsa-let-7a-5p	NM_057177	PARD3B	TGAGGTAGTAGGTTGTATAGTT#ACACCCTACTGCTTTC#.(((((((((((.(((......#))).))))))))))).	7571	7587	1	-17.7	1	0.00222032	0.559	0	0	-5.08246	14	16	11	3UTR		0	0
hsa-let-7a-5p	NM_058163	TSR2	TGAGGTAGTAGGTTGTATAGTT#TGCAACCTCTACCTCC#.(((((((.((((((((.....#))))))))))))))).	2843	2859	1	-22.9	1	0.00291276	0.456	0	0	-4.84971	15	16	15	3UTR		0	0
hsa-let-7a-5p	NM_058163	TSR2	TGAGGTAGTAGGTTGTATAGTT#GCAACGGCTGCTGCCTCT#.(((((((((((((((......#)))))..)))))))))).	3702	3720	1	-21.2	1	2.87327e-05	0.412	0	0	-3.79332	15	18	10	3UTR		0	0
hsa-let-7a-5p	NM_058166	TRIM6	TGAGGTAGTAGGTTGTATAGTT#TGCAACCTCTGCCTCC#.(((((((.((((((((.....#))))))))))))))).	1792	1808	1	-22.9	1	0.0210454	0.382	0	0	-4.84971	15	16	15	3UTR		0	0
hsa-let-7a-5p	NM_058180	C21orf58	TGAGGTAGTAGGTTGTATAGTT#TATGCGCCTGTTATCTCAG#((((((((((((.((((((...#)))))))))))))))))).	2808	2827	1	-19	1	8.61583e-05	0.441	0	0	-5.22671	18	19	18	3UTR		0	0
hsa-let-7a-5p	NM_058200	SPAG11B	TGAGGTAGTAGGTTGTATAGTT#AGCCTGGACTGCCTCT#.(((((((((((((........#)))))..)))))))).	511	527	1	-17.6	1	0.000144555	0.353	0	0	-4.76182	13	16	8	3UTR		0	0
hsa-let-7a-5p	NM_058216	RAD51C	TGAGGTAGTAGGTTGTATAGTT#TGCAACCTCCGCCTCC#.(((((.(.((((((((.....#))))))))).))))).	1621	1637	1	-18.6	0	0.000295304	0.412	0	0	-6.3934	14	16	9	3UTR		0	0
hsa-let-7a-5p	NM_058219	EXOSC6	TGAGGTAGTAGGTTGTATAGTT#GGCTCACTGCAACCTCTGCCTCC#.(((((((.((((((((.((((#))))...))))))))))))))).	2594	2617	1	-23.7	1	0.000226065	0.397	0	0	-4.84971	19	23	15	3UTR		0	0
hsa-let-7a-5p	NM_058219	EXOSC6	TGAGGTAGTAGGTTGTATAGTT#TGCAACCTCTGCCTCC#.(((((((.((((((((.....#))))))))))))))).	1330	1346	1	-22.9	1	0.00876712	0.441	0	0	-4.84971	15	16	15	3UTR		0	0
hsa-let-7a-5p	NM_078470	COX15	TGAGGTAGTAGGTTGTATAGTT#CTAATAGCCTAGTTACCTTAG#((((((((((((((((.(((..#))))))))))).)))))))).	4337	4358	1	-18.9	1	0.00072185	0.544	0	0	-3.93757	19	21	11	3UTR		0	0
hsa-let-7a-5p	NM_079834	SCAMP4	TGAGGTAGTAGGTTGTATAGTT#TGCAACCTCTGCCTCC#.(((((((.((((((((.....#))))))))))))))).	1661	1677	1	-22.9	1	0.0082963	0.397	0	0	-4.84971	15	16	15	3UTR		0	0
hsa-let-7a-5p	NM_080489	SDCBP2	TGAGGTAGTAGGTTGTATAGTT#GATGGGTTGCAGCCGGCCTGCTGCTTA#..(((((((((((((.......#.))))))))))))).	1024	1051	1	-19.1	1	9.93268e-06	0.324	0	0	-5.19005	13	15	13	3UTR		0	0
hsa-let-7a-5p	NM_080546	SLC44A1	TGAGGTAGTAGGTTGTATAGTT#ATATTCCTGCTGCCTCT#.(((((((((((..((((....#)))).))))))))))).	4786	4803	1	-21.2	1	0.0323426	0.632	0	0	-5.9393	15	17	11	3UTR		0	0
hsa-let-7a-5p	NM_080603	ZSWIM1	TGAGGTAGTAGGTTGTATAGTT#ATGGCCTGCTACCTA#..((((((((((((((......#)))))))))))))).	1729	1744	1	-20.7	1	0.000747777	0.5	0.215064	-0.165981	-4.957	14	15	14	3UTR		0	0
hsa-let-7a-5p	NM_080627	SOGA1	TGAGGTAGTAGGTTGTATAGTT#CTTCCCAGCACTGCTGCCTCGT#(((((((((((((((.......#.)))).))))))))))).	11856	11878	1	-22.1	1	0.000510699	0.441	0	0	-4.17062	15	18	11	3UTR		0	0
hsa-let-7a-5p	NM_080628	TLDC2	TGAGGTAGTAGGTTGTATAGTT#ATGAAAACAGCCACTGGCCTCT#.((((((((.((((((......#.)))))))))).)))).	1112	1134	1	-18.4	1	0.00156173	0.456	0.200091	0.318686	-5.03583	14	17	10	3UTR		0	0
hsa-let-7a-5p	NM_080631	VPS41	TGAGGTAGTAGGTTGTATAGTT#AACTGTGGTTATCCTGCAAGCTGCTACCTGCAA#(((((((((((.(((((.....#.))))).))))))))).)).	2879	2912	1	-21.7	1	0.000254034	0.456	0	0	-7.28438	16	20	9	3UTR		0	0
hsa-let-7a-5p	NM_080650	DPH6	TGAGGTAGTAGGTTGTATAGTT#ACAGCCTCCCCTACCGTCAA#((((((((.(((((((......#)))))))...))))).))).	1536	1556	1	-17.9	1	0.149428	0.559	0	0	-4.99396	15	20	7	3UTR		0	0
hsa-let-7a-5p	NM_080659	C11orf52	TGAGGTAGTAGGTTGTATAGTT#ACTACACCTGTGGGGGAGAACCTACTGCTTTG#.(((((((((((((.(......#.).))))))))))))).	466	498	1	-19.1	1	0.00131898	0.456	4.10998	3.94945	-4.52877	14	17	13	3UTR		0	0
hsa-let-7a-5p	NM_080661	GLYATL1	TGAGGTAGTAGGTTGTATAGTT#TTATGCAACTTGGTTAATAGAATCTACTATCTGGA#(.((((((((((((.(((....#.))).)))))))))))).).	1355	1390	1	-18.3	1	0.00488035	0.75	0.918777	0.797018	-5.8367	16	20	12	3UTR		0	0
hsa-let-7a-5p	NM_080663	ERI2	TGAGGTAGTAGGTTGTATAGTT#ACTGATGGGCCAACACACTACAGCCTACTGGCAAAATCTGACTTGCCTCT#.((((((((((((((((..((.#.))..)))))))))))...............))))).	1395	1445	1	-21.2	1	0.00347317	0.618	-0.198633	-0.220349	-3.79332	18	37	11	3UTR		0	0
hsa-let-7a-5p	NM_080664	DTD2	TGAGGTAGTAGGTTGTATAGTT#GCGATTCTCCTGCCTCAG#((((((((.(((((((......#))))).)).)))))))).	1011	1029	1	-17.1	1	0.0385159	0.426	0.92885	3.30904	-4.99396	15	18	8	3UTR		0	0
hsa-let-7a-5p	NM_080704	TRPV1	TGAGGTAGTAGGTTGTATAGTT#TGCAACTTCTGCCTCC#.(((((((.((((((((.....#))))))))))))))).	3496	3512	1	-20.2	1	0.00980556	0.456	0.539151	1.81875	-4.84971	15	16	15	3UTR		0	0
hsa-let-7a-5p	NM_080705	TRPV1	TGAGGTAGTAGGTTGTATAGTT#TGCAACTTCTGCCTCC#.(((((((.((((((((.....#))))))))))))))).	3422	3438	1	-20.2	1	0.00980556	0.456	0	0	-4.84971	15	16	15	3UTR		0	0
hsa-let-7a-5p	NM_080706	TRPV1	TGAGGTAGTAGGTTGTATAGTT#TGCAACTTCTGCCTCC#.(((((((.((((((((.....#))))))))))))))).	3748	3764	1	-20.2	1	0.00980556	0.456	0.168613	-0.0349056	-4.84971	15	16	15	3UTR		0	0
hsa-let-7a-5p	NM_080721	OCSTAMP	TGAGGTAGTAGGTTGTATAGTT#ACGTTATTCCTCTGCCTCAA#((((((((.(((..(((..((.#))..))).))))))))))).	2042	2062	1	-18	1	0.0922835	0.618	0	0	-7.13993	16	20	11	3UTR		0	0
hsa-let-7a-5p	NM_080764	ZNF280B	TGAGGTAGTAGGTTGTATAGTT#ATGCCCTTCCCCTAGGCCTGCATGGCTTGCTACCTCAC#((((((((((((((((.(((..#.))).)))))))))))))))).	4744	4782	1	-23.9	1	0.0156175	0.529	0	0	-3.93757	19	22	16	3UTR		0	1
hsa-let-7a-5p	NM_080816	SIRPG	TGAGGTAGTAGGTTGTATAGTT#TCTGCTGCCTCC#.(((((((((((..........#))))))))))).	617	629	1	-17.3	1	0.163815	0.382	2.09721	1.26191	-6.90779	11	12	11	3UTR		0	0
hsa-let-7a-5p	NM_080821	FAM210B	TGAGGTAGTAGGTTGTATAGTT#AGCTAAGACAATCTCAGCTTTTCTTAGACAATCTTCTATCTCAA#((((((((.(((((((......#.))))))).)))))))).	1375	1419	1	-18.7	1	0.106616	0.647	-0.516068	0.0174447	-4.99396	15	18	8	3UTR		0	0
hsa-let-7a-5p	NM_080867	SOCS4	TGAGGTAGTAGGTTGTATAGTT#GGCTGGAGTGCAATGGCGCAATCTCGGTTCACTGCAACCTCTGCCTTC#.(((((((.((((((((.....#.))))))))))))))).	5250	5298	1	-21.2	1	0.000572464	0.456	0	0	-4.84971	15	17	15	3UTR		1	1
hsa-let-7a-5p	NM_080876	DUSP19	TGAGGTAGTAGGTTGTATAGTT#TGCAACCTCTGCCTCC#.(((((((.((((((((.....#))))))))))))))).	1495	1511	1	-22.9	1	0.0226937	0.382	2.44614	2.70517	-4.84971	15	16	15	3UTR		0	0
hsa-let-7a-5p	NM_080876	DUSP19	TGAGGTAGTAGGTTGTATAGTT#GCACTGCAGCCTCTACCTCC#.(((((((.((((((((..((.#))..))))))))))))))).	2280	2300	1	-23.1	1	0.000204511	0.397	2.42752	2.91333	-4.84971	17	20	15	3UTR		0	0
hsa-let-7a-5p	NM_100264	WAC	TGAGGTAGTAGGTTGTATAGTT#GGCTGGAGTGCAATGGCACGATCTCGGCTCACCGCAACCTCTGCCTCC#.(((((((.(((((((......#.)))))))))))))).	4447	4495	1	-22.1	1	0.00286928	0.368	0	0	-4.84971	14	16	14	3UTR		0	0
hsa-let-7a-5p	NM_100486	WAC	TGAGGTAGTAGGTTGTATAGTT#GGCTGGAGTGCAATGGCACGATCTCGGCTCACCGCAACCTCTGCCTCC#.(((((((.(((((((......#.)))))))))))))).	4412	4460	1	-22.1	1	0.00286928	0.368	4.81715	3.2083	-4.84971	14	16	14	3UTR		0	0
hsa-let-7a-5p	NM_130385	IRAG1	TGAGGTAGTAGGTTGTATAGTT#GACTTCTCTCCCCACTTTTACAGCCACTGCCTTC#.((((((((.(((((((.(((.#.)))..))))))))))))))).	4059	4093	1	-22.1	1	0.0422085	0.588	0.543786	1.04466	-5.03583	18	22	15	3UTR		0	0
hsa-let-7a-5p	NM_130385	IRAG1	TGAGGTAGTAGGTTGTATAGTT#TATACGACTTACTATGAGCCAAGCACTGTTCTCAG#(((((((((((((((((((...#)))))))))))))))...............)))).	4193	4228	1	-19	1	0.0019672	0.647	1.60336	0.981221	-3.93757	19	35	15	3UTR		0	0
hsa-let-7a-5p	NM_130443	DPP3	TGAGGTAGTAGGTTGTATAGTT#AGCTTGGACCTTGGTACTACCTCAG#((((((((((((((....((((#))))..)))))....))))))))).	2353	2378	1	-19.9	1	0.00544179	0.397	0	0	-4.90607	18	25	9	3UTR		1	1
hsa-let-7a-5p	NM_130759	GIMAP1	TGAGGTAGTAGGTTGTATAGTT#GCCTCCTACCTCAG#((((((((.((((.........#)))).)))))))).	3085	3099	1	-18	1	0.0928758	0.588	0	0	-6.8193	12	14	8	3UTR		0	0
hsa-let-7a-5p	NM_130759	GIMAP1	TGAGGTAGTAGGTTGTATAGTT#TTATACAACCCAGTGCCTGGC#(.(((((.(.((((((((((..#)))))))))).).))))).).	3323	3344	1	-20.1	0	0.000851154	0.574	0	0	-8.65739	17	21	10	3UTR		0	0
hsa-let-7a-5p	NM_130786	A1BG	TGAGGTAGTAGGTTGTATAGTT#GGCTCACAGCAACCTCTACCTCC#.(((((((.(((((((......#.)))))))))))))).	2948	2971	1	-22.3	1	0.0127832	0.441	0	0	-4.84971	14	16	14	3UTR		0	0
hsa-let-7a-5p	NM_130798	SNAP23	TGAGGTAGTAGGTTGTATAGTT#TGCAACCTCCGCCTCC#.(((((.(.((((((((.....#))))))))).))))).	1260	1276	1	-18.6	0	0.00172375	0.412	0	0	-6.3934	14	16	9	3UTR		1	1
hsa-let-7a-5p	NM_130830	LRRC15	TGAGGTAGTAGGTTGTATAGTT#CAACCCGCTGCCTTC#.((((((((.(((((.......#))))).)))))))).	5655	5670	1	-18.6	1	0.0790919	0.529	0	0	-5.26888	13	15	8	3UTR		0	0
hsa-let-7a-5p	NM_130838	UBE3A	TGAGGTAGTAGGTTGTATAGTT#ACAGCCTGCAGCCA#...(((.(((((((((......#))))))))).))).	5585	5599	1	-17.5	0	0.0472308	0.574	0	0	-8.05823	12	14	9	3UTR		0	0
hsa-let-7a-5p	NM_130839	UBE3A	TGAGGTAGTAGGTTGTATAGTT#ACAGCCTGCAGCCA#...(((.(((((((((......#))))))))).))).	5769	5783	1	-17.5	0	0.0472308	0.574	0	0	-8.05823	12	14	9	3UTR		0	0
hsa-let-7a-5p	NM_130901	OTUD7A	TGAGGTAGTAGGTTGTATAGTT#GGGTGTGCTAGCCTAGCATCTGCCTCGT#(((((((((((((((((((.((#)).))))).))))))....)))))))).	3387	3415	1	-21.4	1	0.000721941	0.485	0	0	-3.93757	21	28	8	3UTR		0	0
hsa-let-7a-5p	NM_133170	PTPRT	TGAGGTAGTAGGTTGTATAGTT#GACTCTAGGAGCAGTGACCCTGCTGCCTCC#.(((((((((((((((......#.))))....))))))))))).	8787	8817	1	-20.6	1	0.00138335	0.485	0	0	-3.79332	15	21	11	3UTR		0	0
hsa-let-7a-5p	NM_133259	LRPPRC	TGAGGTAGTAGGTTGTATAGTT#TGCAACCTCCGCCTCC#.(((((.(.((((((((.....#))))))))).))))).	5739	5755	1	-18.6	0	0.000695728	0.412	0	0	-6.3934	14	16	9	3UTR		0	0
hsa-let-7a-5p	NM_133261	GIPC3	TGAGGTAGTAGGTTGTATAGTT#CTAGCAAAGACCCCCAGCCTCTGCCTCAG#((((((((.((((((.......#.)))))))))))))).	3831	3860	1	-21.9	1	0.00358954	0.368	0	0	-5.22701	14	16	14	3UTR		0	0
hsa-let-7a-5p	NM_133263	PPARGC1B	TGAGGTAGTAGGTTGTATAGTT#GGCTGTGCAACAACTCCTCAA#(((((.(((..(((((((((((#))))))))))).)))))))).	8553	8574	1	-22.8	0	0.0192843	0.485	0	0	-9.90581	19	21	11	3UTR		1	1
hsa-let-7a-5p	NM_133269	FCAR	TGAGGTAGTAGGTTGTATAGTT#TGCAACCTCTGCCTCC#.(((((((.((((((((.....#))))))))))))))).	1493	1509	1	-22.9	1	0.000236849	0.382	0.16615	0.776182	-4.84971	15	16	15	3UTR		0	1
hsa-let-7a-5p	NM_133269	FCAR	TGAGGTAGTAGGTTGTATAGTT#GCAATCCTCCTACCTCAG#((((((((.(((((((......#)))).))).)))))))).	1867	1885	1	-20	1	0.0611663	0.529	0	0	-4.99396	15	18	8	3UTR		0	1
hsa-let-7a-5p	NM_133271	FCAR	TGAGGTAGTAGGTTGTATAGTT#TGCAACCTCTGCCTCC#.(((((((.((((((((.....#))))))))))))))).	1271	1287	1	-22.9	1	0.000236849	0.382	0	0	-4.84971	15	16	15	3UTR		0	1
hsa-let-7a-5p	NM_133271	FCAR	TGAGGTAGTAGGTTGTATAGTT#GCAATCCTCCTACCTCAG#((((((((.(((((((......#)))).))).)))))))).	1645	1663	1	-20	1	0.0611663	0.529	0	0	-4.99396	15	18	8	3UTR		0	1
hsa-let-7a-5p	NM_133272	FCAR	TGAGGTAGTAGGTTGTATAGTT#TGCAACCTCTGCCTCC#.(((((((.((((((((.....#))))))))))))))).	1523	1539	1	-22.9	1	0.000236849	0.382	0.0283936	-0.222106	-4.84971	15	16	15	3UTR		0	1
hsa-let-7a-5p	NM_133272	FCAR	TGAGGTAGTAGGTTGTATAGTT#GCAATCCTCCTACCTCAG#((((((((.(((((((......#)))).))).)))))))).	1897	1915	1	-20	1	0.0611663	0.529	0.166465	0.10887	-4.99396	15	18	8	3UTR		0	1
hsa-let-7a-5p	NM_133273	FCAR	TGAGGTAGTAGGTTGTATAGTT#TGCAACCTCTGCCTCC#.(((((((.((((((((.....#))))))))))))))).	1235	1251	1	-22.9	1	0.000236849	0.382	0	0	-4.84971	15	16	15	3UTR		0	1
hsa-let-7a-5p	NM_133273	FCAR	TGAGGTAGTAGGTTGTATAGTT#GCAATCCTCCTACCTCAG#((((((((.(((((((......#)))).))).)))))))).	1609	1627	1	-20	1	0.0611663	0.529	0	0	-4.99396	15	18	8	3UTR		0	1
hsa-let-7a-5p	NM_133274	FCAR	TGAGGTAGTAGGTTGTATAGTT#TGCAACCTCTGCCTCC#.(((((((.((((((((.....#))))))))))))))).	1449	1465	1	-22.9	1	0.000236849	0.382	0	0	-4.84971	15	16	15	3UTR		0	1
hsa-let-7a-5p	NM_133274	FCAR	TGAGGTAGTAGGTTGTATAGTT#GCAATCCTCCTACCTCAG#((((((((.(((((((......#)))).))).)))))))).	1823	1841	1	-20	1	0.0611663	0.529	0	0	-4.99396	15	18	8	3UTR		0	1
hsa-let-7a-5p	NM_133277	FCAR	TGAGGTAGTAGGTTGTATAGTT#TGCAACCTCTGCCTCC#.(((((((.((((((((.....#))))))))))))))).	1232	1248	1	-22.9	1	0.000236849	0.382	0.0515421	-0.063438	-4.84971	15	16	15	3UTR		0	1
hsa-let-7a-5p	NM_133277	FCAR	TGAGGTAGTAGGTTGTATAGTT#GCAATCCTCCTACCTCAG#((((((((.(((((((......#)))).))).)))))))).	1606	1624	1	-20	1	0.0611663	0.529	-0.475578	-0.183764	-4.99396	15	18	8	3UTR		0	1
hsa-let-7a-5p	NM_133278	FCAR	TGAGGTAGTAGGTTGTATAGTT#TGCAACCTCTGCCTCC#.(((((((.((((((((.....#))))))))))))))).	1457	1473	1	-22.9	1	0.000236849	0.382	0	0	-4.84971	15	16	15	3UTR		0	1
hsa-let-7a-5p	NM_133278	FCAR	TGAGGTAGTAGGTTGTATAGTT#GCAATCCTCCTACCTCAG#((((((((.(((((((......#)))).))).)))))))).	1831	1849	1	-20	1	0.0611663	0.529	0	0	-4.99396	15	18	8	3UTR		0	1
hsa-let-7a-5p	NM_133330	NSD2	TGAGGTAGTAGGTTGTATAGTT#GACAAACAGCCTCACTCCTCAG#(((((.((((((((((......#.))))))).)))))))).	4814	4836	1	-19.8	0	0.0093951	0.456	0	0	-5.83853	15	18	8	3UTR		0	0
hsa-let-7a-5p	NM_133331	NSD2	TGAGGTAGTAGGTTGTATAGTT#GACAAACAGCCTCACTCCTCAG#(((((.((((((((((......#.))))))).)))))))).	4634	4656	1	-19.8	0	0.0093951	0.456	0.375894	0.73301	-5.83853	15	18	8	3UTR		0	0
hsa-let-7a-5p	NM_133335	NSD2	TGAGGTAGTAGGTTGTATAGTT#GACAAACAGCCTCACTCCTCAG#(((((.((((((((((......#.))))))).)))))))).	4459	4481	1	-19.8	0	0.0093951	0.456	0.172071	0.446525	-5.83853	15	18	8	3UTR		0	0
hsa-let-7a-5p	NM_133372	FNIP1	TGAGGTAGTAGGTTGTATAGTT#ATACTTTCTACTACCTCAG#((((((((((((..((((....#))))..)))))))))))).	4796	4815	1	-22.1	1	0.0125396	0.691	0	0	-6.08354	16	19	12	3UTR	MIRT052578	1	1
hsa-let-7a-5p	NM_133373	PLCD3	TGAGGTAGTAGGTTGTATAGTT#TGCAACCTCTGCCTCC#.(((((((.((((((((.....#))))))))))))))).	4705	4721	1	-22.9	1	0.00132018	0.382	5.13352	5.27993	-4.84971	15	16	15	3UTR		0	0
hsa-let-7a-5p	NM_133454	SGSM1	TGAGGTAGTAGGTTGTATAGTT#GACCTGCCGCCTCT#.(((((.(((((((........#))))))).))))).	5119	5133	1	-18.8	0	1.83848e-06	0.412	0	0	-6.30551	12	14	7	3UTR		0	0
hsa-let-7a-5p	NM_133455	EMID1	TGAGGTAGTAGGTTGTATAGTT#CGGCCAGCTGCCTCC#.((((((((.(((((.......#))))).)))))))).	1530	1545	1	-18.7	1	0.000363052	0.412	2.50579	2.09808	-5.26888	13	15	8	3UTR		0	0
hsa-let-7a-5p	NM_133464	ZNF483	TGAGGTAGTAGGTTGTATAGTT#TTGTGCAACCATTACCA#...((((((.((((((((((..#)))))))))))))))).	4773	4790	1	-19.6	0	0.0452842	0.647	0	0	-7.75705	16	17	16	3UTR		0	0
hsa-let-7a-5p	NM_133464	ZNF483	TGAGGTAGTAGGTTGTATAGTT#ATTGTACAAGTCTTTTGCCTCC#.(((((((.((((((((((((.#))))))))).))).))))))).	7619	7641	1	-18.7	1	0.0318343	0.676	0	0	-4.84971	19	22	9	3UTR		0	0
hsa-let-7a-5p	NM_133464	ZNF483	TGAGGTAGTAGGTTGTATAGTT#TGCAACCTCCGCCTCC#.(((((.(.((((((((.....#))))))))).))))).	10760	10776	1	-18.6	0	0.0482651	0.397	0	0	-6.3934	14	16	9	3UTR		0	0
hsa-let-7a-5p	NM_133471	PPP1R18	TGAGGTAGTAGGTTGTATAGTT#TACAGCTCCTGCCTCC#.(((((((..(((((((.....#))))))).))))))).	2924	2940	1	-18	1	0.0917642	0.485	1.22302	0.986539	-6.09222	14	16	7	3UTR		0	0
hsa-let-7a-5p	NM_133473	ZNF431	TGAGGTAGTAGGTTGTATAGTT#TGCAACCTCTGCCTCC#.(((((((.((((((((.....#))))))))))))))).	10085	10101	1	-22.9	1	0.000490103	0.382	0	0	-4.84971	15	16	15	3UTR		0	0
hsa-let-7a-5p	NM_133473	ZNF431	TGAGGTAGTAGGTTGTATAGTT#TACAACCTCTGCCTTC#.(((((((.((((((((.....#))))))))))))))).	3377	3393	1	-21	1	0.0574034	0.5	0	0	-4.84971	15	16	15	3UTR		0	0
hsa-let-7a-5p	NM_133477	SYNPO2	TGAGGTAGTAGGTTGTATAGTT#TGCAACCTGCGCCTCC#.(((((.((((((((((.....#))))))))))))))).	4585	4601	1	-22.3	0	0.00394493	0.412	0	0	-5.33701	15	16	15	3UTR		0	0
hsa-let-7a-5p	NM_133496	SLC30A7	TGAGGTAGTAGGTTGTATAGTT#TGCAACCTCTGCTTCC#.(((((((.((((((((.....#))))))))))))))).	2050	2066	1	-20.2	1	0.000918103	0.441	0.501089	0.761723	-4.84971	15	16	15	3UTR		1	0
hsa-let-7a-5p	NM_133640	MED22	TGAGGTAGTAGGTTGTATAGTT#CTGGTAGGTCCCCAGTATTCAGTGAATGGACCTGCTGCCATCAT#((((((((((((((........#.))))))))))).))).	1580	1624	1	-20.4	1	0.000261338	0.441	0	0	-4.90607	14	17	11	3UTR		0	0
hsa-let-7a-5p	NM_133645	MTO1	TGAGGTAGTAGGTTGTATAGTT#GGCTGGAGTGCAATGGTGTGATCTTGGTTCACTGCAACCTCTGCCTCC#.(((((((.((((((((.....#.))))))))))))))).	7136	7184	1	-23.1	1	0.0018432	0.515	0	0	-4.84971	15	17	15	3UTR		0	0
hsa-let-7a-5p	NM_133647	SLC12A6	TGAGGTAGTAGGTTGTATAGTT#GGCTCACCGCAACCTCTGCCTCC#.(((((((.(((((((......#.)))))))))))))).	6359	6382	1	-22.1	1	0.00304593	0.426	0	0	-4.84971	14	16	14	3UTR		0	0
hsa-let-7a-5p	NM_133647	SLC12A6	TGAGGTAGTAGGTTGTATAGTT#ATATAACCACTGCTTCAG#(((((((((.((((((((....#))))))))))))))))).	6807	6825	1	-20.9	1	0.0254888	0.618	0	0	-5.18008	17	18	17	3UTR		0	0
hsa-let-7a-5p	NM_134268	CYGB	TGAGGTAGTAGGTTGTATAGTT#CTGTGCAACCGCCCGTCCTCC#.((((.....((((((((((..#))))))))))......)))).	1875	1896	1	-20	0	0.144711	0.529	0	0	-11.8505	14	21	10	3UTR		0	0
hsa-let-7a-5p	NM_134428	RFX3	TGAGGTAGTAGGTTGTATAGTT#GACTGTATAAGTCTTACTGCCTTT#.(((((((((((((((((((((#))))))))))..))))))))))).	6027	6051	1	-23.2	1	0.0653747	0.632	0	0	-3.79332	21	24	11	3UTR		0	0
hsa-let-7a-5p	NM_134431	SLCO1A2	TGAGGTAGTAGGTTGTATAGTT#GGCTATGGACTTAGTACCTTG#.((((((.((((((.(((((((#))))))))))))).)))))).	5088	5109	1	-19.3	1	0.000825802	0.515	0	0	-6.84241	19	21	13	3UTR		0	0
hsa-let-7a-5p	NM_138297	MUC4	TGAGGTAGTAGGTTGTATAGTT#AGCTGTGGCCTAGGCTACCTCAA#(((((((((((((..(((((((#)))))))))))..))))))))).	3496	3519	1	-22.6	1	0.00215341	0.471	0	0	-5.52986	20	23	11	3UTR		0	1
hsa-let-7a-5p	NM_138338	POLR3H	TGAGGTAGTAGGTTGTATAGTT#GGCTGGAGGGGCCCTTCCTCGCCTGCTGCCTA#..(((((((((((.........#.))))))))))).	2793	2825	1	-19	1	0.0010954	0.382	0	0	-6.78234	11	13	11	3UTR		0	0
hsa-let-7a-5p	NM_138345	VWA5B2	TGAGGTAGTAGGTTGTATAGTT#CTATGCAATAAAGTGCCTCT#.((((((....(((((((((..#)))))))))....)))))).	4171	4191	1	-19.5	1	0.0207863	0.523	0	0	-11.2306	15	20	9	3UTR		0	0
hsa-let-7a-5p	NM_138347	ZNF551	TGAGGTAGTAGGTTGTATAGTT#GCTCTAATTGGCCTGCTGCCCAA#((.(((((((((((........#.))))))))))))).	2937	2960	1	-18.9	0	0.000237079	0.515	0	0	-6.46361	13	15	13	3UTR		0	0
hsa-let-7a-5p	NM_138348	OTULIN	TGAGGTAGTAGGTTGTATAGTT#AACTGGTTTGACAGCCTGCCACTTCT#.(((((.(((((((((......#.))))))))).))))).	5079	5105	1	-20.1	0	0.00395867	0.544	0	0	-5.33701	14	17	9	3UTR	MIRT052362	0	0
hsa-let-7a-5p	NM_138357	MCU	TGAGGTAGTAGGTTGTATAGTT#ACTGACCACCTACCTGTACCTCT#.((((((((((((.((.((((.#)))))).))))))...)))))).	1591	1614	1	-19.2	1	0.0547082	0.588	2.7056	2.6559	-4.65016	18	23	6	3UTR		0	0
hsa-let-7a-5p	NM_138374	ZNF845	TGAGGTAGTAGGTTGTATAGTT#TGCAGCCTCTGCCTTT#.(((((((.((((((((.....#))))))))))))))).	4437	4453	1	-21	1	0.000105044	0.5	0	0	-4.84971	15	16	15	3UTR		0	0
hsa-let-7a-5p	NM_138381	OXNAD1	TGAGGTAGTAGGTTGTATAGTT#GGCTGTGTGCCTGCTACTGTCAG#(((((((((((((..(((((((#))))))).)))))))))).))).	3175	3198	1	-21.6	1	0.000932451	0.382	0	0	-5.52986	20	23	10	3UTR		0	0
hsa-let-7a-5p	NM_138400	NOM1	TGAGGTAGTAGGTTGTATAGTT#TGCAACCTCTACCTCC#.(((((((.((((((((.....#))))))))))))))).	3390	3406	1	-22.9	1	0.00227139	0.441	0	0	-4.84971	15	16	15	3UTR	MIRT460456	0	0
hsa-let-7a-5p	NM_138402	SP140L	TGAGGTAGTAGGTTGTATAGTT#TGCAACCTCTGCCTCC#.(((((((.((((((((.....#))))))))))))))).	2203	2219	1	-22.9	1	0.00616492	0.426	0.00382378	-0.0964955	-4.84971	15	16	15	3UTR		0	0
hsa-let-7a-5p	NM_138423	GOLM2	TGAGGTAGTAGGTTGTATAGTT#TGCAACCTCCGCCTCC#.(((((.(.((((((((.....#))))))))).))))).	2102	2118	1	-18.6	0	0.0119531	0.426	0	0	-6.3934	14	16	9	3UTR		0	0
hsa-let-7a-5p	NM_138423	GOLM2	TGAGGTAGTAGGTTGTATAGTT#AACCATGCAATTACCTGCCTTAG#((((((((..((((((((.(((#))).))))))))..)))))))).	3600	3623	1	-18.9	1	0.0170053	0.662	0	0	-6.23647	19	23	8	3UTR		0	0
hsa-let-7a-5p	NM_138444	KCTD12	TGAGGTAGTAGGTTGTATAGTT#AACCAGAGCCATATATATGTCTGTATATATGGGACCTACTGCTTCT#.(((((((((((((.((((...#.)))).))))))))))))).	4799	4845	1	-24.6	1	0.00441819	0.647	0	0	-4.52877	17	20	13	3UTR		0	0
hsa-let-7a-5p	NM_138447	ZNF689	TGAGGTAGTAGGTTGTATAGTT#GACAGGGAGCTCACTACCTCAC#(((((((((.((((.(......#.).)))).))))))))).	2326	2348	1	-18.2	1	0.000332025	0.544	3.11775	0.791837	-5.91553	14	18	9	3UTR		1	1
hsa-let-7a-5p	NM_138572	TAF8	TGAGGTAGTAGGTTGTATAGTT#TGCAACTTCTGCCTCC#.(((((((.((((((((.....#))))))))))))))).	4658	4674	1	-20.2	1	0.00552798	0.471	0	0	-4.84971	15	16	15	3UTR		0	0
hsa-let-7a-5p	NM_138578	BCL2L1	TGAGGTAGTAGGTTGTATAGTT#TATGGCCTCAGCTGCCTCAC#(((((((((((((((((.....#))))))))..))))))))).	1885	1905	1	-21	1	0.00189519	0.456	0.420498	-0.20643	-3.93757	17	20	9	3UTR		1	1
hsa-let-7a-5p	NM_138619	GGA3	TGAGGTAGTAGGTTGTATAGTT#ACTCTACATCCTACTGCTTTG#.(((((((((((.((((.(((.#))).)))).))))))))))).	3056	3077	1	-21.5	1	0.0828086	0.441	0	0	-5.08246	18	21	11	3UTR	MIRT499497	0	1
hsa-let-7a-5p	NM_138701	MPLKIP	TGAGGTAGTAGGTTGTATAGTT#TACAACCTCTGCCTCC#.(((((((.((((((((.....#))))))))))))))).	4796	4812	1	-22.9	1	0.265913	0.441	0	0	-4.84971	15	16	15	3UTR		0	0
hsa-let-7a-5p	NM_138736	GNAO1	TGAGGTAGTAGGTTGTATAGTT#ACACCATACCTGCTGCCA#...((((((((((.........#.)))))))))).	4550	4568	1	-17.4	0	0.000268676	0.397	0	0	-8.33988	10	12	10	3UTR		0	0
hsa-let-7a-5p	NM_138777	MRRF	TGAGGTAGTAGGTTGTATAGTT#TCTCATAGCACAGTCTACTGCTTTG#.(((((((((((((((......#.))))))))))))))).	1565	1590	1	-16.8	1	0.00399899	0.574	0.611884	0.277156	-3.79332	15	17	15	3UTR		0	0
hsa-let-7a-5p	NM_138777	MRRF	TGAGGTAGTAGGTTGTATAGTT#TGCAACCTCTGCCTCC#.(((((((.((((((((.....#))))))))))))))).	4440	4456	1	-22.9	1	0.0120728	0.426	0	0	-4.84971	15	16	15	3UTR		0	0
hsa-let-7a-5p	NM_138780	SYTL5	TGAGGTAGTAGGTTGTATAGTT#GTACTCTACCTGCTATTTTAC#(((((((((((((.((((....#))))...))))))))))))).	3490	3511	1	-17.3	1	0.0822437	0.603	0	0	-4.79441	17	21	13	3UTR		0	0
hsa-let-7a-5p	NM_138959	VANGL1	TGAGGTAGTAGGTTGTATAGTT#ACTGTGCAACTCATCGCCTCT#.(((((.((.(((((((((((.#))))))))))).)).))))).	2928	2949	1	-22.1	0	0.010992	0.471	0	0	-6.57952	18	21	11	3UTR		0	0
hsa-let-7a-5p	NM_138970	NRXN3	TGAGGTAGTAGGTTGTATAGTT#TGCAACCTCTGCCTCT#.(((((((.((((((((.....#))))))))))))))).	5948	5964	1	-23.3	1	0.0159809	0.456	0	0	-4.84971	15	16	15	3UTR		0	0
hsa-let-7a-5p	NM_138971	BACE1	TGAGGTAGTAGGTTGTATAGTT#CTGGTCAACCCGCTGCTTCC#.((((((((.(((((..(((..#)))..))))).)))))))).	3442	3462	1	-20.3	1	0.00590292	0.471	1.32519	1.89804	-5.26888	16	20	8	3UTR		0	0
hsa-let-7a-5p	NM_138973	BACE1	TGAGGTAGTAGGTTGTATAGTT#TTGTGAACCAACTGCCTTAA#(((((((((.((((.(((((..#))))))))).))))))))).	5273	5293	1	-18.5	1	0.00211334	0.5	2.25871	1.03398	-5.91553	18	20	9	3UTR		0	0
hsa-let-7a-5p	NM_139056	ADAMTS16	TGAGGTAGTAGGTTGTATAGTT#AGCTGTGCAATCTACG#.......(((((((((((((((#))))))))))))))).	3874	3890	1	-19.4	0	0.00622505	0.529	0	0	-17.1102	15	16	15	3UTR		0	0
hsa-let-7a-5p	NM_139068	MAPK9	TGAGGTAGTAGGTTGTATAGTT#ACGATACAATTTTAAGTTTTGCTTAGTGCTGCTTGAAATCCTAGCTACCTTAT#((((((((((((......(((.#.)))......)))).)))))))).	2283	2336	1	-16.8	1	0.102151	0.618	2.29543	2.2208	-7.05204	15	24	8	3UTR		0	1
hsa-let-7a-5p	NM_139075	TPCN2	TGAGGTAGTAGGTTGTATAGTT#ACTGTGTACCCCTCTTGTGTGGACGCCCTGCTGCCA#...(((((((((.(((......#.))).))))))))).	4799	4835	1	-18.2	0	0.000125109	0.471	0	0	-7.80367	12	15	9	3UTR		0	0
hsa-let-7a-5p	NM_139078	MAPKAPK5	TGAGGTAGTAGGTTGTATAGTT#TGCAACCTCTGCCTCC#.(((((((.((((((((.....#))))))))))))))).	4473	4489	1	-22.9	1	0.000380974	0.412	0	0	-4.84971	15	16	15	3UTR		0	0
hsa-let-7a-5p	NM_139078	MAPKAPK5	TGAGGTAGTAGGTTGTATAGTT#TGCAACCTACGCCTCC#.(((((.((((((((((.....#))))))))))))))).	7111	7127	1	-22.3	0	0.00029861	0.441	0	0	-5.33701	15	16	15	3UTR		0	0
hsa-let-7a-5p	NM_139131	NUP98	TGAGGTAGTAGGTTGTATAGTT#GCATCCTCTACCTCT#.(((((((.(((.(((......#))).)))))))))).	3537	3552	1	-18.5	1	0.0387392	0.588	0	0	-6.13885	13	15	10	3UTR		0	0
hsa-let-7a-5p	NM_139168	SREK1	TGAGGTAGTAGGTTGTATAGTT#ACAATCTGTCTGCCTCAG#((((((((((((((((......#)))))))).)))))))).	6122	6140	1	-21.8	1	0.000591604	0.515	0	0	-3.93757	16	18	8	3UTR		1	0
hsa-let-7a-5p	NM_139202	MLC1	TGAGGTAGTAGGTTGTATAGTT#GCGCCCTCTACCTCC#.(((((((.(((.(((......#))).)))))))))).	2546	2561	1	-17	1	0.411528	0.485	0	0	-6.13885	13	15	10	3UTR		0	0
hsa-let-7a-5p	NM_139207	NAP1L1	TGAGGTAGTAGGTTGTATAGTT#ACCTAACTACCTCAT#(((((((((((((.........#))))).)))))))).	1835	1850	1	-18.4	1	0.00421968	0.676	0	0	-5.76291	13	15	8	3UTR	MIRT712374	1	1
hsa-let-7a-5p	NM_139242	MTFMT	TGAGGTAGTAGGTTGTATAGTT#TGCAACCTCCGCCTCC#.(((((.(.((((((((.....#))))))))).))))).	1353	1369	1	-18.6	0	0.00075416	0.412	0	0	-6.3934	14	16	9	3UTR		0	0
hsa-let-7a-5p	NM_139244	STXBP5	TGAGGTAGTAGGTTGTATAGTT#CTGTGAATATTAATGATTTTACTACTGCCTCC#.((((((((((...........#.)))))))))).	7919	7951	1	-17.3	1	0.0750451	0.691	0	0	-10.2546	10	12	10	3UTR		1	1
hsa-let-7a-5p	NM_139246	TSTD2	TGAGGTAGTAGGTTGTATAGTT#CTGTACTGCCCACTGCCTTAC#(((((((((.(((.((((((..#)))))).))).))))))))).	3129	3150	1	-23.5	1	0.000382333	0.412	0.165037	-0.0427458	-6.03692	18	21	9	3UTR		0	0
hsa-let-7a-5p	NM_139248	LIPH	TGAGGTAGTAGGTTGTATAGTT#TGCAACCTCTGCCTCC#.(((((((.((((((((.....#))))))))))))))).	3489	3505	1	-22.9	1	0.000894165	0.412	0	0	-4.84971	15	16	15	3UTR		1	1
hsa-let-7a-5p	NM_139273	CARS1	TGAGGTAGTAGGTTGTATAGTT#GCTGCTGTCTGCCTCAG#((((((((..(((.((......#)).)))..)))))))).	2352	2369	1	-18.1	1	0.000119869	0.515	5.93156	4.78468	-7.09331	13	17	8	3UTR		0	0
hsa-let-7a-5p	NM_139277	KLK7	TGAGGTAGTAGGTTGTATAGTT#TGCAACCTCCGCCTCC#.(((((.(.((((((((.....#))))))))).))))).	1413	1429	1	-18.6	0	0.0214432	0.441	0.746877	0.823604	-6.3934	14	16	9	3UTR		0	0
hsa-let-7a-5p	NM_139279	MCFD2	TGAGGTAGTAGGTTGTATAGTT#AACTGTTCCAGCCTCTGCCTG#..((((((.((((((.((((((#))))))..)))))))))))).	2545	2566	1	-21.7	1	0.0322709	0.515	0	0	-6.24644	18	21	12	3UTR		0	0
hsa-let-7a-5p	NM_139279	MCFD2	TGAGGTAGTAGGTTGTATAGTT#TTATACAACTACTGCCA#...(((((((.(((((((((..#)))))))))))))))).	3420	3437	1	-19.9	0	0.182276	0.691	0	0	-9.33931	16	17	16	3UTR		0	0
hsa-let-7a-5p	NM_139321	ATRN	TGAGGTAGTAGGTTGTATAGTT#AGCCTGCTATCTTT#.(((((((((((((........#))))))))))))).	4825	4839	1	-17.8	1	0.000520076	0.676	0	0	-4.76182	13	14	13	3UTR		0	0
hsa-let-7a-5p	NM_144578	MAPK1IP1L	TGAGGTAGTAGGTTGTATAGTT#TGCAACCTCTGCCTCC#.(((((((.((((((((.....#))))))))))))))).	3757	3773	1	-22.9	1	0.000521447	0.441	0	0	-4.84971	15	16	15	3UTR		1	0
hsa-let-7a-5p	NM_144582	TEX261	TGAGGTAGTAGGTTGTATAGTT#GCTCCCTGCTGCCCTCAG#((((((((((((..((......#))..))))))))).))).	2919	2937	1	-19.2	1	0.000242324	0.441	0	0	-6.08354	14	18	9	3UTR		1	1
hsa-let-7a-5p	NM_144582	TEX261	TGAGGTAGTAGGTTGTATAGTT#GATTATCGTGACAGCCTCCTACTGCTTCT#.(((((((((((..((......#.))..))))))))))).	2811	2840	1	-19.5	1	0.00998312	0.529	0	0	-5.9393	13	17	11	3UTR		1	1
hsa-let-7a-5p	NM_144586	LYPD1	TGAGGTAGTAGGTTGTATAGTT#CTGTAGAGAGCTGCTACCTTAA#(((((((((((.((.(((((..#)))))..)).))))))))))).	2728	2750	1	-21.6	1	0.0125921	0.574	0	0	-8.01983	18	22	11	3UTR		0	0
hsa-let-7a-5p	NM_144613	COX6B2	TGAGGTAGTAGGTTGTATAGTT#TGCAACCTCTGCCTCC#.(((((((.((((((((.....#))))))))))))))).	1201	1217	1	-22.9	1	0.00581557	0.441	3.3202	4.70424	-4.84971	15	16	15	3UTR		0	0
hsa-let-7a-5p	NM_144618	GABPB2	TGAGGTAGTAGGTTGTATAGTT#GGCTGGAGTGCAATGGCGTGATCTTGGCTCACCGCAACCTCTACCTCC#.(((((((.(((((((......#.)))))))))))))).	4747	4795	1	-22.1	1	0.0114609	0.426	0	0	-4.84971	14	16	14	3UTR		0	0
hsa-let-7a-5p	NM_144624	UHMK1	TGAGGTAGTAGGTTGTATAGTT#TGCAACCTCTGCCTCG#.(((((((.((((((((.....#))))))))))))))).	3787	3803	1	-23.6	1	0.001516	0.412	0.161227	0.0685052	-4.84971	15	16	15	3UTR		0	0
hsa-let-7a-5p	NM_144634	LYZL4	TGAGGTAGTAGGTTGTATAGTT#GCTTGCTGCTTCAG#(((((((((((((.........#))))))))))))).	787	801	1	-17.3	1	0.00368759	0.603	4.25584	5.41021	-5.76291	13	14	13	3UTR		0	0
hsa-let-7a-5p	NM_144659	TCP10L	TGAGGTAGTAGGTTGTATAGTT#CAGCCTGGCTACCTTG#.((((((((((((((.......#))))))).))))))).	2260	2276	1	-19.4	1	0.000141438	0.353	0	0	-4.02637	14	16	7	3UTR		0	0
hsa-let-7a-5p	NM_144659	TCP10L	TGAGGTAGTAGGTTGTATAGTT#GGCTGGTGCCATCTGTCTGCTTCAG#(((((((((((((.((((((((#))))).))).))))).)))))))).	2153	2178	1	-19.2	1	0.0125893	0.397	0	0	-4.79441	21	25	8	3UTR		0	0
hsa-let-7a-5p	NM_144665	SESN3	TGAGGTAGTAGGTTGTATAGTT#GGCTTTTGAGACAGCTTATTACCTCC#.(((((((((((((((......#.))))))))))))))).	4943	4969	1	-22	1	0.0464472	0.603	0	0	-3.79332	15	17	15	3UTR		1	1
hsa-let-7a-5p	NM_144670	A2ML1	TGAGGTAGTAGGTTGTATAGTT#ATACTTTCTACTACCTTT#.(((((((((((..((((....#))))..))))))))))).	4550	4568	1	-18.6	1	0.0788975	0.603	0	0	-5.9393	15	18	11	3UTR		0	0
hsa-let-7a-5p	NM_144679	TEPSIN	TGAGGTAGTAGGTTGTATAGTT#GACTTGAGAGGACGACCCTAGGGCTACCTCAG#(((((((((.((((((......#.)))))).....))))))))).	1703	1735	1	-20.1	1	0.000335889	0.412	0	0	-5.18008	15	22	9	3UTR		0	1
hsa-let-7a-5p	NM_144685	HIPK4	TGAGGTAGTAGGTTGTATAGTT#CCTGCTGCCTCT#.(((((((((((..........#))))))))))).	2406	2418	1	-20	1	0.000893926	0.418	0	0	-6.90779	11	12	11	3UTR		0	0
hsa-let-7a-5p	NM_144694	ZNF570	TGAGGTAGTAGGTTGTATAGTT#CAGCCTCTGCCTCC#.(((((((.((((((.......#))))))))))))).	2130	2144	1	-19.9	1	0.0040288	0.441	-0.275326	0.166098	-5.08276	13	14	13	3UTR		0	0
hsa-let-7a-5p	NM_144702	LRRC71	TGAGGTAGTAGGTTGTATAGTT#ACCTGCTTGCCTCT#.((((((((((((.........#))))))).))))).	1861	1875	1	-17.4	1	0.157667	0.382	1.17546	0.904885	-5.61866	12	14	7	3UTR		0	0
hsa-let-7a-5p	NM_144718	SPICE1	TGAGGTAGTAGGTTGTATAGTT#CTATGCTGTGCTGCCTCT#.(((((((((....((((((..#))))))..))))))))).	4446	4464	1	-20.3	1	0.00031037	0.544	0	0	-12.1109	15	18	9	3UTR		0	0
hsa-let-7a-5p	NM_144732	HNRNPUL1	TGAGGTAGTAGGTTGTATAGTT#GGCTGCCTCCCTCCAGCCCACTGCCTCC#.((((((((.(((((.......#.))))).)))))))).	2417	2445	1	-20.6	1	0.00239361	0.324	0	0	-5.26888	13	16	8	3UTR	MIRT052475	0	0
hsa-let-7a-5p	NM_144773	PROKR2	TGAGGTAGTAGGTTGTATAGTT#TACAGCCATCATACTGAACTTTCCCACCCACCTCCTACTGCCTCC#.(((((((((((..((......#.))..))))))))))).	2548	2593	1	-21.3	1	0.0541366	0.5	0	0	-5.9393	13	17	11	3UTR		0	0
hsa-let-7a-5p	NM_144965	TTC16	TGAGGTAGTAGGTTGTATAGTT#CAGCCAGCTGCCTCC#.((((((((.(((((.......#))))).)))))))).	2759	2774	1	-19.5	1	0.000595365	0.471	0	0	-5.26888	13	15	8	3UTR		0	0
hsa-let-7a-5p	NM_144970	CXorf38	TGAGGTAGTAGGTTGTATAGTT#CTATGCCAAAACTTGCTACCA#...(((((((((((((((((..#))))))...))))))))))).	1225	1246	1	-20.5	0	0.0251094	0.603	0	0	-6.51454	17	21	11	3UTR		0	0
hsa-let-7a-5p	NM_144973	DENND5B	TGAGGTAGTAGGTTGTATAGTT#GCAGCAAAATTGCCTCAG#(((((((((..(((((......#)))))...))))))))).	5494	5512	1	-16.7	1	0.00197781	0.588	0	0	-8.00486	14	18	9	3UTR		0	0
hsa-let-7a-5p	NM_144988	ALG14	TGAGGTAGTAGGTTGTATAGTT#TGCAACCTCTACCTCC#.(((((((.((((((((.....#))))))))))))))).	7146	7162	1	-22.9	1	0.0034929	0.441	0	0	-4.84971	15	16	15	3UTR		0	0
hsa-let-7a-5p	NM_144992	VWA3B	TGAGGTAGTAGGTTGTATAGTT#GACTCCTCTCCCCTCCATCCCTGCTGCCTCC#.(((((((((((..........#.))))))))))).	4253	4284	1	-20	1	0.0144991	0.412	0	0	-6.90779	11	13	11	3UTR		0	0
hsa-let-7a-5p	NM_144997	FLCN	TGAGGTAGTAGGTTGTATAGTT#TGCAACCTCTGCCTCC#.(((((((.((((((((.....#))))))))))))))).	3151	3167	1	-22.9	1	0.00673886	0.426	1.50005	1.85494	-4.84971	15	16	15	3UTR		0	0
hsa-let-7a-5p	NM_145026	SPATS1	TGAGGTAGTAGGTTGTATAGTT#CTGTATACCTACATACCTCAG#((((((((((((.(((((((..#)))))))))))).))))))).	1337	1358	1	-24	1	0.0187021	0.618	3.31163	3.66931	-5.22671	19	21	12	3UTR		0	0
hsa-let-7a-5p	NM_145027	KIF6	TGAGGTAGTAGGTTGTATAGTT#CAACTTACTGCCTGCAG#(((((((((((((((.......#))))))))))))).)).	6103	6120	1	-19.9	1	5.43925e-05	0.426	0	0	-4.17062	15	17	13	3UTR		0	0
hsa-let-7a-5p	NM_145034	TOR1AIP2	TGAGGTAGTAGGTTGTATAGTT#TGCAACCACTGCCTCC#.((((((((.(((((((.....#))))))))))))))).	5734	5750	1	-22.7	1	0.0213092	0.426	0	0	-5.03583	15	16	15	3UTR		1	0
hsa-let-7a-5p	NM_145034	TOR1AIP2	TGAGGTAGTAGGTTGTATAGTT#TGCTGACCTGTGCTACCTCAG#(((((((((((((((((.....#))).)))))..))))))))).	3805	3826	1	-20.5	1	0.008841	0.574	0	0	-3.93757	17	21	9	3UTR		1	0
hsa-let-7a-5p	NM_145048	PACRGL	TGAGGTAGTAGGTTGTATAGTT#AGCTAACACTGGTTTCTTTGATAACAGGCTACTACCTGGA#(.(((((((((.((((......#.)))).))))))))).).	5099	5139	1	-20.3	1	0.000170836	0.603	0	0	-8.44805	14	18	9	3UTR		0	0
hsa-let-7a-5p	NM_145053	UBQLNL	TGAGGTAGTAGGTTGTATAGTT#GCTTGCTACCTG#..(((((((((((.........#))))))))))).	2124	2136	1	-15.9	1	0.00806764	0.5	0.773039	0.739419	-6.78234	11	12	11	3UTR		0	0
hsa-let-7a-5p	NM_145060	SKA1	TGAGGTAGTAGGTTGTATAGTT#CATCCTCCTGCCTCAG#((((((((.(((.((.......#)).))).)))))))).	1513	1529	1	-17.8	1	0.0052223	0.382	0	0	-6.51614	13	16	8	3UTR		0	0
hsa-let-7a-5p	NM_145168	SDR42E1	TGAGGTAGTAGGTTGTATAGTT#CTGGGCAGAAGCCACCCAGCACTGCTACCTCAC#(((((((((((((((.......#.)))).))))))))))).	5153	5186	1	-22.7	1	0.0383632	0.397	-0.423687	0.234437	-4.17062	15	18	11	3UTR	MIRT499658	0	1
hsa-let-7a-5p	NM_145207	SPATA5	TGAGGTAGTAGGTTGTATAGTT#TGCAAGCTCTGCCTCC#.(((((((.((.(((((.....#))))).))))))))).	3942	3958	1	-18.8	1	0.00302045	0.412	7.63842	6.64231	-8.19652	14	16	9	3UTR		0	0
hsa-let-7a-5p	NM_145207	SPATA5	TGAGGTAGTAGGTTGTATAGTT#TGCAACCTCCGCCTCC#.(((((.(.((((((((.....#))))))))).))))).	3514	3530	1	-18.6	0	0.0141455	0.426	2.79853	3.71748	-6.3934	14	16	9	3UTR		0	0
hsa-let-7a-5p	NM_145247	SFR1	TGAGGTAGTAGGTTGTATAGTT#TGCAACCTCTGCCTCT#.(((((((.((((((((.....#))))))))))))))).	909	925	1	-23.3	1	0.00077058	0.426	-0.251024	0.0194837	-4.84971	15	16	15	3UTR		0	0
hsa-let-7a-5p	NM_145254	TMEM170A	TGAGGTAGTAGGTTGTATAGTT#TGCAAGCTCTGCCTCC#.(((((((.((.(((((.....#))))).))))))))).	3684	3700	1	-18.8	1	0.00186989	0.368	0	0	-8.19652	14	16	9	3UTR		0	0
hsa-let-7a-5p	NM_145256	LRRC25	TGAGGTAGTAGGTTGTATAGTT#AGCTCACTGCAACCTCCGCCTCC#.(((((.(.((((((((.((((#))))...))))))))).))))).	2077	2100	1	-19.5	0	0.00947106	0.397	0	0	-6.3934	18	23	9	3UTR		0	0
hsa-let-7a-5p	NM_145261	DNAJC19	TGAGGTAGTAGGTTGTATAGTT#TGCAGCCTCAACCTCC#.(((((.(.((((((((.....#))))))))).))))).	1120	1136	1	-18.3	0	0.00547011	0.441	3.85459	3.01069	-6.3934	14	16	9	3UTR		0	0
hsa-let-7a-5p	NM_145265	CCDC127	TGAGGTAGTAGGTTGTATAGTT#AGCTCACTACAGCCTCCGCCTCC#.(((((.(.((((((((.((((#))))...))))))))).))))).	2964	2987	1	-19.5	0	0.00189468	0.397	0	0	-6.3934	18	23	9	3UTR		0	0
hsa-let-7a-5p	NM_145265	CCDC127	TGAGGTAGTAGGTTGTATAGTT#TGCAAGCTCTGCCTCC#.(((((((.((.(((((.....#))))).))))))))).	3624	3640	1	-18.8	1	0.00529638	0.382	0	0	-8.19652	14	16	9	3UTR		0	0
hsa-let-7a-5p	NM_145266	NUDCD2	TGAGGTAGTAGGTTGTATAGTT#ACTCACTGCAACCTCTGCCTG#..((((((.((((((((.....#.)))))))))))))).	4284	4305	1	-20.6	1	0.00124274	0.485	0.1723	0.174806	-6.01339	14	16	14	3UTR		0	0
hsa-let-7a-5p	NM_145269	CIBAR1	TGAGGTAGTAGGTTGTATAGTT#AACTGCGTAAAACAGTAATTCTGGAATAAAACATACATTCTGCCTACCTCAA#((((((((((((.(((((.(((#.)))))))).))))).))))))).	2202	2254	1	-21.7	1	0.105574	0.706	0	0	-5.22671	20	24	8	3UTR		0	0
hsa-let-7a-5p	NM_145280	METTL21A	TGAGGTAGTAGGTTGTATAGTT#GACTCTTAACGAGCATGCTGCCTTC#.((((((((((.((((......#.)))).).))))))))).	2040	2065	1	-16.8	1	5.85411e-05	0.544	0	0	-7.14013	14	18	9	3UTR		0	0
hsa-let-7a-5p	NM_145287	ZNF519	TGAGGTAGTAGGTTGTATAGTT#GACCTGCTGCCCAA#((.(((((((((((........#))))))))))))).	5541	5555	1	-19.3	0	0.000113388	0.397	0	0	-6.46361	13	14	13	3UTR		0	0
hsa-let-7a-5p	NM_145298	APOBEC3F	TGAGGTAGTAGGTTGTATAGTT#TGCAACCTCTGCCTCC#.(((((((.((((((((.....#))))))))))))))).	2612	2628	1	-22.9	1	0.00485349	0.426	0	0	-4.84971	15	16	15	3UTR		0	0
hsa-let-7a-5p	NM_145309	LRRC51	TGAGGTAGTAGGTTGTATAGTT#GACTATAGGCACCTACTACCA#...(((((((((((.(((((((#))))))).).)))))))))).	1371	1392	1	-24.4	0	0.00238886	0.559	0	0	-7.24999	18	21	10	3UTR		0	0
hsa-let-7a-5p	NM_145343	APOL1	TGAGGTAGTAGGTTGTATAGTT#TGCAAGCTCTGCCTCC#.(((((((.((.(((((.....#))))).))))))))).	1652	1668	1	-18.8	1	0.0208181	0.412	-0.725136	-0.387696	-8.19652	14	16	9	3UTR		0	0
hsa-let-7a-5p	NM_145350	SCARF1	TGAGGTAGTAGGTTGTATAGTT#TGCAAGCTCTGCCTCC#.(((((((.((.(((((.....#))))).))))))))).	2918	2934	1	-18.8	1	0.0122648	0.338	0	0	-8.19652	14	16	9	3UTR		0	0
hsa-let-7a-5p	NM_145650	MUC15	TGAGGTAGTAGGTTGTATAGTT#AACTAAAAGATTTCACCATTACAGCCCTGCCTCAT#((((((((..(((((((.....#.))))))))))))))).	1542	1577	1	-21	1	0.688971	0.721	0	0	-6.23647	15	17	15	3UTR		0	0
hsa-let-7a-5p	NM_145731	SYNGR1	TGAGGTAGTAGGTTGTATAGTT#CTGTATCACCCCTGGCAGTGAGGTGGCAGGAGCAGCCTAGTGCCA#...((((.((((((((......#.)))))))).)))).	625	670	1	-19.8	0	0.000476963	0.382	1.54576	2.71799	-8.82818	12	15	8	3UTR		0	0
hsa-let-7a-5p	NM_145738	SYNGR1	TGAGGTAGTAGGTTGTATAGTT#CTGTATCACCCCTGGCAGTGAGGTGGCAGGAGCAGCCTAGTGCCA#...((((.((((((((......#.)))))))).)))).	656	701	1	-19.8	0	0.000476963	0.382	0	0	-8.82818	12	15	8	3UTR		0	0
hsa-let-7a-5p	NM_145759	TRAF5	TGAGGTAGTAGGTTGTATAGTT#TGCAAACTCTGCCTCC#.(((((((.((..((((.....#))))..))))))))).	2840	2856	1	-16.5	1	0.0151808	0.471	0	0	-9.48565	13	16	9	3UTR		0	0
hsa-let-7a-5p	NM_145800	SEPTIN6	TGAGGTAGTAGGTTGTATAGTT#ACTGTTTAGCCTGATACCTTT#.((((((.(((((((.(((((.#))))).))))))).)))))).	2341	2362	1	-19.4	1	0.011967	0.647	3.25114	2.60376	-6.34001	18	21	7	3UTR		0	0
hsa-let-7a-5p	NM_145868	ANXA11	TGAGGTAGTAGGTTGTATAGTT#TACAGCCCTACCTTAG#((((((((..(((((((.....#))))))))))))))).	6045	6061	1	-18.8	1	0.00018388	0.471	0	0	-6.23647	15	16	15	3UTR		0	0
hsa-let-7a-5p	NM_145868	ANXA11	TGAGGTAGTAGGTTGTATAGTT#ATAGCCTCACTCGCCTCAC#((((((((((((((((......#))))))).))).)))))).	5558	5577	1	-18.4	1	0.0228161	0.471	0	0	-3.93757	16	19	7	3UTR		0	0
hsa-let-7a-5p	NM_145869	ANXA11	TGAGGTAGTAGGTTGTATAGTT#TACAGCCCTACCTTAG#((((((((..(((((((.....#))))))))))))))).	6241	6257	1	-18.8	1	0.00018388	0.471	2.14579	2.26066	-6.23647	15	16	15	3UTR		0	0
hsa-let-7a-5p	NM_145898	CCL23	TGAGGTAGTAGGTTGTATAGTT#CAACTTTCTTGCCTCAA#((((((((.((((((.......#))))))..)))))))).	474	491	1	-15.7	1	0.211398	0.588	0	0	-5.22701	14	17	8	3UTR		0	0
hsa-let-7a-5p	NM_145912	NFAM1	TGAGGTAGTAGGTTGTATAGTT#GCTGACAGAGCAGCATGCTCTCTTGGCACCAGCCTGCACCTCAG#((((((.((((((((.......#.)))))))))))))).	1191	1235	1	-21.7	0	0.00704478	0.368	2.39862	1.16874	-5.71431	14	16	14	3UTR		0	0
hsa-let-7a-5p	NM_146421	GSTM1	TGAGGTAGTAGGTTGTATAGTT#ACTCAGCCTGCTGCCCAG#((.((((((((((((.......#.)))))))))))))).	640	658	1	-21.5	0	6.53956e-08	0.353	0	0	-5.72816	14	16	14	3UTR		0	0
hsa-let-7a-5p	NM_147199	MRGPRX1	TGAGGTAGTAGGTTGTATAGTT#TAGCCTTCTGCCTCAG#((((((((.((((((.......#)))))).)))))))).	1266	1282	1	-20.1	1	0.00202735	0.588	0	0	-5.22701	14	16	8	3UTR		0	0
hsa-let-7a-5p	NM_147200	TRAF3IP2	TGAGGTAGTAGGTTGTATAGTT#TGCAACCTGCGCCTCC#.(((((.((((((((((.....#))))))))))))))).	3363	3379	1	-22.3	0	0.00128232	0.441	0	0	-5.33701	15	16	15	3UTR		0	0
hsa-let-7a-5p	NM_147223	NCOA1	TGAGGTAGTAGGTTGTATAGTT#GCTACCTCTGCCTCC#.(((((((.((((.((......#)).))))))))))).	6503	6518	1	-17.8	1	0.00546515	0.471	0	0	-5.70655	13	15	11	3UTR		1	0
hsa-let-7a-5p	NM_147233	NCOA1	TGAGGTAGTAGGTTGTATAGTT#GCTACCTCTGCCTCC#.(((((((.((((.((......#)).))))))))))).	6093	6108	1	-17.8	1	0.00546515	0.471	2.13798	1.06106	-5.70655	13	15	11	3UTR		1	0
hsa-let-7a-5p	NM_147686	TRAF3IP2	TGAGGTAGTAGGTTGTATAGTT#TGCAACCTGCGCCTCC#.(((((.((((((((((.....#))))))))))))))).	3252	3268	1	-22.3	0	0.00128232	0.441	0	0	-5.33701	15	16	15	3UTR		0	0
hsa-let-7a-5p	NM_148174	AZIN1	TGAGGTAGTAGGTTGTATAGTT#GACTATACAGGCCTTGAACTTCAT#((((((...(((((((((((((#)))))))))).)))...)))))).	3789	3813	1	-20.4	0	0.00107606	0.559	0	0	-8.85129	19	24	10	3UTR		0	0
hsa-let-7a-5p	NM_148893	SVIP	TGAGGTAGTAGGTTGTATAGTT#AGCTCACCGCAACCTCTGCCTCC#.(((((((.(((((((......#.)))))))))))))).	3685	3708	1	-22.1	1	0.0057021	0.426	0	0	-4.84971	14	16	14	3UTR		0	0
hsa-let-7a-5p	NM_148897	SDR9C7	TGAGGTAGTAGGTTGTATAGTT#ATTGAGTGCCTACTACCTA#..(((((((((((.........#.))))))))))).	1701	1720	1	-18.9	1	0.0320421	0.603	1.12229	1.19167	-6.78234	11	13	11	3UTR		0	0
hsa-let-7a-5p	NM_152244	SNX11	TGAGGTAGTAGGTTGTATAGTT#GCAGCTCCCTGCCTCC#.(((((((..((((((......#))))))..))))))).	1787	1803	1	-18.2	1	2.10889e-05	0.426	0	0	-6.09222	13	16	7	3UTR		0	0
hsa-let-7a-5p	NM_152260	RPUSD2	TGAGGTAGTAGGTTGTATAGTT#TTGTACAACCATAACCTCAT#((((((.((.((((((((((..#)))))))))))).)))))).	2172	2192	1	-21	0	0.124382	0.676	0	0	-6.72377	18	20	12	3UTR		1	1
hsa-let-7a-5p	NM_152260	RPUSD2	TGAGGTAGTAGGTTGTATAGTT#CTGCTCATACTTGCTACCTCC#.((((((((((((((..(((..#)))..)).)))))))))))).	1800	1821	1	-20	1	0.056155	0.529	0	0	-4.02637	17	21	12	3UTR		1	1
hsa-let-7a-5p	NM_152263	TPM3	TGAGGTAGTAGGTTGTATAGTT#TGCAACCTCTGCCTCC#.(((((((.((((((((.....#))))))))))))))).	3146	3162	1	-22.9	1	0.00229818	0.412	0	0	-4.84971	15	16	15	3UTR		0	0
hsa-let-7a-5p	NM_152286	PNPLA7	TGAGGTAGTAGGTTGTATAGTT#GCTGTCCTGTGAACTGCCTGCTGCCC#...((((((((((..(((((..#.)))))....)))))))))).	4511	4537	1	-20.5	0	0.00279671	0.368	0	0	-8.10683	15	21	10	3UTR		0	0
hsa-let-7a-5p	NM_152289	ZNF561	TGAGGTAGTAGGTTGTATAGTT#GTACTGCAGGCTGCCTCAC#(((((((((..((.((((....#)))).))..))))))))).	1864	1883	1	-19.1	1	0.00414779	0.5	0	0	-8.8617	15	19	9	3UTR		0	0
hsa-let-7a-5p	NM_152290	C1orf158	TGAGGTAGTAGGTTGTATAGTT#TGCAACCTCTGCCTCC#.(((((((.((((((((.....#))))))))))))))).	1477	1493	1	-22.9	1	0.00435981	0.412	0	0	-4.84971	15	16	15	3UTR		0	0
hsa-let-7a-5p	NM_152305	POGLUT1	TGAGGTAGTAGGTTGTATAGTT#GACCAATCACAGCTTGTGCCTCAG#(((((((.((((((((......#.))))))))))))))).	1512	1536	1	-18.6	1	0.0110747	0.559	0.0955389	0.184706	-6.25121	15	17	15	3UTR		1	1
hsa-let-7a-5p	NM_152320	ZNF641	TGAGGTAGTAGGTTGTATAGTT#CTGACCCTGCTACCTCC#.(((((((((((..........#.))))))))))).	6017	6034	1	-20	1	0.11447	0.412	0	0	-6.90779	11	13	11	3UTR		1	1
hsa-let-7a-5p	NM_152342	CDYL2	TGAGGTAGTAGGTTGTATAGTT#GATTGTGCACACCTGGCCTCAG#((((((..((((((((((((((#))))))))).))))))))))).	2415	2437	1	-21.3	0	0.00295437	0.515	0	0	-7.7949	20	22	11	3UTR		0	0
hsa-let-7a-5p	NM_152351	SLC5A10	TGAGGTAGTAGGTTGTATAGTT#ACTGGGCCTCCTGCTGCCCAC#((.(((((((((..((.((((.#)))).))..))))))))))).	3749	3770	1	-20.6	0	0.00478099	0.382	0	0	-7.64108	17	21	11	3UTR		0	0
hsa-let-7a-5p	NM_152354	ZNF285	TGAGGTAGTAGGTTGTATAGTT#GCTTATCAGCTTCTGCCTCAT#((((((((.((((((...(((.#)))...)))))))))))))).	4640	4661	1	-20.7	1	0.0176664	0.662	0	0	-5.22701	17	21	14	3UTR		0	0
hsa-let-7a-5p	NM_152354	ZNF285	TGAGGTAGTAGGTTGTATAGTT#AACTTCTGGTTTCAAGCGATCCTCCTACCTCAG#((((((((.(((((((......#.)))).))).)))))))).	3543	3576	1	-20	1	0.0463723	0.515	0	0	-4.99396	15	19	8	3UTR		0	0
hsa-let-7a-5p	NM_152362	TNFAIP8L1	TGAGGTAGTAGGTTGTATAGTT#GCGACCTACCTACCTCGG#((((((((((((((((......#))))))))).))))))).	2825	2843	1	-23.7	1	0.0611347	0.471	0	0	-3.93757	16	18	9	3UTR		0	0
hsa-let-7a-5p	NM_152381	XIRP2	TGAGGTAGTAGGTTGTATAGTT#GACTGACAGAGCAGCTGCTGGCAGTCCTGTGCAGCCTGCTCCAAAACCAAGCCTCAG#((((((((((((((((((((..#.))))))))))))))..........)))))).	11823	11880	1	-27.9	1	0.0276948	0.441	0	0	-3.93757	20	32	14	3UTR		0	0
hsa-let-7a-5p	NM_152390	TMEM178A	TGAGGTAGTAGGTTGTATAGTT#CAACCTGTTGCCTG#..(((((((((((((.......#))))))))))))).	1045	1059	1	-17	1	0.0189069	0.559	0.410032	0.0927718	-5.19005	13	14	13	3UTR		0	0
hsa-let-7a-5p	NM_152400	FAM241A	TGAGGTAGTAGGTTGTATAGTT#TGCAACCTCCGCCTCC#.(((((.(.((((((((.....#))))))))).))))).	8443	8459	1	-18.6	0	0.00151495	0.441	0	0	-6.3934	14	16	9	3UTR		0	0
hsa-let-7a-5p	NM_152404	UGT3A1	TGAGGTAGTAGGTTGTATAGTT#CTGCCAGCCCTGCCTCC#.(((((((..(((((..(((..#))).)))))))))))).	1948	1965	1	-16.5	1	0.358026	0.485	3.23786	3.38968	-6.32527	15	17	12	3UTR		0	1
hsa-let-7a-5p	NM_152417	TMEM68	TGAGGTAGTAGGTTGTATAGTT#GACTCTACAGCCAGTGAAGTGGTTTATTGCTTCAA#(((((((((((((((((.((((#)))).)))))))............)))))))))).	1931	1966	1	-19.8	1	0.00506026	0.706	0.493935	0.52349	-3.93757	21	35	10	3UTR		0	0
hsa-let-7a-5p	NM_152424	AMER1	TGAGGTAGTAGGTTGTATAGTT#GGCTGAGTGAGAGTTCATGGTTTGGACAGCCTTGCTGCCTGCAA#((((((((((((((((......#.))))))).))))))).)).	6127	6171	1	-21	1	9.04878e-05	0.426	0	0	-3.93757	16	20	7	3UTR		0	0
hsa-let-7a-5p	NM_152444	PTGR2	TGAGGTAGTAGGTTGTATAGTT#ACTGTATAGCCTAAAAACTCC#.(((....(((((((((((((.#)))))))))))))....))).	1968	1989	1	-19.8	0	0.191489	0.75	0	0	-13.6706	16	21	13	3UTR		0	0
hsa-let-7a-5p	NM_152455	ZSCAN29	TGAGGTAGTAGGTTGTATAGTT#TGCAACCTCTGCCTTC#.(((((((.((((((((.....#))))))))))))))).	3495	3511	1	-21	1	0.000806657	0.471	0	0	-4.84971	15	16	15	3UTR		0	0
hsa-let-7a-5p	NM_152457	ZNF597	TGAGGTAGTAGGTTGTATAGTT#AACTGCAGAGTTTGATCAAAGTAATCTGCAATTTACTGCCTA#..(((((((((((((((.....#.))))))))))))))).	4897	4939	1	-20.3	1	0.00145978	0.618	0	0	-4.957	15	17	15	3UTR		0	0
hsa-let-7a-5p	NM_152458	ZNF785	TGAGGTAGTAGGTTGTATAGTT#TGCAACCTCTGCCTCC#.(((((((.((((((((.....#))))))))))))))).	1837	1853	1	-22.9	1	0.00286031	0.397	0.165465	-0.066476	-4.84971	15	16	15	3UTR		0	0
hsa-let-7a-5p	NM_152463	EME1	TGAGGTAGTAGGTTGTATAGTT#CAGCCACTGAGCTGCCTCAA#(((((((((.(((((.......#))))).....))))))))).	2181	2201	1	-18.2	1	0.000354955	0.426	0	0	-5.41313	14	20	9	3UTR		0	0
hsa-let-7a-5p	NM_152464	TMEM199	TGAGGTAGTAGGTTGTATAGTT#GACCATACTGCCTTG#.(((((((((((((........#)))).))))))))).	1002	1017	1	-17.3	1	0.011216	0.529	1.17502	1.62001	-4.76182	13	15	9	3UTR		0	0
hsa-let-7a-5p	NM_152470	RNF165	TGAGGTAGTAGGTTGTATAGTT#CGGTCCTGCTACCTCAC#(((((((((((((((.......#))).)))))))))))).	2741	2758	1	-21.5	1	0.00115361	0.5	-0.102284	-0.0731292	-4.17062	15	17	12	3UTR		1	1
hsa-let-7a-5p	NM_152470	RNF165	TGAGGTAGTAGGTTGTATAGTT#TACTCCTATTACCTCAT#((((((((((((..(((.....#))).)))))))))))).	5234	5251	1	-20.3	1	0.0283364	0.662	0	0	-6.08354	15	17	12	3UTR		1	1
hsa-let-7a-5p	NM_152475	ZNF417	TGAGGTAGTAGGTTGTATAGTT#TGCAACCTCCGCCTCC#.(((((.(.((((((((.....#))))))))).))))).	3756	3772	1	-18.6	0	0.0164657	0.412	0	0	-6.3934	14	16	9	3UTR	MIRT694888	0	0
hsa-let-7a-5p	NM_152478	ZNF583	TGAGGTAGTAGGTTGTATAGTT#TGCAACCTCCGCCTCC#.(((((.(.((((((((.....#))))))))).))))).	2837	2853	1	-18.6	0	0.0461693	0.441	0	0	-6.3934	14	16	9	3UTR		1	1
hsa-let-7a-5p	NM_152490	B3GALNT2	TGAGGTAGTAGGTTGTATAGTT#ACAATTCTCCTGCCTCAG#((((((((.(((((((......#))))).)).)))))))).	3792	3810	1	-17.1	1	0.00505697	0.412	1.12385	1.22767	-4.99396	15	18	8	3UTR		0	0
hsa-let-7a-5p	NM_152519	KANSL1L	TGAGGTAGTAGGTTGTATAGTT#ATGCAACTTACTTACA#...(..((((((((((((....#))))))))))))..).	3474	3490	1	-16.4	0	0.303383	0.662	3.42418	3.59501	-12.5345	13	16	12	3UTR		0	0
hsa-let-7a-5p	NM_152526	PARD3B	TGAGGTAGTAGGTTGTATAGTT#ACACCCTACTGCTTTC#.(((((((((((.(((......#))).))))))))))).	7592	7608	1	-17.7	1	0.00222032	0.559	0	0	-5.08246	14	16	11	3UTR		0	0
hsa-let-7a-5p	NM_152529	GPR155	TGAGGTAGTAGGTTGTATAGTT#AACAGAGGCAACCTCTCTGAGCCTCAG#((((((((.(((((((......#.)))))))))....)))))).	2883	2910	1	-18.4	1	0.0026542	0.559	0	0	-4.99396	15	21	9	3UTR		0	0
hsa-let-7a-5p	NM_152542	PPM1K	TGAGGTAGTAGGTTGTATAGTT#TGCAACCTCTGCCTCC#.(((((((.((((((((.....#))))))))))))))).	4721	4737	1	-22.9	1	0.00406537	0.382	0	0	-4.84971	15	16	15	3UTR		0	0
hsa-let-7a-5p	NM_152542	PPM1K	TGAGGTAGTAGGTTGTATAGTT#TGCAACCTCTGCCTCC#.(((((((.((((((((.....#))))))))))))))).	5359	5375	1	-22.9	1	0.000362588	0.397	0	0	-4.84971	15	16	15	3UTR		0	0
hsa-let-7a-5p	NM_152547	BTNL9	TGAGGTAGTAGGTTGTATAGTT#GGCTGGAGTGCAGCCTCAACCTCC#.(((((.(.(((((((((....#.)))))))))).))))).	2812	2836	1	-20.1	0	0.0225655	0.382	-0.264177	0.0338887	-6.3934	15	18	10	3UTR		0	0
hsa-let-7a-5p	NM_152551	SNRNP48	TGAGGTAGTAGGTTGTATAGTT#CTGTGCAGCCACTATCA#...((((((.((((((((((..#)))))))))))))))).	2046	2063	1	-21.3	0	0.041936	0.588	0	0	-7.75705	16	17	16	3UTR		0	0
hsa-let-7a-5p	NM_152553	RNF217	TGAGGTAGTAGGTTGTATAGTT#AATTTAAAAATCTATTACCTCAA#((((((((((((((........#.)))))))))))))).	10429	10452	1	-19.4	1	0.180693	0.735	0	0	-4.90607	14	16	14	3UTR		1	1
hsa-let-7a-5p	NM_152558	IQCE	TGAGGTAGTAGGTTGTATAGTT#TGTGCGGCCTCTGCACTCC#.(((((((.((((((((((...#)))))))))))))).))).	3210	3229	1	-20.9	1	2.25706e-05	0.324	0	0	-4.84971	17	19	14	3UTR		0	0
hsa-let-7a-5p	NM_152570	LINGO2	TGAGGTAGTAGGTTGTATAGTT#ACTGCACCCGGCCTGCTGCTA#...((((((((((((.......#.)))))))))))).	10154	10175	1	-18.4	0	0.000350436	0.529	0	0	-6.74759	12	14	12	3UTR		0	0
hsa-let-7a-5p	NM_152578	FMR1NB	TGAGGTAGTAGGTTGTATAGTT#GACTGTCTCAGCCATGCAAACCTCAT#((((((.((((((((.((((((#))))))..))))).)))..)))))).	892	918	1	-20.7	0	0.00609625	0.574	1.37032	1.11602	-5.71431	20	26	6	3UTR		0	0
hsa-let-7a-5p	NM_152592	SYNE3	TGAGGTAGTAGGTTGTATAGTT#ACGGCCTGCCACCTCC#.(((((.(((((((((......#))))))))).))))).	10615	10631	1	-21.2	0	0.0143539	0.368	0	0	-5.33701	14	16	9	3UTR		0	0
hsa-let-7a-5p	NM_152596	EXD1	TGAGGTAGTAGGTTGTATAGTT#TGCAACCTCCGCCTCC#.(((((.(.((((((((.....#))))))))).))))).	2495	2511	1	-18.6	0	0.00017685	0.426	-0.101203	-0.00393181	-6.3934	14	16	9	3UTR		0	0
hsa-let-7a-5p	NM_152608	SDE2	TGAGGTAGTAGGTTGTATAGTT#TGCAACCTCTGCCTCC#.(((((((.((((((((.....#))))))))))))))).	2500	2516	1	-22.9	1	0.00585425	0.426	0	0	-4.84971	15	16	15	3UTR		0	0
hsa-let-7a-5p	NM_152617	RNF168	TGAGGTAGTAGGTTGTATAGTT#TGCAACCTCCGCCTCC#.(((((.(.((((((((.....#))))))))).))))).	2992	3008	1	-18.6	0	0.0229613	0.397	0	0	-6.3934	14	16	9	3UTR		0	0
hsa-let-7a-5p	NM_152623	CDC20B	TGAGGTAGTAGGTTGTATAGTT#GCTCATCAACTCTCAAGGACAACCTATTACCA#...(((((((((((((......#.))))))))))))).	2497	2529	1	-20.9	0	0.0207668	0.5	-0.215308	0.187357	-6.51454	13	15	13	3UTR		0	0
hsa-let-7a-5p	NM_152637	METTL7B	TGAGGTAGTAGGTTGTATAGTT#GACATTCATGTACCACCTACTAGTCCCTCT#.((((((((((((.(((((...#.))))).))))))))...)))).	866	896	1	-20.7	1	0.169114	0.5	0	0	-4.65016	17	23	8	3UTR		0	0
hsa-let-7a-5p	NM_152652	ZNF48	TGAGGTAGTAGGTTGTATAGTT#CCTGCTGCCTCAT#((((((((((((..........#)))))))))))).	2538	2551	1	-21	1	0.107256	0.544	0	0	-7.05204	12	13	12	3UTR		0	0
hsa-let-7a-5p	NM_152655	ZNF585A	TGAGGTAGTAGGTTGTATAGTT#TGCAACCTCTGCCTCC#.(((((((.((((((((.....#))))))))))))))).	7891	7907	1	-22.9	1	0.00039055	0.412	0	0	-4.84971	15	16	15	3UTR		0	0
hsa-let-7a-5p	NM_152663	RALGPS2	TGAGGTAGTAGGTTGTATAGTT#CTGTGGAAACCACTGCCTTAA#(((((((((.((((.(((((..#)))))..))))))))))))).	2249	2270	1	-19.9	1	0.00477609	0.618	0	0	-5.91553	18	21	13	3UTR		0	0
hsa-let-7a-5p	NM_152667	NANP	TGAGGTAGTAGGTTGTATAGTT#TGCAACCTCTGCCTCC#.(((((((.((((((((.....#))))))))))))))).	1809	1825	1	-22.9	1	0.0010742	0.382	0	0	-4.84971	15	16	15	3UTR		0	0
hsa-let-7a-5p	NM_152682	RWDD4	TGAGGTAGTAGGTTGTATAGTT#GTACCTCTTATTACCTTAT#((((((((((((..((((....#))))..)))))))))))).	2444	2463	1	-18.1	1	0.0221619	0.603	0	0	-6.08354	16	19	12	3UTR		0	0
hsa-let-7a-5p	NM_152694	RTL3	TGAGGTAGTAGGTTGTATAGTT#CTGTACAACGACTCTGCCTCT#.(((((((...(((((((((..#)))))))))....))))))).	2332	2353	1	-23.2	1	0.00394691	0.559	0	0	-8.917	16	21	9	3UTR		0	0
hsa-let-7a-5p	NM_152695	ZNF449	TGAGGTAGTAGGTTGTATAGTT#TACTTCCTGCTGTTTCG#.(((((((((((..(((.....#)))..))))))))))).	2495	2512	1	-15.8	1	0.000954231	0.618	0	0	-5.9393	14	17	11	3UTR		0	0
hsa-let-7a-5p	NM_152698	AMER3	TGAGGTAGTAGGTTGTATAGTT#TGCAGCCTCTACCTCC#.(((((((.((((((((.....#))))))))))))))).	4654	4670	1	-22.9	1	0.000491035	0.368	0	0	-4.84971	15	16	15	3UTR		1	1
hsa-let-7a-5p	NM_152707	SLC25A16	TGAGGTAGTAGGTTGTATAGTT#TGCAACCTCTGCCTCC#.(((((((.((((((((.....#))))))))))))))).	2418	2434	1	-22.9	1	0.0025382	0.397	0	0	-4.84971	15	16	15	3UTR		0	0
hsa-let-7a-5p	NM_152715	TBCEL	TGAGGTAGTAGGTTGTATAGTT#TGCAGCCTTTTGCCA#...(((((.((((((((.....#)))))))).))))).	4433	4448	1	-17.4	0	0.00337569	0.662	0	0	-7.57093	13	15	8	3UTR		0	0
hsa-let-7a-5p	NM_152721	DOK6	TGAGGTAGTAGGTTGTATAGTT#AACTGTACAGCCTTCCTTG#.((((....(((((((((((((#))))))))))))).)))).	3246	3265	1	-19.6	0	0.0130654	0.574	0	0	-10.608	17	19	13	3UTR		0	0
hsa-let-7a-5p	NM_152729	NT5DC1	TGAGGTAGTAGGTTGTATAGTT#GACACAGCCTCTATCTTT#.(((((((.(((((((......#.)))))))))))))).	4654	4672	1	-17.3	1	0.0272524	0.706	0	0	-4.84971	14	16	14	3UTR		0	0
hsa-let-7a-5p	NM_152735	ZBTB9	TGAGGTAGTAGGTTGTATAGTT#ACAGCCTGTGCCTCT#.((((((.((((((((......#)))))))))))))).	2362	2377	1	-20	1	0.0575813	0.529	0	0	-6.10696	14	15	14	3UTR		0	0
hsa-let-7a-5p	NM_152750	CDHR3	TGAGGTAGTAGGTTGTATAGTT#AGCTGAAACACCATCAGCCTTACAACCTACCTGCCTTG#.((((((((((((((((..(((#.)))..)))))))))).)))))).	4044	4082	1	-24.4	1	0.40288	0.515	0	0	-3.79332	19	24	10	3UTR		0	0
hsa-let-7a-5p	NM_152750	CDHR3	TGAGGTAGTAGGTTGTATAGTT#CTATGCCCTGCTGCCCAG#((.(((((((((..((((((..#))))))))))))))))).	4281	4299	1	-21.4	0	0.0126593	0.426	0	0	-7.64108	17	18	17	3UTR		0	0
hsa-let-7a-5p	NM_152760	SNX32	TGAGGTAGTAGGTTGTATAGTT#AGCTGAGGAACAGCCTCTACCCTCAC#((((((((.(((((((......#.)))))))))))).))).	1576	1602	1	-19.5	1	0.127109	0.441	0	0	-4.99396	15	18	12	3UTR		0	0
hsa-let-7a-5p	NM_152785	GCSAM	TGAGGTAGTAGGTTGTATAGTT#TTGTTTACCTACTATCTA#..(((((((((((.........#.))))))))))).	1780	1798	1	-16	1	0.067289	0.603	-0.758763	-1.11213	-6.78234	11	13	11	3UTR		0	0
hsa-let-7a-5p	NM_152789	FAM133B	TGAGGTAGTAGGTTGTATAGTT#GCCTGCTGCTTGAA#(.(((((((((((.........#))))))))))).).	1015	1029	1	-16.2	1	0.0193341	0.588	0	0	-6.92659	12	14	11	3UTR		0	0
hsa-let-7a-5p	NM_152834	TMEM18	TGAGGTAGTAGGTTGTATAGTT#CCTGCTGCCTTG#.(((((((((((..........#))))))))))).	1977	1989	1	-18	1	0.0420855	0.456	0	0	-6.90779	11	12	11	3UTR		0	0
hsa-let-7a-5p	NM_152871	FAS	TGAGGTAGTAGGTTGTATAGTT#TGTAAAACCTGCTACA#....((((((((((.((((...#)))).)))))))))).	2024	2040	1	-17	0	0.00714786	0.647	0.19724	0.377353	-10.282	14	16	10	3UTR		1	0
hsa-let-7a-5p	NM_152904	SPECC1	TGAGGTAGTAGGTTGTATAGTT#TGCAACCTCTGCCTCC#.(((((((.((((((((.....#))))))))))))))).	2933	2949	1	-22.9	1	0.00154469	0.426	0.264077	-0.12192	-4.84971	15	16	15	3UTR		0	0
hsa-let-7a-5p	NM_152906	TANGO2	TGAGGTAGTAGGTTGTATAGTT#TGCAACCTCCGCCTCC#.(((((.(.((((((((.....#))))))))).))))).	1762	1778	1	-18.6	0	0.0413571	0.382	0	0	-6.3934	14	16	9	3UTR		0	0
hsa-let-7a-5p	NM_152909	ZNF548	TGAGGTAGTAGGTTGTATAGTT#TACAACCTCCGCCTCC#.(((((.(.((((((((.....#))))))))).))))).	3773	3789	1	-18.6	0	0.0917632	0.397	0	0	-6.3934	14	16	9	3UTR		0	1
hsa-let-7a-5p	NM_152943	ZNF268	TGAGGTAGTAGGTTGTATAGTT#TGCAACCTCTGCCTCC#.(((((((.((((((((.....#))))))))))))))).	7683	7699	1	-22.9	1	0.00132712	0.426	0	0	-4.84971	15	16	15	3UTR		0	1
hsa-let-7a-5p	NM_152988	SPPL2B	TGAGGTAGTAGGTTGTATAGTT#CGGCCTCTGCCTCC#.(((((((.((((((.......#))))))))))))).	3405	3419	1	-19.1	1	0.000214828	0.412	0	0	-5.08276	13	14	13	3UTR		0	1
hsa-let-7a-5p	NM_152999	STEAP2	TGAGGTAGTAGGTTGTATAGTT#TGCAAGCTCTGCCTCC#.(((((((.((.(((((.....#))))).))))))))).	3814	3830	1	-18.8	1	0.0025385	0.353	0	0	-8.19652	14	16	9	3UTR		0	0
hsa-let-7a-5p	NM_153025	SPATA33	TGAGGTAGTAGGTTGTATAGTT#ACAGCCGCCTCAC#((((((....((((((......#)))))))))))).	497	510	1	-15.1	0	0.00160362	0.353	2.28269	1.44595	-10.0938	12	13	12	3UTR		0	0
hsa-let-7a-5p	NM_153026	PRICKLE1	TGAGGTAGTAGGTTGTATAGTT#GGCTGGAGCGCAACGGCACAATCTCAGTTCACTGCAACCTCTGCCTCC#.(((((((.((((((((.....#.))))))))))))))).	5484	5532	1	-23.1	1	0.00387305	0.441	0	0	-4.84971	15	17	15	3UTR		0	0
hsa-let-7a-5p	NM_153029	N4BP1	TGAGGTAGTAGGTTGTATAGTT#GACTTACTGCTTCAG#((((((((((((((........#)))))))))))))).	4799	4814	1	-18.9	1	0.0059824	0.515	4.99364	5.12756	-4.90607	14	15	14	3UTR		0	0
hsa-let-7a-5p	NM_153034	ZNF488	TGAGGTAGTAGGTTGTATAGTT#AGCTATACCTGCTACCTTC#.((((((((((((...((((((#)))))))))))))))))).	3029	3048	1	-22.2	1	0.00950694	0.471	0	0	-5.61866	18	19	18	3UTR		0	0
hsa-let-7a-5p	NM_153035	TCEANC2	TGAGGTAGTAGGTTGTATAGTT#TGCAACCTCTGCCTCC#.(((((((.((((((((.....#))))))))))))))).	8964	8980	1	-22.9	1	0.00112242	0.397	0	0	-4.84971	15	16	15	3UTR		0	0
hsa-let-7a-5p	NM_153035	TCEANC2	TGAGGTAGTAGGTTGTATAGTT#TGCAACCTCTGCCTCC#.(((((((.((((((((.....#))))))))))))))).	10049	10065	1	-22.9	1	0.00591098	0.368	0	0	-4.84971	15	16	15	3UTR		0	0
hsa-let-7a-5p	NM_153207	AEBP2	TGAGGTAGTAGGTTGTATAGTT#GGCTTTGCATGCTTGCTGCTTTAA#(((((((((((((((((.((((#)))).)))).))))))))))))).	2012	2036	1	-21	1	0.000167501	0.632	2.14003	2.10543	-3.93757	21	24	13	3UTR		0	0
hsa-let-7a-5p	NM_153208	IQCK	TGAGGTAGTAGGTTGTATAGTT#ATTATATAGAAAGTTCCTGCTTTTATGGGTAAACTTATTACCTTAA#((((((((((((((........#.)))))))))))))).	1474	1520	1	-17.1	1	0.0103705	0.662	6.59094	5.26833	-4.90607	14	16	14	3UTR		0	0
hsa-let-7a-5p	NM_153211	TTC39C	TGAGGTAGTAGGTTGTATAGTT#TGCAACCTCTGCCTCC#.(((((((.((((((((.....#))))))))))))))).	3512	3528	1	-22.9	1	0.00499011	0.397	-0.272265	1.08199	-4.84971	15	16	15	3UTR		1	0
hsa-let-7a-5p	NM_153223	CEP120	TGAGGTAGTAGGTTGTATAGTT#AGCTGTCAGCTTAAACCCTCT#.((((...(((((((.((((((#)))))))))))))...)))).	4077	4098	1	-17.9	0	0.0219705	0.647	0	0	-9.78465	17	21	13	3UTR	MIRT494266	0	1
hsa-let-7a-5p	NM_153235	TXLNB	TGAGGTAGTAGGTTGTATAGTT#GGCTGTGCTTTGATCCCCTGCCTCT#.(((((((..((((((((((((#))))))))...))))..))))))).	3178	3203	1	-20.5	1	0.0954054	0.544	0	0	-6.09222	19	25	8	3UTR		0	0
hsa-let-7a-5p	NM_153251	ZDHHC20	TGAGGTAGTAGGTTGTATAGTT#TGCAACCTCTGCCTTC#.(((((((.((((((((.....#))))))))))))))).	2769	2785	1	-21	1	0.00157057	0.397	-0.694704	-0.509283	-4.84971	15	16	15	3UTR		0	0
hsa-let-7a-5p	NM_153260	LRRC57	TGAGGTAGTAGGTTGTATAGTT#TGCAACCTCTGCCTCC#.(((((((.((((((((.....#))))))))))))))).	3952	3968	1	-22.9	1	0.000717994	0.426	0	0	-4.84971	15	16	15	3UTR		0	0
hsa-let-7a-5p	NM_153261	CNEP1R1	TGAGGTAGTAGGTTGTATAGTT#TGCAACCTCTGCCTCC#.(((((((.((((((((.....#))))))))))))))).	1276	1292	1	-22.9	1	0.00215387	0.426	0	0	-4.84971	15	16	15	3UTR		0	0
hsa-let-7a-5p	NM_153320	SLC22A7	TGAGGTAGTAGGTTGTATAGTT#CCTGCTACCTCC#.(((((((((((..........#))))))))))).	2387	2399	1	-19.6	1	0.000839475	0.441	0.0477921	0.0994921	-6.90779	11	12	11	3UTR		0	0
hsa-let-7a-5p	NM_153338	GGT6	TGAGGTAGTAGGTTGTATAGTT#GACACCCCTTACCTATCTGCCTCAA#(((((((((((((.........#.))))).)))))))).	2462	2487	1	-19	1	0.0745613	0.529	-0.406579	-0.137485	-5.76291	13	16	8	3UTR		0	0
hsa-let-7a-5p	NM_153345	TMEM139	TGAGGTAGTAGGTTGTATAGTT#ACTTGCGAAGAGTCTCTAACAGCTTCTGCCTCAC#((((((((.(((((((.(((..#.)))))))))))))))))).	1662	1696	1	-21.3	1	0.0134271	0.456	-0.284995	-0.113328	-4.99396	18	20	18	3UTR		0	0
hsa-let-7a-5p	NM_153348	FBXW8	TGAGGTAGTAGGTTGTATAGTT#TGCAACCTCTGCCTCC#.(((((((.((((((((.....#))))))))))))))).	3398	3414	1	-22.9	1	0.00192004	0.412	0	0	-4.84971	15	16	15	3UTR		0	0
hsa-let-7a-5p	NM_153360	APCDD1L	TGAGGTAGTAGGTTGTATAGTT#AGCTGAGAAGCATGGCCTCCCCAGAGCAGCCTGCGGCCTCC#.(((((.(((((((((......#.))))))))).))))).	2933	2974	1	-22.9	0	3.56899e-05	0.353	0	0	-5.33701	14	17	9	3UTR		0	0
hsa-let-7a-5p	NM_153426	PITX2	TGAGGTAGTAGGTTGTATAGTT#TGTACAACCTACCCTG#..(((..((((((((((((...#))))))))))))))).	3134	3150	1	-19.5	0	0.0316795	0.676	0.986832	0.597219	-8.40165	15	16	15	3UTR		0	0
hsa-let-7a-5p	NM_153427	PITX2	TGAGGTAGTAGGTTGTATAGTT#TGTACAACCTACCCTG#..(((..((((((((((((...#))))))))))))))).	2996	3012	1	-19.5	0	0.0316795	0.676	0.986832	0.597219	-8.40165	15	16	15	3UTR		0	0
hsa-let-7a-5p	NM_153442	GPR26	TGAGGTAGTAGGTTGTATAGTT#GGCTCACCACAACCTCTGCCTTC#.(((((((.(((((((......#.)))))))))))))).	2227	2250	1	-19.9	1	0.0316537	0.515	0	0	-4.84971	14	16	14	3UTR		1	1
hsa-let-7a-5p	NM_153485	NUP155	TGAGGTAGTAGGTTGTATAGTT#TGCAACCTCTGCCTCAC#((((((((.((((((((.....#)))))))))))))))).	5785	5802	1	-24.2	1	0.000647628	0.412	0	0	-4.99396	16	17	16	3UTR	MIRT506367	1	0
hsa-let-7a-5p	NM_153611	CYB561A3	TGAGGTAGTAGGTTGTATAGTT#GCTGCTTGCTGCCTG#..(((((((((((.((......#)).))))))))))).	1272	1287	1	-17.9	1	9.91249e-06	0.397	-0.2908	-0.180809	-5.81384	13	15	11	3UTR		0	0
hsa-let-7a-5p	NM_153647	SLC24A4	TGAGGTAGTAGGTTGTATAGTT#TGCAACCTCCGCCTCC#.(((((.(.((((((((.....#))))))))).))))).	5191	5207	1	-18.6	0	0.000191605	0.412	0	0	-6.3934	14	16	9	3UTR		0	0
hsa-let-7a-5p	NM_153648	SLC24A4	TGAGGTAGTAGGTTGTATAGTT#TGCAACCTCCGCCTCC#.(((((.(.((((((((.....#))))))))).))))).	5049	5065	1	-18.6	0	0.000191605	0.412	-0.211223	0.227187	-6.3934	14	16	9	3UTR		0	0
hsa-let-7a-5p	NM_153702	ELMOD2	TGAGGTAGTAGGTTGTATAGTT#ACAGGTTAGACCCAACTACTACCTTAC#((((((((((.((((.......#.)))))))))))))).	4171	4198	1	-17.2	1	0.00910213	0.676	0	0	-6.9954	14	16	14	3UTR		0	0
hsa-let-7a-5p	NM_153705	POGLUT3	TGAGGTAGTAGGTTGTATAGTT#CTCTACAACAATCTTCAGGAAGCCTGCTATCTTG#.(((((((((((((........#.))))))))))))).	2719	2753	1	-18.5	1	0.000370498	0.618	0	0	-4.76182	13	15	13	3UTR		0	0
hsa-let-7a-5p	NM_153712	TTL	TGAGGTAGTAGGTTGTATAGTT#GCAATCCTCCTGCCTCAG#((((((((.(((((((......#)))).))).)))))))).	8834	8852	1	-20	1	0.000206578	0.426	0	0	-4.99396	15	18	8	3UTR		1	1
hsa-let-7a-5p	NM_153714	C10orf67	TGAGGTAGTAGGTTGTATAGTT#GGCTCGGAAGTGCCTACTCCTGCTGCCTGGC#(.((((((((((..(((.....#.))).)))))))))).).	2156	2187	1	-18.9	1	0.000488477	0.368	-0.0700157	0.00182772	-7.24722	14	18	10	3UTR		0	0
hsa-let-7a-5p	NM_153756	FNDC5	TGAGGTAGTAGGTTGTATAGTT#AGCTGCATGAGACACAGCCTTCTGCCTCC#.(((((((.(((((((......#.))))))).))))))).	1594	1623	1	-22	1	0.0029222	0.441	0	0	-4.84971	14	17	7	3UTR		0	0
hsa-let-7a-5p	NM_153810	CACUL1	TGAGGTAGTAGGTTGTATAGTT#TGCAACCTCTGCCTCC#.(((((((.((((((((.....#))))))))))))))).	3809	3825	1	-22.9	1	0.000521417	0.412	0	0	-4.84971	15	16	15	3UTR		0	0
hsa-let-7a-5p	NM_170601	SIAE	TGAGGTAGTAGGTTGTATAGTT#TGCAACCTCTGCCTCC#.(((((((.((((((((.....#))))))))))))))).	4277	4293	1	-22.9	1	0.00111091	0.353	0	0	-4.84971	15	16	15	3UTR		0	0
hsa-let-7a-5p	NM_170665	ATP2A2	TGAGGTAGTAGGTTGTATAGTT#AGCTGTGCAGACTATTGCTA#...((((((((..(((((((((#)))))))))..)))))))).	5300	5320	1	-20.1	0	0.00342075	0.471	0	0	-11.1505	17	20	9	3UTR	MIRT052513	1	1
hsa-let-7a-5p	NM_170743	IFNLR1	TGAGGTAGTAGGTTGTATAGTT#GCACACCTGCTATACCTCAT#((((((((((((((((......#))).)))))))..)))))).	2003	2023	1	-19.4	1	0.0921887	0.426	-0.0575601	-0.211556	-3.93757	16	20	7	3UTR	MIRT475335	0	1
hsa-let-7a-5p	NM_170744	UNC5B	TGAGGTAGTAGGTTGTATAGTT#GCTGTGCGACTTCAGGCATATCACTGCCTTC#.((((((((((((((((((((.#))))))))))))..........)))))))).	5704	5735	1	-22.2	1	0.00103925	0.544	0	0	-3.79332	20	31	12	3UTR		0	0
hsa-let-7a-5p	NM_170782	KCNN3	TGAGGTAGTAGGTTGTATAGTT#ATGCAATTCTCCTGCCTCAG#((((((((.(((((((((....#))))))).)).)))))))).	8699	8719	1	-19.5	1	0.00319191	0.412	0	0	-4.99396	17	20	8	3UTR		0	0
hsa-let-7a-5p	NM_171825	CAMK2A	TGAGGTAGTAGGTTGTATAGTT#AGCATACGCCAGGAGCCTCCTGCCTCAA#((((((((.(((((.(......#.).))))).)))))))).	2083	2111	1	-20.2	1	7.03738e-05	0.426	0	0	-5.72941	14	18	8	3UTR		0	0
hsa-let-7a-5p	NM_172037	RDH10	TGAGGTAGTAGGTTGTATAGTT#TGCAATCTCTGCCTCC#.(((((((.((((((((.....#))))))))))))))).	2405	2421	1	-20.3	1	0.00639059	0.471	0	0	-4.84971	15	16	15	3UTR		1	1
hsa-let-7a-5p	NM_172058	EYA1	TGAGGTAGTAGGTTGTATAGTT#GGCCTCTGCCTCAC#((((((((.(((((........#))))))))))))).	2628	2642	1	-18.6	1	7.12344e-05	0.647	0	0	-5.96246	13	14	13	3UTR		0	0
hsa-let-7a-5p	NM_172095	CATSPER2	TGAGGTAGTAGGTTGTATAGTT#GACTTTATCATTATAGCTTCCACCCTTCCTGCAACCTCTACTGCCTGAT#(.(((((((((((((((.....#.))))))))..))))))).).	2468	2517	1	-20.5	1	0.0107244	0.515	0	0	-5.10125	16	21	8	3UTR		0	0
hsa-let-7a-5p	NM_172130	KCNAB2	TGAGGTAGTAGGTTGTATAGTT#ACTCAGTCCTGCTGCCTG#..(((((((((((((.......#.))).)))))))))).	2977	2995	1	-18.6	1	0.00369234	0.368	0	0	-5.19005	13	16	10	3UTR		0	0
hsa-let-7a-5p	NM_172163	KCNQ4	TGAGGTAGTAGGTTGTATAGTT#AGCCCTAACCCACTGCCTCT#.((((((((.(((((.......#.))))).)))))))).	3389	3409	1	-19.2	1	0.166787	0.324	0	0	-5.26888	13	16	8	3UTR		1	1
hsa-let-7a-5p	NM_172177	MRPL42	TGAGGTAGTAGGTTGTATAGTT#TGCAACCTCTGCCTCC#.(((((((.((((((((.....#))))))))))))))).	14790	14806	1	-22.9	1	0.00243416	0.441	0	0	-4.84971	15	16	15	3UTR		0	0
hsa-let-7a-5p	NM_172241	CTAGE1	TGAGGTAGTAGGTTGTATAGTT#GCTTCTTTTGGGGACAACCTGCCCTCAC#(((((..(((((((((......#.)))))))))))))).	3430	3458	1	-19.9	0	0.0125942	0.529	0	0	-7.38222	14	16	14	3UTR		0	0
hsa-let-7a-5p	NM_172241	CTAGE1	TGAGGTAGTAGGTTGTATAGTT#CAACCTTTACCTCT#.(((((((.((((((.......#))))))))))))).	3194	3208	1	-17.7	1	0.0511876	0.632	0	0	-5.08276	13	14	13	3UTR		0	0
hsa-let-7a-5p	NM_172347	KCNG4	TGAGGTAGTAGGTTGTATAGTT#GACTGTGTCCAGCCTGCTTGCCTTT#.(((((((((((((((((((((#)))))))..))))))))).))))).	2135	2160	1	-23.7	1	0.0434754	0.441	0	0	-3.79332	21	25	9	3UTR		0	0
hsa-let-7a-5p	NM_172362	KCNH1	TGAGGTAGTAGGTTGTATAGTT#GCGGTGCAACCCATAGCCTGCTCCTCT#.((((.((((((((((......#.)))))))))))))).	3885	3912	1	-20.3	0	0.00146074	0.382	0	0	-5.69428	14	16	14	3UTR		0	0
hsa-let-7a-5p	NM_172387	NFATC1	TGAGGTAGTAGGTTGTATAGTT#GGCTGTCACGTACACTCCTGCTGCCTTAC#((((((((((((.(((((....#.)))))..)))))))))))).	3429	3458	1	-23.2	1	0.0200892	0.515	0.348466	-0.0251941	-5.22671	17	21	12	3UTR		0	0
hsa-let-7a-5p	NM_172388	NFATC1	TGAGGTAGTAGGTTGTATAGTT#AACGTTTCCTGGGCTGTCACGTACACTCCTGCTGCCTTAC#((((((((((((.(((((....#.)))))..)))))))))))).	2253	2293	1	-23.2	1	0.0200892	0.515	2.89009	2.45495	-5.22671	17	21	12	3UTR		0	0
hsa-let-7a-5p	NM_172389	NFATC1	TGAGGTAGTAGGTTGTATAGTT#GGCTGTCACGTACACTCCTGCTGCCTTAC#((((((((((((.(((((....#.)))))..)))))))))))).	3122	3151	1	-23.2	1	0.0200892	0.515	0.228987	0.948567	-5.22671	17	21	12	3UTR		0	0
hsa-let-7a-5p	NM_173044	IL18BP	TGAGGTAGTAGGTTGTATAGTT#CTAACGTCCTACTCCTCAC#(((((.((((((.(((.(((..#)))))).))))))))))).	870	889	1	-18.6	0	0.616925	0.5	0.872901	0.782507	-7.12766	17	19	11	3UTR		0	0
hsa-let-7a-5p	NM_173050	SCUBE1	TGAGGTAGTAGGTTGTATAGTT#AGCTGCCCTGGACAGCCTGCTCACCTTG#.(((((((((((((((.(((..#.))).)))))))))).))))).	8270	8298	1	-23.2	1	0.0277664	0.368	0	0	-3.79332	18	22	10	3UTR		0	0
hsa-let-7a-5p	NM_173075	APBB2	TGAGGTAGTAGGTTGTATAGTT#TGCAACCTGCACCTCC#.(((((.((((((((((.....#))))))))))))))).	8337	8353	1	-22.7	0	0.00127782	0.426	0	0	-5.33701	15	16	15	3UTR		0	0
hsa-let-7a-5p	NM_173079	RUNDC1	TGAGGTAGTAGGTTGTATAGTT#AGCTCACTGCAACCTCCGCCTCC#.(((((.(.((((((((.((((#))))...))))))))).))))).	4066	4089	1	-19.5	0	0.00363667	0.426	0	0	-6.3934	18	23	9	3UTR		0	0
hsa-let-7a-5p	NM_173173	NR4A2	TGAGGTAGTAGGTTGTATAGTT#TTATAGGCACTTGCTACTTCAG#((((((((((((((.(((((..#))))).).))))))))))))).	2692	2714	1	-20	1	0.00192592	0.735	0	0	-4.67302	19	22	13	3UTR		0	0
hsa-let-7a-5p	NM_173179	SLC35C2	TGAGGTAGTAGGTTGTATAGTT#CAGCCTGCTGCCA#...((((((((((((.......#)))))))))))).	1642	1655	1	-21	0	0.00180324	0.382	0	0	-6.74759	12	13	12	3UTR		0	0
hsa-let-7a-5p	NM_173199	NR4A3	TGAGGTAGTAGGTTGTATAGTT#ACTAAGCAGTTTATCCAATTGCATCAGCATTGATTGACCTGCTGCTTA#..((((((((((((........#.)))))))))))).	2339	2387	1	-17.5	1	0.000708759	0.574	0	0	-5.9255	12	14	12	3UTR		0	0
hsa-let-7a-5p	NM_173359	EIF4E3	TGAGGTAGTAGGTTGTATAGTT#AACTGACAGCCTTTGGAACGATCGCATGGTGGCGCTGCCTTC#.(((((((((((((((.(((((#)))))))))))).....................)))))))).	4102	4144	1	-20	1	1.35997e-05	0.426	0	0	-3.79332	20	42	12	3UTR		0	0
hsa-let-7a-5p	NM_173465	COL23A1	TGAGGTAGTAGGTTGTATAGTT#AACCACAACCAGCTGCCTCT#.((((((((.((((((......#.)))))).)))))))).	2276	2296	1	-21.8	1	0.00250388	0.426	-0.396676	-0.120856	-5.03583	14	17	8	3UTR		0	0
hsa-let-7a-5p	NM_173470	MMGT1	TGAGGTAGTAGGTTGTATAGTT#CTATCTTTGCTAGCAGCTTGTATACCTCAG#(((((((.((((((((.((((.#.))))))))))))..))))))).	3055	3085	1	-21.1	1	0.00231884	0.544	0.70342	0.273038	-6.25121	19	23	12	3UTR		0	0
hsa-let-7a-5p	NM_173473	ANAPC16	TGAGGTAGTAGGTTGTATAGTT#GCTCACTGCAACATCCACCTCCCAGGTTCAAGCAATTCTCCTGCCTCAG#((((((((.(((((((......#.))))).)).)))))))).	1447	1496	1	-17.7	1	0.0286263	0.441	0	0	-4.99396	15	19	8	3UTR		0	0
hsa-let-7a-5p	NM_173473	ANAPC16	TGAGGTAGTAGGTTGTATAGTT#GCAATCACTACCTTT#.((((((((.((((((......#)))))))))))))).	3054	3069	1	-17.3	1	0.0491844	0.632	0	0	-5.03583	14	15	14	3UTR		0	0
hsa-let-7a-5p	NM_173478	CNTD1	TGAGGTAGTAGGTTGTATAGTT#GCCGCCACTGCCTCC#.((((((((.(((.((......#)).))))))))))).	2544	2559	1	-17.9	1	0.000594827	0.515	7.30174	4.09226	-5.89267	13	15	11	3UTR		0	0
hsa-let-7a-5p	NM_173487	C4orf33	TGAGGTAGTAGGTTGTATAGTT#CTTTTGGCAGCCTATCACCTG#..((((.(((((((((......#.))))))))).)))).	5567	5588	1	-18.7	0	0.0109964	0.676	0	0	-6.50069	13	16	9	3UTR		0	0
hsa-let-7a-5p	NM_173505	ANKRD29	TGAGGTAGTAGGTTGTATAGTT#AGCTATACAAAAAGCCTGCAACCTGAT#(.((((.(((((((((((((((#)))))))))....)))))).)))).).	2590	2617	1	-22.6	0	0.0158966	0.603	0	0	-6.64494	20	27	9	3UTR		0	0
hsa-let-7a-5p	NM_173515	CNKSR3	TGAGGTAGTAGGTTGTATAGTT#TGCAGCCTCTGCCTCC#.(((((((.((((((((.....#))))))))))))))).	5243	5259	1	-22.9	1	0.00180329	0.426	0	0	-4.84971	15	16	15	3UTR		0	0
hsa-let-7a-5p	NM_173518	MCMDC2	TGAGGTAGTAGGTTGTATAGTT#AACTGTACAGCTGGACCTCT#.(((((....((((((((((((#))))))))))))..))))).	3144	3164	1	-22.2	0	0.00176581	0.471	0.281091	0.0693326	-9.94954	17	20	12	3UTR		0	0
hsa-let-7a-5p	NM_173529	C18orf54	TGAGGTAGTAGGTTGTATAGTT#AACTAATACAGCACATTACTGCCTGAC#(.((((((((((((((((((((#))))).))))))...))))))))).).	3155	3182	1	-20	1	0.00647862	0.691	0	0	-5.10125	21	27	9	3UTR		0	0
hsa-let-7a-5p	NM_173536	GABRG1	TGAGGTAGTAGGTTGTATAGTT#CTACTGCCTCAT#(((((((((((...........#))))))))))).	6617	6629	1	-18.4	1	0.00138324	0.647	0	0	-10.3988	11	12	11	3UTR		0	0
hsa-let-7a-5p	NM_173555	TYSND1	TGAGGTAGTAGGTTGTATAGTT#GCAGTCCTCCTGCCTCAG#((((((((.(((((((......#)))).))).)))))))).	2858	2876	1	-20	1	0.00378472	0.456	0	0	-4.99396	15	18	8	3UTR		0	0
hsa-let-7a-5p	NM_173555	TYSND1	TGAGGTAGTAGGTTGTATAGTT#GACCTCCTGCCTCAG#((((((((.(((((........#))))).)))))))).	2728	2743	1	-19.6	1	8.5342e-05	0.382	0	0	-5.96246	13	15	8	3UTR		0	0
hsa-let-7a-5p	NM_173568	UMODL1	TGAGGTAGTAGGTTGTATAGTT#GCAGCCTAGACCTCC#.(((((..((((((((......#)))))))).))))).	4681	4696	1	-18.7	0	0.00227781	0.279	0	0	-7.65065	13	15	8	3UTR		0	0
hsa-let-7a-5p	NM_173595	ANKRD52	TGAGGTAGTAGGTTGTATAGTT#CTGTGCTCCCTATCTGCCTCC#.(((((((((((..((((((..#))))))..)))).))))))).	4367	4388	1	-23.5	1	0.282473	0.485	0.0916612	-0.442133	-5.9393	17	21	7	3UTR		1	1
hsa-let-7a-5p	NM_173598	KSR2	TGAGGTAGTAGGTTGTATAGTT#AGCTTGCCCCAAGATGCAGCGGGCTGCCTCC#.((((((((..(((((((....#.)))))))..)))))))).	7517	7548	1	-20.9	1	2.29515e-05	0.412	0	0	-7.86061	15	19	8	3UTR		0	0
hsa-let-7a-5p	NM_173630	RTTN	TGAGGTAGTAGGTTGTATAGTT#CTGAAGACGTGCTACCTCT#.(((((((((.(((...(((..#)))..))).))))))))).	6794	6813	1	-19.7	1	0.0264678	0.515	0	0	-7.5866	15	19	9	3UTR		0	0
hsa-let-7a-5p	NM_173647	RNF149	TGAGGTAGTAGGTTGTATAGTT#ACAGCCATTACCTTT#.((((((((.((((((......#)))))))))))))).	2701	2716	1	-17.3	1	0.349083	0.662	0	0	-5.03583	14	15	14	3UTR		0	0
hsa-let-7a-5p	NM_173650	DNAJC5G	TGAGGTAGTAGGTTGTATAGTT#TATTTCCCACCCACTCAGGGTCACAGCCTACTAATTCCTCAA#((((((((((((((((......#.)))))))))))...))))).	1890	1932	1	-22.4	1	0.544952	0.485	1.89238	0.878268	-3.93757	16	21	11	3UTR		0	0
hsa-let-7a-5p	NM_173654	EOGT	TGAGGTAGTAGGTTGTATAGTT#TTATGCAACTTCTGCCTCC#.(((((((.(((((((((((..#)))))))))))))))))).	2144	2163	1	-23.2	1	0.00721175	0.5	0	0	-4.84971	18	19	18	3UTR		1	1
hsa-let-7a-5p	NM_173654	EOGT	TGAGGTAGTAGGTTGTATAGTT#TGCAACCTCTGCCTTC#.(((((((.((((((((.....#))))))))))))))).	2314	2330	1	-21	1	0.0041569	0.485	0	0	-4.84971	15	16	15	3UTR		1	1
hsa-let-7a-5p	NM_173657	C3orf33	TGAGGTAGTAGGTTGTATAGTT#TGCAACCTCCGCCTCC#.(((((.(.((((((((.....#))))))))).))))).	1744	1760	1	-18.6	0	0.00181876	0.441	0	0	-6.3934	14	16	9	3UTR		0	0
hsa-let-7a-5p	NM_173658	ZNF660	TGAGGTAGTAGGTTGTATAGTT#TGCAACCTCTGCCTCC#.(((((((.((((((((.....#))))))))))))))).	4682	4698	1	-22.9	1	0.00103398	0.426	0	0	-4.84971	15	16	15	3UTR		0	0
hsa-let-7a-5p	NM_173664	ARL10	TGAGGTAGTAGGTTGTATAGTT#TTGTGCAATCTCTGCCTCT#.(((((((.(((((((((((..#)))))))))))))))))).	1325	1344	1	-23.7	1	0.0395303	0.5	-0.139097	-0.226958	-4.84971	18	19	18	3UTR		0	0
hsa-let-7a-5p	NM_173672	PPIL6	TGAGGTAGTAGGTTGTATAGTT#TGCAAGCTCTGCCTCC#.(((((((.((.(((((.....#))))).))))))))).	2570	2586	1	-18.8	1	0.0134209	0.412	-0.13626	-0.0112782	-8.19652	14	16	9	3UTR		0	0
hsa-let-7a-5p	NM_173689	CRB2	TGAGGTAGTAGGTTGTATAGTT#GGCTGGCAGCCTCTGCCTCT#.(((((((.(((((((.(((((#))))))))))))))))))).	4031	4051	1	-24.5	1	3.42924e-06	0.353	0	0	-4.84971	19	20	19	3UTR		1	1
hsa-let-7a-5p	NM_173698	FAM133A	TGAGGTAGTAGGTTGTATAGTT#TACAATTTGGTGCCTTG#.((((((.(((((((((.....#))))))))).)))))).	2300	2317	1	-17.2	1	0.00263485	0.603	0.434619	0.49503	-6.10696	15	17	9	3UTR		0	0
hsa-let-7a-5p	NM_173797	TENT2	TGAGGTAGTAGGTTGTATAGTT#ACAGATGCAACCATTCTGCCTCC#.(((((((..((((((((.((.#))..))))))))...))))))).	4235	4258	1	-20.8	1	0.0612238	0.529	0	0	-6.09222	17	23	8	3UTR		0	0
hsa-let-7a-5p	NM_173803	MPV17L	TGAGGTAGTAGGTTGTATAGTT#GGCTCACTGCAACCTCTGTCTCCTGGGTTCAAACGATCCTACTGCCTCAT#((((((((((((((((......#.)))).)))))))))))).	1702	1752	1	-24.2	1	0.00575684	0.456	-0.365701	-0.147078	-3.93757	16	19	12	3UTR		0	0
hsa-let-7a-5p	NM_173808	NEGR1	TGAGGTAGTAGGTTGTATAGTT#GGCTGTGCAGCTCTGCTTCTCT#.((((.((((((((((((((((#))))))))))).))))))))).	1675	1697	1	-23.5	0	0.00429287	0.529	0	0	-5.69428	20	22	11	3UTR		0	0
hsa-let-7a-5p	NM_173811	HARBI1	TGAGGTAGTAGGTTGTATAGTT#GACAGCGGCTCCCTACTATCCAG#((.(((((((((..((......#.))..))))))))))).	1504	1527	1	-15.8	0	0.0275167	0.574	0	0	-7.64108	13	17	11	3UTR		0	0
hsa-let-7a-5p	NM_173812	DPY19L2	TGAGGTAGTAGGTTGTATAGTT#ACAGCCTCTTTACCTCT#.(((((((.(((((((......#)))))))..))))))).	2826	2843	1	-19	1	0.00118967	0.603	0	0	-4.84971	14	17	7	3UTR		0	0
hsa-let-7a-5p	NM_173815	CES4A	TGAGGTAGTAGGTTGTATAGTT#AACTGCAGGAGCTCCCTGCTGCCTCC#.(((((((((((..((......#.))..))))))))))).	1779	1805	1	-21.7	1	0.000155437	0.441	0	0	-5.9393	13	17	11	3UTR		0	0
hsa-let-7a-5p	NM_173824	C3orf38	TGAGGTAGTAGGTTGTATAGTT#ACAGTTGAAGAAAAACTTACTACCTCT#.(((((((((((((........#.))))))))))))).	1658	1685	1	-20.4	1	0.0748235	0.75	0	0	-4.76182	13	15	13	3UTR		0	0
hsa-let-7a-5p	NM_173827	COX18	TGAGGTAGTAGGTTGTATAGTT#TGCAACCTCTGCCTCC#.(((((((.((((((((.....#))))))))))))))).	2120	2136	1	-22.9	1	0.00949693	0.412	-0.310532	-0.070189	-4.84971	15	16	15	3UTR		0	0
hsa-let-7a-5p	NM_173834	YIPF6	TGAGGTAGTAGGTTGTATAGTT#ACAATTTCTGCCTCT#.(((((((.(((((((......#)))))))))))))).	5558	5573	1	-17	1	0.156767	0.632	0	0	-4.84971	14	15	14	3UTR		0	0
hsa-let-7a-5p	NM_173841	IL1RN	TGAGGTAGTAGGTTGTATAGTT#GACTCTGCCTCCTCTTCAACTGACCAGCCTCCATGCTGCCTCC#.((((((((((((((..(((((#.)))))..))))))....)))))))).	742	785	1	-22.1	1	0.0423855	0.5	0	0	-4.02637	19	27	8	3UTR		0	0
hsa-let-7a-5p	NM_173841	IL1RN	TGAGGTAGTAGGTTGTATAGTT#CTGCCCAACCTGCTCTCCTCT#.((((.(((((((((..(((..#)))..)))))))))..)))).	879	900	1	-20.4	0	0.367029	0.397	0	0	-5.92733	16	21	9	3UTR		0	0
hsa-let-7a-5p	NM_173842	IL1RN	TGAGGTAGTAGGTTGTATAGTT#GACTCTGCCTCCTCTTCAACTGACCAGCCTCCATGCTGCCTCC#.((((((((((((((..(((((#.)))))..))))))....)))))))).	712	755	1	-22.1	1	0.0423855	0.5	0	0	-4.02637	19	27	8	3UTR		0	0
hsa-let-7a-5p	NM_173842	IL1RN	TGAGGTAGTAGGTTGTATAGTT#CTGCCCAACCTGCTCTCCTCT#.((((.(((((((((..(((..#)))..)))))))))..)))).	849	870	1	-20.4	0	0.367029	0.397	0	0	-5.92733	16	21	9	3UTR		0	0
hsa-let-7a-5p	NM_173843	IL1RN	TGAGGTAGTAGGTTGTATAGTT#GACTCTGCCTCCTCTTCAACTGACCAGCCTCCATGCTGCCTCC#.((((((((((((((..(((((#.)))))..))))))....)))))))).	850	893	1	-22.1	1	0.0423855	0.5	0	0	-4.02637	19	27	8	3UTR		0	0
hsa-let-7a-5p	NM_173843	IL1RN	TGAGGTAGTAGGTTGTATAGTT#CTGCCCAACCTGCTCTCCTCT#.((((.(((((((((..(((..#)))..)))))))))..)))).	987	1008	1	-20.4	0	0.367029	0.397	0	0	-5.92733	16	21	9	3UTR		0	0
hsa-let-7a-5p	NM_173855	MORN3	TGAGGTAGTAGGTTGTATAGTT#TGCAACCTCTGCCTCC#.(((((((.((((((((.....#))))))))))))))).	1772	1788	1	-22.9	1	0.0190257	0.412	0.105469	-0.0836398	-4.84971	15	16	15	3UTR		0	0
hsa-let-7a-5p	NM_174871	PSMD12	TGAGGTAGTAGGTTGTATAGTT#TGCAACCTTTGCCTCC#.(((((((.((((((((.....#))))))))))))))).	3418	3434	1	-20.3	1	0.00432519	0.456	0	0	-4.84971	15	16	15	3UTR		0	0
hsa-let-7a-5p	NM_174896	C1orf162	TGAGGTAGTAGGTTGTATAGTT#AACTGACAGCCTGTGAGCCCCTTGGGGGCATAGACTGCCTTC#.(((((((((((((((.(((((#)))))))))))).....................)))))))).	740	782	1	-19.7	1	1.34029e-05	0.426	0	0	-3.79332	20	42	12	3UTR		0	0
hsa-let-7a-5p	NM_174916	UBR1	TGAGGTAGTAGGTTGTATAGTT#TGTGCCACCTGCTGCTATCAC#(((((((((((((.(((((...#))))).)))))))))).))).	5794	5815	1	-21	1	0.284175	0.588	0	0	-4.79441	18	21	10	3UTR		0	0
hsa-let-7a-5p	NM_174928	EEF1AKMT1	TGAGGTAGTAGGTTGTATAGTT#GGCTTGCCCAAGGGCTCCTGAATGAGACAGGACCTTGGCCTCTGCCTCGG#((((((((.(((((........#.))))))))))))).	1061	1111	1	-18.3	1	5.74295e-06	0.348	0	0	-5.96246	13	15	13	3UTR		0	0
hsa-let-7a-5p	NM_174933	PHYHD1	TGAGGTAGTAGGTTGTATAGTT#CTCTGCCTCCCTACTGCCCCAA#((.(((((((((..(((.((..#)).)))...))))))))).)).	1879	1901	1	-17.5	0	0.153703	0.426	2.749	1.33674	-7.64108	16	22	9	3UTR		0	0
hsa-let-7a-5p	NM_174940	TMEM80	TGAGGTAGTAGGTTGTATAGTT#AGCCAACAGCTCTGCTGCCTA#..((((((((((((((......#.))))).))))))))).	1191	1212	1	-20.5	1	0.00106351	0.544	0	0	-4.957	14	17	9	3UTR		0	0
hsa-let-7a-5p	NM_174942	GAS2L3	TGAGGTAGTAGGTTGTATAGTT#TGCAACCTCTGCCTCC#.(((((((.((((((((.....#))))))))))))))).	4798	4814	1	-22.9	1	0.000563463	0.441	0	0	-4.84971	15	16	15	3UTR		0	0
hsa-let-7a-5p	NM_175058	PLEKHA7	TGAGGTAGTAGGTTGTATAGTT#CTGAGCCAACCTGCTGCCTGAC#(.(((((((((((((.......#.))))))))))))).).	4292	4314	1	-22.7	1	0.00233612	0.397	0	0	-5.3343	14	17	13	3UTR		0	0
hsa-let-7a-5p	NM_175061	JAZF1	TGAGGTAGTAGGTTGTATAGTT#AATTCTTGCAACCACTGCCC#...((((((.(((((((.....#.))))))))))))).	1914	1934	1	-18.6	0	0.000954326	0.574	0	0	-7.75705	13	15	13	3UTR	MIRT052411	0	0
hsa-let-7a-5p	NM_175063	EMC10	TGAGGTAGTAGGTTGTATAGTT#GACTCACTGCGACCTCCACCTCT#.(((((.(.((((((((.((((#))))...))))))))).))))).	2286	2309	1	-19.7	0	0.00145836	0.382	0	0	-6.3934	18	23	9	3UTR		0	0
hsa-let-7a-5p	NM_175068	KRT73	TGAGGTAGTAGGTTGTATAGTT#GACCTCTCTGCCTCAG#((((((((.(((((........#)))))..)))))))).	1797	1813	1	-18.6	1	0.0361919	0.529	0	0	-5.96246	13	16	8	3UTR		0	0
hsa-let-7a-5p	NM_175069	APTX	TGAGGTAGTAGGTTGTATAGTT#AGCTGCCCCTTCGTTGTCATGAGTGCCAGCAGCTGCTGCCTTC#.(((((((((.(((((......#.)))))))))))))).	1042	1085	1	-18.2	1	3.59412e-05	0.456	0	0	-6.6181	14	16	14	3UTR		0	0
hsa-let-7a-5p	NM_175077	SLA2	TGAGGTAGTAGGTTGTATAGTT#CTTGATTTCCCTGCTGCCTCC#.(((((((((((..........#.))))))))))).	2279	2300	1	-20	1	0.00152533	0.471	0	0	-6.90779	11	13	11	3UTR		0	0
hsa-let-7a-5p	NM_175078	KRT77	TGAGGTAGTAGGTTGTATAGTT#AGCTAGCTTGGTAAGGAAAACCTCTGCACCAGCGGCCTATTCCTGCCTCT#.(((((((((((((((......#.))))))))...))))))).	2480	2530	1	-20.9	1	0.000429257	0.5	-0.322901	0.0781233	-3.79332	15	20	8	3UTR		0	0
hsa-let-7a-5p	NM_175566	CNTN5	TGAGGTAGTAGGTTGTATAGTT#ATTTCTTTACCTACTGCCA#...((((((((((.........#.)))))))))).	4008	4027	1	-17.4	0	0.010231	0.603	0.3403	0.518182	-8.33988	10	12	10	3UTR		0	0
hsa-let-7a-5p	NM_175624	RAB3IP	TGAGGTAGTAGGTTGTATAGTT#AGCTGTCTCCGAGACATCTTAAATCTGTCTACCTCC#.(((((((((((((........#.)))))).))))))).	6352	6388	1	-16.3	1	0.312666	0.485	0.398802	0.0297562	-4.76182	13	16	7	3UTR		0	0
hsa-let-7a-5p	NM_175733	SYT9	TGAGGTAGTAGGTTGTATAGTT#AGCTATGCGCCTCATCCTCATTGCTTCTGCCTCC#.(((((((.(((((((((((((#))))))))).............))))))))))).	2926	2960	1	-19.7	1	0.0236014	0.485	0	0	-4.84971	20	34	11	3UTR		0	0
hsa-let-7a-5p	NM_175733	SYT9	TGAGGTAGTAGGTTGTATAGTT#TGCAACTCTGCCTCT#.(((((((..(((((((.....#)))))))))))))).	3926	3941	1	-18.1	1	0.0144718	0.544	0	0	-6.09222	14	15	14	3UTR		0	0
hsa-let-7a-5p	NM_175736	FMNL3	TGAGGTAGTAGGTTGTATAGTT#AGCTGGAGCGCTACAGCCTGCTCTCTTCT#.((((.(((((((((((..(((#.)))..)))))))))))..)))).	9614	9643	1	-21.3	0	0.000971401	0.397	0	0	-5.69428	18	24	11	3UTR	MIRT449957	0	0
hsa-let-7a-5p	NM_175738	RAB37	TGAGGTAGTAGGTTGTATAGTT#CTGTGCACCTAAAAACCTCAG#((((((..((((.(((((((..#)))))))))))...)))))).	1878	1899	1	-20.1	0	0.0123899	0.574	0	0	-9.08403	17	21	11	3UTR		0	0
hsa-let-7a-5p	NM_175859	CTPS2	TGAGGTAGTAGGTTGTATAGTT#ATTGACACCATACCTGCTAACCTCGA#(((((((((((((.........#.)))))))).))))).	3470	3496	1	-18.3	1	0.0319892	0.588	0	0	-5.76291	13	16	8	3UTR		0	1
hsa-let-7a-5p	NM_175862	CD86	TGAGGTAGTAGGTTGTATAGTT#GACTAAACAACTACCTCCTCAG#(((((..(((.(((((.(((((#))))).))))))))..))))).	1542	1564	1	-20	0	0.00374674	0.588	0	0	-10.207	18	22	8	3UTR		1	0
hsa-let-7a-5p	NM_175866	UHMK1	TGAGGTAGTAGGTTGTATAGTT#TGCAACCTCTGCCTCG#.(((((((.((((((((.....#))))))))))))))).	3863	3879	1	-23.6	1	0.001516	0.412	0.233175	0.266052	-4.84971	15	16	15	3UTR		0	0
hsa-let-7a-5p	NM_175885	FAM181B	TGAGGTAGTAGGTTGTATAGTT#GCTATCTCTCTCTCCTGCCACCATGTAAGACGTGCCTTCCTGCTGCTTCAC#((((((((((((..((((.(((#.)))))))...)))))))))))).	3791	3842	1	-21.1	1	0.0511492	0.5	1.4882	0.959845	-6.08354	19	24	12	3UTR		0	0
hsa-let-7a-5p	NM_175921	C5orf51	TGAGGTAGTAGGTTGTATAGTT#ACTTCTGCATCCTTCTTTGTGACCAAGTGAATACCTACCTACCTCT#.((((((((((((.........#.)))))).)))))).	3297	3343	1	-17.8	1	0.110109	0.574	2.02849	2.73453	-5.61866	12	15	6	3UTR	MIRT215716	1	1
hsa-let-7a-5p	NM_175931	CBFA2T3	TGAGGTAGTAGGTTGTATAGTT#AACTACAAACAAAAGCAGCCCTCTGCCTCC#.(((((((..((((((......#.))))))..))))))).	3530	3560	1	-21.8	1	0.00255734	0.515	0	0	-6.09222	13	17	7	3UTR		1	1
hsa-let-7a-5p	NM_176786	IL9R	TGAGGTAGTAGGTTGTATAGTT#CTGTGGGGAGCAGCCTCTACCCTCAG#((((((((.(((((((......#.)))))))))))).))).	1799	1825	1	-20.1	1	0.00531923	0.426	0	0	-4.99396	15	18	12	3UTR		0	0
hsa-let-7a-5p	NM_176787	PIGN	TGAGGTAGTAGGTTGTATAGTT#TGCAACCTCTGCCTCC#.(((((((.((((((((.....#))))))))))))))).	6244	6260	1	-22.9	1	0.00160355	0.382	0	0	-4.84971	15	16	15	3UTR	MIRT052542	0	0
hsa-let-7a-5p	NM_176805	MRPS11	TGAGGTAGTAGGTTGTATAGTT#CCTACTGCCTTC#.(((((((((((..........#))))))))))).	2069	2081	1	-17.7	1	0.00313376	0.559	0.00530647	-0.116867	-6.90779	11	12	11	3UTR		0	0
hsa-let-7a-5p	NM_176823	S100A7A	TGAGGTAGTAGGTTGTATAGTT#GCCTTCTCTATGCAGCCTGCCCTCC#.((((..(((((((((((((..#.))))))))))))))))).	1877	1902	1	-24.5	0	0.0259557	0.397	0	0	-7.23797	17	19	17	3UTR		0	0
hsa-let-7a-5p	NM_176892	CD86	TGAGGTAGTAGGTTGTATAGTT#GACTAAACAACTACCTCCTCAG#(((((..(((.(((((.(((((#))))).))))))))..))))).	1518	1540	1	-20	0	0.00374674	0.588	0	0	-10.207	18	22	8	3UTR		1	0
hsa-let-7a-5p	NM_177422	AGO3	TGAGGTAGTAGGTTGTATAGTT#GCAGTCCTCCTGCCTCAG#((((((((.(((((((......#)))).))).)))))))).	16241	16259	1	-20	1	7.57848e-05	0.471	0	0	-4.99396	15	18	8	3UTR		1	1
hsa-let-7a-5p	NM_177538	CYP20A1	TGAGGTAGTAGGTTGTATAGTT#TGCAACCTCTGCCTCC#.(((((((.((((((((.....#))))))))))))))).	7294	7310	1	-22.9	1	0.000836835	0.397	0	0	-4.84971	15	16	15	3UTR		0	0
hsa-let-7a-5p	NM_177559	CSNK2A1	TGAGGTAGTAGGTTGTATAGTT#GGCAGGCCAGCCTGCACCCTCAG#(((((..((((((((.......#.))))))))..))))).	12349	12372	1	-20.1	0	0.000108275	0.426	0	0	-7.61527	13	17	8	3UTR	MIRT052591	1	0
hsa-let-7a-5p	NM_177559	CSNK2A1	TGAGGTAGTAGGTTGTATAGTT#GACCTGCTCCTCAG#(((((.((((((((........#))))))))))))).	2561	2575	1	-19.4	0	0.00502399	0.515	0	0	-6.80703	13	14	13	3UTR	MIRT052591	1	0
hsa-let-7a-5p	NM_177560	CSNK2A1	TGAGGTAGTAGGTTGTATAGTT#GGCAGGCCAGCCTGCACCCTCAG#(((((..((((((((.......#.))))))))..))))).	12022	12045	1	-20.1	0	0.000108275	0.426	0	0	-7.61527	13	17	8	3UTR	MIRT052591	1	0
hsa-let-7a-5p	NM_177959	DOK5	TGAGGTAGTAGGTTGTATAGTT#TACACCCTATTCCTCAG#(((((.((((((.((((.....#)))).))))))))))).	1584	1601	1	-17.9	0	0.19172	0.735	1.45092	2.68492	-7.12766	15	17	11	3UTR		0	0
hsa-let-7a-5p	NM_177965	CFAP418	TGAGGTAGTAGGTTGTATAGTT#TAGCCTACATTGCCTCT#.((((((((((((((.......#))))))))..)))))).	2758	2775	1	-18.2	1	0.0211156	0.471	0	0	-4.02637	14	17	8	3UTR		0	0
hsa-let-7a-5p	NM_177969	PPM1B	TGAGGTAGTAGGTTGTATAGTT#CTGTATAGCCTAACTACA#....((((((((((((((((..#)))))))))))).)))).	1644	1662	1	-19.9	0	0.0126953	0.662	0	0	-9.54656	16	18	12	3UTR		0	0
hsa-let-7a-5p	NM_177974	GOLM2	TGAGGTAGTAGGTTGTATAGTT#TGCAACCTCCGCCTCC#.(((((.(.((((((((.....#))))))))).))))).	1934	1950	1	-18.6	0	0.0119531	0.426	0	0	-6.3934	14	16	9	3UTR		0	0
hsa-let-7a-5p	NM_177974	GOLM2	TGAGGTAGTAGGTTGTATAGTT#AACCATGCAATTACCTGCCTTAG#((((((((..((((((((.(((#))).))))))))..)))))))).	3432	3455	1	-18.9	1	0.0170053	0.662	0	0	-6.23647	19	23	8	3UTR		0	0
hsa-let-7a-5p	NM_177977	HAP1	TGAGGTAGTAGGTTGTATAGTT#GACTGTGCCCCCACACTGCGCCTCAG#((((((.((((((.((((((((#))))))))....)).)))))))))).	2086	2112	1	-20	0	0.00102451	0.338	0	0	-6.3381	20	26	10	3UTR		0	0
hsa-let-7a-5p	NM_177999	ASB6	TGAGGTAGTAGGTTGTATAGTT#TGCGACCTCTGCCTCC#.(((((((.((((((((.....#))))))))))))))).	2460	2476	1	-22.6	1	0.0101	0.397	0	0	-4.84971	15	16	15	3UTR		0	0
hsa-let-7a-5p	NM_178000	PTPA	TGAGGTAGTAGGTTGTATAGTT#ACCTGCTGCTTCC#.((((((((((((.........#)))))))))))).	1527	1540	1	-18.1	1	0.0142337	0.426	0	0	-5.61866	12	13	12	3UTR		0	0
hsa-let-7a-5p	NM_178001	PTPA	TGAGGTAGTAGGTTGTATAGTT#ACCTGCTGCTTCC#.((((((((((((.........#)))))))))))).	1632	1645	1	-18.1	1	0.0142337	0.426	2.15749	3.12551	-5.61866	12	13	12	3UTR		0	0
hsa-let-7a-5p	NM_178003	PTPA	TGAGGTAGTAGGTTGTATAGTT#ACCTGCTGCTTCC#.((((((((((((.........#)))))))))))).	1401	1414	1	-18.1	1	0.0142337	0.426	0.531697	0.681724	-5.61866	12	13	12	3UTR		0	0
hsa-let-7a-5p	NM_178006	STARD13	TGAGGTAGTAGGTTGTATAGTT#AGCTGTGCAGAACCTGCTGCTA#...(((((((((((((((((((#)))))))))..)))))))))).	3965	3987	1	-24.1	0	4.23935e-05	0.456	0	0	-6.51454	19	22	10	3UTR		1	1
hsa-let-7a-5p	NM_178013	PRIMA1	TGAGGTAGTAGGTTGTATAGTT#CCTACTGCCTTC#.(((((((((((..........#))))))))))).	2407	2419	1	-17.7	1	0.0462468	0.368	0	0	-6.90779	11	12	11	3UTR		0	0
hsa-let-7a-5p	NM_178034	PLA2G4D	TGAGGTAGTAGGTTGTATAGTT#GCAATCCTCCTGCCTCAG#((((((((.(((((((......#)))).))).)))))))).	3957	3975	1	-20	1	0.00608088	0.471	0	0	-4.99396	15	18	8	3UTR		0	0
hsa-let-7a-5p	NM_178126	RETREG3	TGAGGTAGTAGGTTGTATAGTT#CTGTGCCAGTCTATAGCCTCTGCCTCC#.(((((((.((((((((.....#.))))))))))))))).	3168	3195	1	-21.2	1	0.0431761	0.485	0.330186	0.608199	-4.84971	15	17	15	3UTR		0	0
hsa-let-7a-5p	NM_178526	SLC25A42	TGAGGTAGTAGGTTGTATAGTT#AGCATGGGGTGCCTGCTAGCCTCAA#(((((((((((((.........#.)))))))).))))).	2114	2139	1	-19.3	1	0.0204086	0.471	0	0	-5.76291	13	16	8	3UTR		0	0
hsa-let-7a-5p	NM_178554	KY	TGAGGTAGTAGGTTGTATAGTT#GACTATCTTCTCCTCCCAGACCTGATCATCTTCTGCATCCTGCTGCCTCT#.(((((((((((.((((.....#.)))).))))))))))).	2554	2604	1	-24.5	1	0.0170449	0.515	0	0	-5.08246	15	18	11	3UTR		0	0
hsa-let-7a-5p	NM_178554	KY	TGAGGTAGTAGGTTGTATAGTT#CTTCTAGGCCTCTGCCTCAG#((((((((.(((((....((..#))....))))))))))))).	2157	2177	1	-19.3	1	0.000118691	0.441	0	0	-5.96246	15	20	13	3UTR		0	0
hsa-let-7a-5p	NM_178812	MTDH	TGAGGTAGTAGGTTGTATAGTT#TGCAGCCTAGTATCTCC#.((((((.(((((((((.....#))))))))).)))))).	4003	4020	1	-21.6	1	0.17728	0.588	0	0	-6.10696	15	17	9	3UTR		1	1
hsa-let-7a-5p	NM_178819	GPAT4	TGAGGTAGTAGGTTGTATAGTT#GCTGGAGTGCAATGGCACAATCTCAGCTCCACTGCAACCTCTACCTCC#.(((((((.((((((((.....#.))))))))))))))).	5179	5227	1	-23.1	1	0.0285089	0.456	0	0	-4.84971	15	17	15	3UTR	MIRT735570	1	1
hsa-let-7a-5p	NM_178826	ANO4	TGAGGTAGTAGGTTGTATAGTT#CTGTTTTTCAGCCTGTTTGCTACCTTT#.((((((((((((((.......#.))))))....)))))))).	3459	3486	1	-17.4	1	0.004027	0.618	0.754937	0.85255	-4.02637	14	20	8	3UTR		0	0
hsa-let-7a-5p	NM_178832	MORN4	TGAGGTAGTAGGTTGTATAGTT#TGCAACTTCTGCCTCC#.(((((((.((((((((.....#))))))))))))))).	1221	1237	1	-20.2	1	0.000280002	0.441	-0.653963	-0.148377	-4.84971	15	16	15	3UTR		0	0
hsa-let-7a-5p	NM_178836	PLD6	TGAGGTAGTAGGTTGTATAGTT#TGCATCCTCTGCCTCC#.(((((((.(((.((((.....#)))).)))))))))).	1645	1661	1	-19	1	0.00221724	0.397	0.160702	0.131012	-6.13885	14	16	10	3UTR		0	0
hsa-let-7a-5p	NM_178858	SFXN2	TGAGGTAGTAGGTTGTATAGTT#TGCAACCTCTGCCTCC#.(((((((.((((((((.....#))))))))))))))).	5520	5536	1	-22.9	1	0.00715985	0.441	-0.117623	-0.295219	-4.84971	15	16	15	3UTR		0	0
hsa-let-7a-5p	NM_181093	SCYL3	TGAGGTAGTAGGTTGTATAGTT#TGCAATCTCTACCTCC#.(((((((.((((((((.....#))))))))))))))).	5363	5379	1	-20.3	1	0.0176011	0.471	0	0	-4.84971	15	16	15	3UTR		1	1
hsa-let-7a-5p	NM_181336	LEMD2	TGAGGTAGTAGGTTGTATAGTT#CAGCCTGCTCCCTGGG#(.(((.(((((((((.......#))))))))).))).).	2534	2550	1	-17.9	0	2.16658e-07	0.25	0	0	-7.23526	13	16	9	3UTR		0	0
hsa-let-7a-5p	NM_181349	SMURF1	TGAGGTAGTAGGTTGTATAGTT#CTGTGACAGCAGAGGGGGACGACTTCACACTCACTGCCTCAT#(((((((((.((.(((..((((#.))))..))))).))))))))).	3587	3629	1	-20.1	1	0.258823	0.397	0	0	-6.46921	18	23	9	3UTR		0	0
hsa-let-7a-5p	NM_181351	NCAM1	TGAGGTAGTAGGTTGTATAGTT#ACAACCTACTGTCTGGA#(.((((((((((((((......#)))))))))))))).).	4130	4147	1	-18.8	1	0.0362385	0.647	0	0	-5.10125	15	17	14	3UTR		0	0
hsa-let-7a-5p	NM_181352	ATF7IP	TGAGGTAGTAGGTTGTATAGTT#TGCAACCTCTGCCTCC#.(((((((.((((((((.....#))))))))))))))).	4789	4805	1	-22.9	1	0.000991155	0.441	0.555163	0.790391	-4.84971	15	16	15	3UTR		0	0
hsa-let-7a-5p	NM_181435	C1QTNF3	TGAGGTAGTAGGTTGTATAGTT#AGCTCACCGCAGCCTCCGCCTCC#.(((((.(.(((((((......#.)))))))).))))).	2554	2577	1	-17.8	0	0.00160944	0.382	0	0	-6.3934	13	16	8	3UTR		0	0
hsa-let-7a-5p	NM_181489	ZNF445	TGAGGTAGTAGGTTGTATAGTT#TGCAACCTGCACCTCC#.(((((.((((((((((.....#))))))))))))))).	15666	15682	1	-22.7	0	0.00031993	0.426	0	0	-5.33701	15	16	15	3UTR		0	0
hsa-let-7a-5p	NM_181701	QSOX2	TGAGGTAGTAGGTTGTATAGTT#GCGTCAGCCTGCTGCTTCGT#(((((((((((((((.......#.))))))))))))))).	3729	3749	1	-22.9	1	3.84567e-05	0.412	0	0	-4.17062	15	17	15	3UTR		0	0
hsa-let-7a-5p	NM_181705	LYRM7	TGAGGTAGTAGGTTGTATAGTT#GCAATCATCCTGCCTCAG#((((((((..((((((......#))))))...)))))))).	3403	3421	1	-17.7	1	0.026617	0.5	0	0	-6.23647	14	18	8	3UTR		0	0
hsa-let-7a-5p	NM_181708	BCDIN3D	TGAGGTAGTAGGTTGTATAGTT#AACATGCATCTTACTATCTCT#.(((((((((((.(((((.(((#)))))))).))))))))))).	2564	2585	1	-20.9	1	0.183248	0.662	0	0	-5.08246	19	21	11	3UTR		0	0
hsa-let-7a-5p	NM_181725	METTL2A	TGAGGTAGTAGGTTGTATAGTT#AGCTCACCGCAACCTCTGCCTCC#.(((((((.(((((((......#.)))))))))))))).	3629	3652	1	-22.1	1	0.0389608	0.5	0	0	-4.84971	14	16	14	3UTR		0	0
hsa-let-7a-5p	NM_181795	PKIB	TGAGGTAGTAGGTTGTATAGTT#AATTATACAAAATACTAGTTG#..((.(((((..((((((((((#))))))))))..))))).)).	1264	1285	1	-15.1	0	0.0979145	0.75	0.652948	0.705496	-15.2476	17	21	10	3UTR		0	0
hsa-let-7a-5p	NM_181809	BMP8A	TGAGGTAGTAGGTTGTATAGTT#TGCAACCTCTGCCTCC#.(((((((.((((((((.....#))))))))))))))).	2181	2197	1	-22.9	1	0.000287129	0.412	1.53675	1.40522	-4.84971	15	16	15	3UTR		0	0
hsa-let-7a-5p	NM_181828	NF2	TGAGGTAGTAGGTTGTATAGTT#AGCTCACTGCAACCTCCGCCTCC#.(((((.(.((((((((.((((#))))...))))))))).))))).	4156	4179	1	-19.5	0	0.0180451	0.412	0	0	-6.3934	18	23	9	3UTR	MIRT001853	0	0
hsa-let-7a-5p	NM_181829	NF2	TGAGGTAGTAGGTTGTATAGTT#AGCTCACTGCAACCTCCGCCTCC#.(((((.(.((((((((.((((#))))...))))))))).))))).	4159	4182	1	-19.5	0	0.0180451	0.412	0	0	-6.3934	18	23	9	3UTR	MIRT001853	0	0
hsa-let-7a-5p	NM_181830	NF2	TGAGGTAGTAGGTTGTATAGTT#AGCTCACTGCAACCTCCGCCTCC#.(((((.(.((((((((.((((#))))...))))))))).))))).	4033	4056	1	-19.5	0	0.0180451	0.412	0	0	-6.3934	18	23	9	3UTR	MIRT001853	0	0
hsa-let-7a-5p	NM_181833	NF2	TGAGGTAGTAGGTTGTATAGTT#AGCTCACTGCAACCTCCGCCTCC#.(((((.(.((((((((.((((#))))...))))))))).))))).	2947	2970	1	-19.5	0	0.0180451	0.412	0	0	-6.3934	18	23	9	3UTR	MIRT001853	0	0
hsa-let-7a-5p	NM_181845	ZNF283	TGAGGTAGTAGGTTGTATAGTT#TGCAACCTGCACCTCT#.(((((.((((((((((.....#))))))))))))))).	4182	4198	1	-23.1	0	0.00015549	0.426	0	0	-5.33701	15	16	15	3UTR		0	0
hsa-let-7a-5p	NM_181877	ZSCAN2	TGAGGTAGTAGGTTGTATAGTT#AACTTGAGGAAGTACAGCCTGGAGCCA#...(((..((((((((((....#.))))))))))..))).	2704	2731	1	-18.8	0	0.000139427	0.485	0	0	-10.3719	13	17	10	3UTR		0	0
hsa-let-7a-5p	NM_182486	C1QTNF6	TGAGGTAGTAGGTTGTATAGTT#CGGCCTGGTGCTGCCTTT#.((((((((((((((.......#))))))...)))))))).	1182	1200	1	-16.9	1	0.000591817	0.368	5.09543	4.78093	-4.02637	14	18	8	3UTR		0	0
hsa-let-7a-5p	NM_182493	MYLK3	TGAGGTAGTAGGTTGTATAGTT#TGCAACCTCTGCCTCC#.(((((((.((((((((.....#))))))))))))))).	4844	4860	1	-22.9	1	0.016078	0.426	0	0	-4.84971	15	16	15	3UTR		0	0
hsa-let-7a-5p	NM_182513	SPC24	TGAGGTAGTAGGTTGTATAGTT#AGCTCACAGCAACCTCTGCCTCC#.(((((((.(((((((......#.)))))))))))))).	754	777	1	-22.3	1	0.00906983	0.426	0.394221	0.314174	-4.84971	14	16	14	3UTR		0	0
hsa-let-7a-5p	NM_182523	CMC1	TGAGGTAGTAGGTTGTATAGTT#CTATGCAGCCACATGAGAAATAGTTTTTGCTGCTTTG#.(((((((((((((((((((..#)))))))))).................))))))))).	3395	3432	1	-20.4	1	0.0013051	0.574	0	0	-3.79332	19	37	10	3UTR		0	0
hsa-let-7a-5p	NM_182523	CMC1	TGAGGTAGTAGGTTGTATAGTT#GGCTCCAGCCTCATCACCCTATTACCTCT#.(((((((((((.((.......#.)).))))))))))).	1341	1370	1	-18.7	1	0.463954	0.544	0.112044	1.64563	-5.3155	13	16	11	3UTR		0	0
hsa-let-7a-5p	NM_182529	THAP5	TGAGGTAGTAGGTTGTATAGTT#TGCAGCCTCTGCCTCC#.(((((((.((((((((.....#))))))))))))))).	2174	2190	1	-22.9	1	0.000132377	0.412	2.21121	3.17708	-4.84971	15	16	15	3UTR		0	0
hsa-let-7a-5p	NM_182557	BCL9L	TGAGGTAGTAGGTTGTATAGTT#CTGTGCCCACCCAGGCACAGCCACTGCCTCC#.((((((((.((((((......#.)))))))))))))).	6489	6520	1	-21.6	1	0.000331745	0.353	0	0	-5.03583	14	16	14	3UTR		0	0
hsa-let-7a-5p	NM_182569	GDPD1	TGAGGTAGTAGGTTGTATAGTT#TGCAACCTCTGCCTCC#.(((((((.((((((((.....#))))))))))))))).	2188	2204	1	-22.9	1	0.00712153	0.397	0	0	-4.84971	15	16	15	3UTR		1	1
hsa-let-7a-5p	NM_182580	CYB561D1	TGAGGTAGTAGGTTGTATAGTT#TGCAACCTCTGCCTCC#.(((((((.((((((((.....#))))))))))))))).	3916	3932	1	-22.9	1	0.00139331	0.412	0	0	-4.84971	15	16	15	3UTR		1	1
hsa-let-7a-5p	NM_182581	SPATA46	TGAGGTAGTAGGTTGTATAGTT#CTGTCCAGTCTGAGGTCACCCCGCACAGCCTGCTGTCCTTC#.(((((((((((((((......#.))))))))))).)))).	880	921	1	-21	1	0.00078263	0.382	0	0	-3.79332	15	18	11	3UTR		0	0
hsa-let-7a-5p	NM_182587	UNC80	TGAGGTAGTAGGTTGTATAGTT#GACTACACAGCCGACTTCCCTCAG#(((((.(((.((((((.(((((#))))).)))))).)))..))))).	13464	13488	1	-22.2	0	0.071011	0.662	0	0	-7.08104	19	24	6	3UTR		0	0
hsa-let-7a-5p	NM_182603	ANKRD42	TGAGGTAGTAGGTTGTATAGTT#ATATAACCACTTCCTCAG#(((((.(((.((((((((....#))))))))))).))))).	3015	3033	1	-18.9	0	0.10283	0.603	0.752919	0.972274	-7.08104	16	18	11	3UTR		0	0
hsa-let-7a-5p	NM_182612	GATD1	TGAGGTAGTAGGTTGTATAGTT#TGCAACCTCTGCCTCT#.(((((((.((((((((.....#))))))))))))))).	3168	3184	1	-23.3	1	0.000265674	0.397	0	0	-4.84971	15	16	15	3UTR		0	0
hsa-let-7a-5p	NM_182616	ARPIN	TGAGGTAGTAGGTTGTATAGTT#GGCTGGAGTGCAATGGCGCGATCTTGGCCCACTGCAACCTCTGCCTCC#.(((((((.((((((((.....#.))))))))))))))).	5134	5182	1	-23.1	1	0.00716964	0.397	-0.462468	0.08086	-4.84971	15	17	15	3UTR		0	0
hsa-let-7a-5p	NM_182625	GEN1	TGAGGTAGTAGGTTGTATAGTT#TGCAACCTCTGCCTCC#.(((((((.((((((((.....#))))))))))))))).	4035	4051	1	-22.9	1	0.000537922	0.412	-0.185543	-0.0289482	-4.84971	15	16	15	3UTR		0	0
hsa-let-7a-5p	NM_182757	RNF144B	TGAGGTAGTAGGTTGTATAGTT#TACACGTAGCCCACTGCCTCAT#(((((((((.(((((.......#.))))).))))))))).	3241	3263	1	-20	1	0.000987527	0.632	0	0	-5.41313	14	17	9	3UTR	MIRT469106	0	0
hsa-let-7a-5p	NM_182765	HECTD2	TGAGGTAGTAGGTTGTATAGTT#GCTATGCTTCCTGCACCCAA#((.(((.(((((..(((((((.#)))))))..)))))))))).	3826	3846	1	-21.2	0	0.00652806	0.485	-0.660431	-0.111649	-9.18477	17	20	10	3UTR		1	1
hsa-let-7a-5p	NM_182796	MAT2B	TGAGGTAGTAGGTTGTATAGTT#AACTTCTACAGCTTGATGCCTCC#.((((((.(((((((((.((((#))))..))))))))).)))))).	1833	1856	1	-20.2	1	0.00755084	0.603	1.002	1.20635	-6.10696	19	23	9	3UTR		0	0
hsa-let-7a-5p	NM_182802	MCM8	TGAGGTAGTAGGTTGTATAGTT#GCAACCTCCGCCTCC#.(((((.(.(((((((......#)))))))).))))).	5776	5791	1	-17.7	0	0.000262007	0.382	0	0	-6.3934	13	15	8	3UTR		0	0
hsa-let-7a-5p	NM_182828	GDF7	TGAGGTAGTAGGTTGTATAGTT#ACTTCCTCCTGCCTCT#.(((((((.(((..((......#))..))).))))))).	6940	6956	1	-17.7	1	0.000229965	0.412	0	0	-6.99569	12	16	7	3UTR		0	0
hsa-let-7a-5p	NM_182848	CLDN10	TGAGGTAGTAGGTTGTATAGTT#ACTAAGCATGTGGGAGTTATTTATATCCTACTGCTCAA#(((.((((((((.((((.....#.)))).))))))))))).	1797	1835	1	-16.7	0	0.0326671	0.588	1.7579	0.634129	-8.25873	15	18	11	3UTR		0	0
hsa-let-7a-5p	NM_182896	ARL13B	TGAGGTAGTAGGTTGTATAGTT#AACTGGAAAACCTACTGCA#....((((((((((...(((((#)))))...)))))))))).	2358	2377	1	-19.2	0	0.00646831	0.603	3.90781	3.58687	-10.5151	15	19	10	3UTR		0	0
hsa-let-7a-5p	NM_182898	CREB5	TGAGGTAGTAGGTTGTATAGTT#GACCCTTCCCAACCAGCAGCCAGTAGAAAATACAACCTACTCACCTTT#.(((((((((((((((((....#.)))))))))))).))))).	7870	7918	1	-23.6	1	0.132795	0.588	0	0	-3.79332	17	20	12	3UTR		0	0
hsa-let-7a-5p	NM_182899	CREB5	TGAGGTAGTAGGTTGTATAGTT#GACCCTTCCCAACCAGCAGCCAGTAGAAAATACAACCTACTCACCTTT#.(((((((((((((((((....#.)))))))))))).))))).	7519	7567	1	-23.6	1	0.132795	0.588	1.44412	1.28953	-3.79332	17	20	12	3UTR		0	0
hsa-let-7a-5p	NM_182922	HEATR3	TGAGGTAGTAGGTTGTATAGTT#TGCAACCTCTGCCA#...(((((.((((((((.....#))))))))))))).	2770	2784	1	-19.1	0	0.00179671	0.5	0	0	-7.57093	13	14	13	3UTR		0	0
hsa-let-7a-5p	NM_182931	KMT2E	TGAGGTAGTAGGTTGTATAGTT#GATTGTAAGGAGCCTTCAATTTTCTTTAGCGACTACTACCTCAG#((((((((((.(((((......#.))))))))))))))).	6919	6963	1	-21.4	1	0.0321809	0.5	0	0	-6.76235	15	17	15	3UTR		1	0
hsa-let-7a-5p	NM_182962	BIRC3	TGAGGTAGTAGGTTGTATAGTT#CTGTATGGGATGGGGATATTATAACCTGCTATCA#...((((((((((((((..(((#.)))..)))))))))))))).	3576	3610	1	-20.1	0	0.0099702	0.588	0	0	-6.51454	17	21	14	3UTR		0	0
hsa-let-7a-5p	NM_183228	IKZF3	TGAGGTAGTAGGTTGTATAGTT#ACAATCCTCCTACCTCAG#((((((((.(((((((......#)))).))).)))))))).	6268	6286	1	-19.7	1	0.0277162	0.515	0	0	-4.99396	15	18	8	3UTR	MIRT511390	0	1
hsa-let-7a-5p	NM_183229	IKZF3	TGAGGTAGTAGGTTGTATAGTT#ACAATCCTCCTACCTCAG#((((((((.(((((((......#)))).))).)))))))).	6319	6337	1	-19.7	1	0.0277162	0.515	-0.0963342	0.0202551	-4.99396	15	18	8	3UTR	MIRT511390	0	1
hsa-let-7a-5p	NM_183230	IKZF3	TGAGGTAGTAGGTTGTATAGTT#ACAATCCTCCTACCTCAG#((((((((.(((((((......#)))).))).)))))))).	6319	6337	1	-19.7	1	0.0277162	0.515	-0.0963342	0.0202551	-4.99396	15	18	8	3UTR	MIRT511390	0	1
hsa-let-7a-5p	NM_183231	IKZF3	TGAGGTAGTAGGTTGTATAGTT#ACAATCCTCCTACCTCAG#((((((((.(((((((......#)))).))).)))))))).	6151	6169	1	-19.7	1	0.0277162	0.515	0	0	-4.99396	15	18	8	3UTR	MIRT511390	0	1
hsa-let-7a-5p	NM_183232	IKZF3	TGAGGTAGTAGGTTGTATAGTT#ACAATCCTCCTACCTCAG#((((((((.(((((((......#)))).))).)))))))).	6202	6220	1	-19.7	1	0.0277162	0.515	0	0	-4.99396	15	18	8	3UTR	MIRT511390	0	1
hsa-let-7a-5p	NM_183353	RLIM	TGAGGTAGTAGGTTGTATAGTT#TGCAACCTCTGCCTCT#.(((((((.((((((((.....#))))))))))))))).	9616	9632	1	-23.3	1	0.00227343	0.441	0	0	-4.84971	15	16	15	3UTR		0	0
hsa-let-7a-5p	NM_183353	RLIM	TGAGGTAGTAGGTTGTATAGTT#TGCAACCTCTGCCTCC#.(((((((.((((((((.....#))))))))))))))).	5190	5206	1	-22.9	1	0.000477899	0.426	0	0	-4.84971	15	16	15	3UTR		0	0
hsa-let-7a-5p	NM_183412	FBXO44	TGAGGTAGTAGGTTGTATAGTT#TGCAAGCTCTGCCTCC#.(((((((.((.(((((.....#))))).))))))))).	2607	2623	1	-18.8	1	0.000693185	0.368	0	0	-8.19652	14	16	9	3UTR		0	0
hsa-let-7a-5p	NM_183413	FBXO44	TGAGGTAGTAGGTTGTATAGTT#TGCAAGCTCTGCCTCC#.(((((((.((.(((((.....#))))).))))))))).	2508	2524	1	-18.8	1	0.000693185	0.368	0	0	-8.19652	14	16	9	3UTR		0	0
hsa-let-7a-5p	NM_183416	KIF1B	TGAGGTAGTAGGTTGTATAGTT#TGCAACCTCTGCCTCC#.(((((((.((((((((.....#))))))))))))))).	6588	6604	1	-22.9	1	0.000315986	0.441	0	0	-4.84971	15	16	15	3UTR		0	0
hsa-let-7a-5p	NM_194255	SLC19A1	TGAGGTAGTAGGTTGTATAGTT#CTGTGGGGCCTCTGCCA#...(((((.(((((.(((((..#))))).)))))))))).	3007	3024	1	-20.1	0	4.38392e-09	0.368	2.83221	2.221	-8.30638	15	17	10	3UTR		0	0
hsa-let-7a-5p	NM_194286	SRRM4	TGAGGTAGTAGGTTGTATAGTT#GACCAGACAGCCTCTGCCTGGA#(.((((((.(((((((...(((#)))...))))))))))))).).	8209	8231	1	-20.4	1	3.31737e-05	0.441	0	0	-6.15764	17	22	13	3UTR		0	0
hsa-let-7a-5p	NM_194291	TMEM65	TGAGGTAGTAGGTTGTATAGTT#TGCAACCTCTGCTTCC#.(((((((.((((((((.....#))))))))))))))).	5127	5143	1	-20.2	1	0.00116153	0.456	0	0	-4.84971	15	16	15	3UTR		1	1
hsa-let-7a-5p	NM_194314	ZBTB41	TGAGGTAGTAGGTTGTATAGTT#ACAACAAAAACAAAATGAAACTAATCTGCTGCCTCT#.((((((((((((((.......#.)))))))))))))).	5531	5567	1	-21.2	1	0.673195	0.735	0	0	-4.02637	14	16	14	3UTR		0	0
hsa-let-7a-5p	NM_194429	CEP43	TGAGGTAGTAGGTTGTATAGTT#TGCAACCTCTGCCTCC#.(((((((.((((((((.....#))))))))))))))).	6354	6370	1	-22.9	1	0.000673269	0.397	0	0	-4.84971	15	16	15	3UTR		0	0
hsa-let-7a-5p	NM_197941	ADAMTS6	TGAGGTAGTAGGTTGTATAGTT#AGCTGTGCAAGTCTATAAACTCAG#((((...(((((((((((((((#)))))))))).)))))...)))).	4915	4939	1	-18.6	0	0.0781626	0.544	0	0	-11.5013	19	24	10	3UTR		0	1
hsa-let-7a-5p	NM_198141	GANC	TGAGGTAGTAGGTTGTATAGTT#GCTCCCTGCTGCCTG#..((((((((((..((......#))..)))))))))).	5070	5085	1	-18.9	1	9.28733e-07	0.397	0	0	-7.10297	12	15	10	3UTR		0	0
hsa-let-7a-5p	NM_198156	VHL	TGAGGTAGTAGGTTGTATAGTT#TGCAACCTCTGCCTCC#.(((((((.((((((((.....#))))))))))))))).	1593	1609	1	-22.9	1	0.00094643	0.397	0	0	-4.84971	15	16	15	3UTR		0	0
hsa-let-7a-5p	NM_198173	GRHL3	TGAGGTAGTAGGTTGTATAGTT#GCTGTGTAAAACTACTGCCTTG#.((((((((((.(((((((((.#)))))))))..)))))))))).	2580	2602	1	-20.4	1	0.0243946	0.603	0	0	-7.14013	19	22	10	3UTR		0	0
hsa-let-7a-5p	NM_198182	GRHL1	TGAGGTAGTAGGTTGTATAGTT#GGCTTTAAGGATTTCGTGCCCTTGCCTGAATTCAGTACAACTCCACTGCCTCAC#(((((((((.((((((((....#.))))))))..))))))))).	2401	2455	1	-22.6	1	0.00659747	0.426	0	0	-5.18008	17	21	9	3UTR		0	0
hsa-let-7a-5p	NM_198217	ING1	TGAGGTAGTAGGTTGTATAGTT#TGCAACCTCTGCCTCT#.(((((((.((((((((.....#))))))))))))))).	2778	2794	1	-23.3	1	0.00287032	0.397	0	0	-4.84971	15	16	15	3UTR		0	0
hsa-let-7a-5p	NM_198218	ING1	TGAGGTAGTAGGTTGTATAGTT#TGCAACCTCTGCCTCT#.(((((((.((((((((.....#))))))))))))))).	2749	2765	1	-23.3	1	0.00287032	0.397	0.094691	-0.194189	-4.84971	15	16	15	3UTR		0	0
hsa-let-7a-5p	NM_198219	ING1	TGAGGTAGTAGGTTGTATAGTT#TGCAACCTCTGCCTCT#.(((((((.((((((((.....#))))))))))))))).	3009	3025	1	-23.3	1	0.00287032	0.397	0	0	-4.84971	15	16	15	3UTR		0	0
hsa-let-7a-5p	NM_198220	SNRPB2	TGAGGTAGTAGGTTGTATAGTT#GACTGATTAATAAAGAGTTGCCAGTGCTAAGCTTGCTACTTCT#.(((((((((((((...((((.#.))))))))))))))))).	1493	1536	1	-18.8	1	0.00221778	0.676	0.503733	1.085	-4.76182	17	19	17	3UTR		0	0
hsa-let-7a-5p	NM_198227	RGS12	TGAGGTAGTAGGTTGTATAGTT#GCCTCCTGCTGCCCAA#((.(((((((((..((......#))..))))))))))).	2661	2677	1	-18.1	0	7.85446e-05	0.377	0	0	-7.64108	13	16	11	3UTR		0	0
hsa-let-7a-5p	NM_198229	RGS12	TGAGGTAGTAGGTTGTATAGTT#GCCTCCTGCTGCCCAA#((.(((((((((..((......#))..))))))))))).	4775	4791	1	-18.1	0	7.85446e-05	0.377	3.02595	3.19746	-7.64108	13	16	11	3UTR		0	0
hsa-let-7a-5p	NM_198236	ARHGEF11	TGAGGTAGTAGGTTGTATAGTT#ACAGCTTGCTGCCA#...(((((((((((((......#))))))))))))).	6813	6827	1	-20.1	0	4.51799e-05	0.368	0	0	-6.51454	13	14	13	3UTR		0	0
hsa-let-7a-5p	NM_198269	HIPK1	TGAGGTAGTAGGTTGTATAGTT#ACTGTGCGTTGCTACCTTG#.((((((((((..((((((((.#)))))))))))))))))).	4599	4618	1	-20	1	0.00173864	0.485	1.40111	2.647	-8.42926	18	19	18	3UTR		0	0
hsa-let-7a-5p	NM_198275	MPZL3	TGAGGTAGTAGGTTGTATAGTT#TGCAACCTCTGCCTCC#.(((((((.((((((((.....#))))))))))))))).	1604	1620	1	-22.9	1	0.00143581	0.426	-0.443771	0.646992	-4.84971	15	16	15	3UTR		0	0
hsa-let-7a-5p	NM_198320	CPM	TGAGGTAGTAGGTTGTATAGTT#TGCAACCTCTGCCTCC#.(((((((.((((((((.....#))))))))))))))).	6249	6265	1	-22.9	1	0.0113746	0.397	2.74406	3.41389	-4.84971	15	16	15	3UTR		1	0
hsa-let-7a-5p	NM_198333	P2RY10	TGAGGTAGTAGGTTGTATAGTT#AACTACACACCCTGCTATGTCT#.((.((((((((.(((.(((((#))))).))).)))))))).)).	3067	3089	1	-21.1	0	0.0200211	0.544	-0.519257	0.327672	-8.11448	18	22	8	3UTR		0	0
hsa-let-7a-5p	NM_198389	PDPN	TGAGGTAGTAGGTTGTATAGTT#AGCTGAAGGGTTACGCCCTGCTGCCA#...(((((((((.((((.....#.)))).))))))))).	762	788	1	-19.2	0	0.00290515	0.5	0.272518	1.13408	-7.80367	13	16	9	3UTR		0	0
hsa-let-7a-5p	NM_198400	NEDD4	TGAGGTAGTAGGTTGTATAGTT#GCAGCTTACTTAACCTCT#.(((((((((((((((......#))))))))))..))))).	5928	5946	1	-19.5	1	0.0344082	0.603	4.30368	2.64013	-3.79332	15	18	10	3UTR		0	0
hsa-let-7a-5p	NM_198401	ANKRD46	TGAGGTAGTAGGTTGTATAGTT#AACTACATACTATGATCAAGTATATTGCATCCTAACGCTACCTCT#.(((((((((((.((((.....#.)))).)))...)))))))).	1138	1183	1	-19.3	1	0.0922674	0.603	0	0	-5.08246	15	21	8	3UTR	MIRT448999	1	1
hsa-let-7a-5p	NM_198449	EMB	TGAGGTAGTAGGTTGTATAGTT#ACTATGCAACTTTGGAATCTCT#.(((((...((((((((((((.#))))))))))))....))))).	3688	3710	1	-18.7	0	0.142796	0.618	0.585394	0.689192	-8.70704	17	22	12	3UTR		1	0
hsa-let-7a-5p	NM_198459	DENND2C	TGAGGTAGTAGGTTGTATAGTT#GCAGCCTGAAGCTGCTTCAT#((((((((((((((((......#)))))))...))))))))).	5492	5512	1	-20.4	1	0.000252798	0.559	0	0	-3.93757	16	20	9	3UTR		0	0
hsa-let-7a-5p	NM_198460	GBP6	TGAGGTAGTAGGTTGTATAGTT#TGCAACCTCTGCCTCC#.(((((((.((((((((.....#))))))))))))))).	2134	2150	1	-22.9	1	0.00470899	0.441	-0.105009	-0.10052	-4.84971	15	16	15	3UTR		0	0
hsa-let-7a-5p	NM_198461	LONRF2	TGAGGTAGTAGGTTGTATAGTT#TGCAGCCTCAACCTCT#.(((((.(.((((((((.....#))))))))).))))).	14530	14546	1	-18.7	0	0.000346438	0.471	0.217875	1.04565	-6.3934	14	16	9	3UTR		0	0
hsa-let-7a-5p	NM_198465	NRK	TGAGGTAGTAGGTTGTATAGTT#GATTATTATAACCCAGACTAAGGTTGAACAACCTGCATGCCCAG#((.(((((((((((((......#.))))))))).)))))).	5529	5573	1	-19.7	0	0.00997654	0.544	0.081308	0.471819	-5.49511	15	18	9	3UTR		1	1
hsa-let-7a-5p	NM_198467	RSBN1L	TGAGGTAGTAGGTTGTATAGTT#TGCAACCTCTGCCTCT#.(((((((.((((((((.....#))))))))))))))).	3288	3304	1	-23.3	1	0.000150653	0.456	-0.163256	-0.0374522	-4.84971	15	16	15	3UTR		0	0
hsa-let-7a-5p	NM_198468	MMS22L	TGAGGTAGTAGGTTGTATAGTT#GTATGACTTCCTGCCTCC#.(((((((.(((((((((....#))))))))).))))))).	4366	4384	1	-19.1	1	0.0899772	0.603	0	0	-4.84971	16	18	9	3UTR		0	1
hsa-let-7a-5p	NM_198468	MMS22L	TGAGGTAGTAGGTTGTATAGTT#TGCAAGCTCTGCCTCC#.(((((((.((.(((((.....#))))).))))))))).	6819	6835	1	-18.8	1	0.00203981	0.353	0	0	-8.19652	14	16	9	3UTR		0	1
hsa-let-7a-5p	NM_198480	ZNF615	TGAGGTAGTAGGTTGTATAGTT#GCTCCTTGTTTATAGTCACAACCTCTCCTCAG#(((((.((.(((((((......#.)))))))))))))).	3714	3746	1	-18.5	0	0.162111	0.544	0.724403	0.220678	-6.89492	14	16	14	3UTR		0	0
hsa-let-7a-5p	NM_198484	ZNF621	TGAGGTAGTAGGTTGTATAGTT#TGCAACCTACACCTCC#.(((((.((((((((((.....#))))))))))))))).	4776	4792	1	-22.7	0	0.000863712	0.441	-0.0499162	-0.109178	-5.33701	15	16	15	3UTR		0	0
hsa-let-7a-5p	NM_198485	TPRG1	TGAGGTAGTAGGTTGTATAGTT#AGCCATATTTCATTGCAGGCCTGCTGCCA#...((((((((((((((.....#.))))).))))))))).	5408	5437	1	-20.4	0	3.23758e-05	0.647	0.376507	0.577662	-6.51454	14	17	9	3UTR		0	0
hsa-let-7a-5p	NM_198488	FAM83H	TGAGGTAGTAGGTTGTATAGTT#TGCAACCTCTGCCTCC#.(((((((.((((((((.....#))))))))))))))).	4027	4043	1	-22.9	1	0.000747189	0.353	0	0	-4.84971	15	16	15	3UTR		0	0
hsa-let-7a-5p	NM_198514	NHLRC2	TGAGGTAGTAGGTTGTATAGTT#TGCAACCTCTACCTCC#.(((((((.((((((((.....#))))))))))))))).	4133	4149	1	-22.9	1	0.0349024	0.426	0	0	-4.84971	15	16	15	3UTR	MIRT701426	1	0
hsa-let-7a-5p	NM_198515	CCDC172	TGAGGTAGTAGGTTGTATAGTT#ACTTTGCTCCTGCTGCCA#...(((((((((..(((.(((.#))).))).))))))))).	1520	1538	1	-19.7	0	0.0339554	0.485	0	0	-8.66051	15	18	9	3UTR		0	0
hsa-let-7a-5p	NM_198545	DRAXIN	TGAGGTAGTAGGTTGTATAGTT#TGCGACCTCTGCCTCC#.(((((((.((((((((.....#))))))))))))))).	5176	5192	1	-22.6	1	0.0025534	0.368	0	0	-4.84971	15	16	15	3UTR		0	0
hsa-let-7a-5p	NM_198581	ZC3H6	TGAGGTAGTAGGTTGTATAGTT#TGCAACCTCTGCCTCT#.(((((((.((((((((.....#))))))))))))))).	9505	9521	1	-23.3	1	9.10538e-05	0.456	0	0	-4.84971	15	16	15	3UTR		0	0
hsa-let-7a-5p	NM_198581	ZC3H6	TGAGGTAGTAGGTTGTATAGTT#TGCAACCTCTGCCTCC#.(((((((.((((((((.....#))))))))))))))).	8878	8894	1	-22.9	1	0.00140817	0.471	0	0	-4.84971	15	16	15	3UTR		0	0
hsa-let-7a-5p	NM_198581	ZC3H6	TGAGGTAGTAGGTTGTATAGTT#GCAACCTCTGCCTCC#.(((((((.(((((((......#)))))))))))))).	10451	10466	1	-22	1	0.00734056	0.412	0	0	-4.84971	14	15	14	3UTR		0	0
hsa-let-7a-5p	NM_198586	NHLRC1	TGAGGTAGTAGGTTGTATAGTT#ATAGTTACTTACTGCCTTAG#(((((((((((((.........#.))))))))))))).	1863	1883	1	-17.9	1	0.0663983	0.618	0	0	-5.76291	13	15	13	3UTR		0	0
hsa-let-7a-5p	NM_198681	PLEKHG5	TGAGGTAGTAGGTTGTATAGTT#ACAGCCTGCCTCCTGGG#(.(((..(((((((((......#)))))))))..))).).	3877	3894	1	-19	0	3.97409e-07	0.353	0	0	-8.5459	13	17	9	3UTR		0	0
hsa-let-7a-5p	NM_198715	PTGER3	TGAGGTAGTAGGTTGTATAGTT#GCTGTACAACACAGTGCTTTAT#(((((((.(..((((((((((.#))))))))))..).))))))).	3363	3385	1	-19.5	1	0.00184416	0.647	0	0	-10.3185	18	22	10	3UTR		0	0
hsa-let-7a-5p	NM_198793	CD47	TGAGGTAGTAGGTTGTATAGTT#AATTTATGACCTGCTGAGGCCTCT#.((((((((((((((((.....#.)))))))))))...))))).	2694	2718	1	-20.4	1	0.00032285	0.529	0	0	-3.79332	16	21	11	3UTR		0	0
hsa-let-7a-5p	NM_198896	RAB6A	TGAGGTAGTAGGTTGTATAGTT#GGCTTGGTTAACGAGCGGTATGTTCACAGCCTACTTTATCTCT#.(((((((((((((((......#.))))))))))..))))).	1402	1445	1	-19.4	1	0.396281	0.529	0	0	-3.79332	15	19	10	3UTR		0	0
hsa-let-7a-5p	NM_198900	FMNL3	TGAGGTAGTAGGTTGTATAGTT#AGCTGGAGCGCTACAGCCTGCTCTCTTCT#.((((.(((((((((((..(((#.)))..)))))))))))..)))).	9461	9490	1	-21.3	0	0.000971401	0.397	0	0	-5.69428	18	24	11	3UTR	MIRT449957	0	0
hsa-let-7a-5p	NM_198902	TSPAN3	TGAGGTAGTAGGTTGTATAGTT#GCTATAGAACCACTGCCTG#..(((((((.((((.((((((.#)))))).))))))))))).	5866	5885	1	-23.1	1	0.0172295	0.559	0	0	-6.93496	17	19	11	3UTR	MIRT052616	0	0
hsa-let-7a-5p	NM_198902	TSPAN3	TGAGGTAGTAGGTTGTATAGTT#TGTGCCCACCTACTTACCTACTACCTG#..(((((((((((.(((.....#.)))..))))))))))).	981	1008	1	-20.3	1	0.548396	0.544	0	0	-5.81384	14	18	11	3UTR	MIRT052616	0	0
hsa-let-7a-5p	NM_198902	TSPAN3	TGAGGTAGTAGGTTGTATAGTT#CCTGCTGCCTCC#.(((((((((((..........#))))))))))).	3781	3793	1	-19.6	1	0.184458	0.412	0	0	-6.90779	11	12	11	3UTR	MIRT052616	0	0
hsa-let-7a-5p	NM_198963	DHX57	TGAGGTAGTAGGTTGTATAGTT#AACAGCAGAACCTCTACCTCGA#((((((((.(((((.(......#.).))))))))))))).	4370	4392	1	-19.1	1	0.0278707	0.485	0	0	-5.72941	14	17	13	3UTR	MIRT052544	1	1
hsa-let-7a-5p	NM_198968	DZIP1	TGAGGTAGTAGGTTGTATAGTT#CTGTAGAAGTTAAGTTCTACCAGATAACTTGCTGCTTCAA#((((((((((((((((...((.#.))...)))))))))))))))).	7103	7143	1	-21	1	0.0317739	0.721	0	0	-3.93757	18	23	16	3UTR		1	0
hsa-let-7a-5p	NM_198968	DZIP1	TGAGGTAGTAGGTTGTATAGTT#GGCTCACTACAACCTCCGCCTCC#.(((((.(.((((((((.((((#))))...))))))))).))))).	5407	5430	1	-19.4	0	0.0845164	0.412	0	0	-6.3934	18	23	9	3UTR		1	0
hsa-let-7a-5p	NM_199037	SCN1B	TGAGGTAGTAGGTTGTATAGTT#GGCTGGAGTGCAATGGCGTGATCTCGGCCCACTGCAACCTCTGCCTCC#.(((((((.((((((((.....#.))))))))))))))).	2393	2441	1	-23.1	1	0.00208098	0.412	0	0	-4.84971	15	17	15	3UTR		0	0
hsa-let-7a-5p	NM_199126	ZNF585A	TGAGGTAGTAGGTTGTATAGTT#TGCAACCTCTGCCTCC#.(((((((.((((((((.....#))))))))))))))).	7877	7893	1	-22.9	1	0.00039055	0.412	0	0	-4.84971	15	16	15	3UTR		0	0
hsa-let-7a-5p	NM_199129	PEDS1	TGAGGTAGTAGGTTGTATAGTT#TACAGCCTCTGCCTCC#.(((((((.((((((((.....#))))))))))))))).	6579	6595	1	-22.9	1	0.00251919	0.397	0	0	-4.84971	15	16	15	3UTR		0	0
hsa-let-7a-5p	NM_199131	VAX1	TGAGGTAGTAGGTTGTATAGTT#AACTGAGGACCAGCTGCTTCAG#(((((((((.((((.(.(((((#)))))).)))).))))))))).	3620	3642	1	-20	1	0.000237203	0.574	0	0	-5.91553	19	22	9	3UTR		0	0
hsa-let-7a-5p	NM_199133	ATPSCKMT	TGAGGTAGTAGGTTGTATAGTT#CTCGGACCCATGACTTACTGCCTCT#.(((((((((((((((......#.))))))))))))))).	1341	1366	1	-21.6	1	0.00253986	0.456	0	0	-3.79332	15	17	15	3UTR		0	0
hsa-let-7a-5p	NM_199138	AMER2	TGAGGTAGTAGGTTGTATAGTT#TGCCCACCTCTACCTCC#.(((((((.((((.(((.....#)))..))))))))))).	7736	7753	1	-16.9	1	0.0736966	0.515	-0.321275	0.262456	-5.70655	14	17	11	3UTR		0	0
hsa-let-7a-5p	NM_199160	LHX6	TGAGGTAGTAGGTTGTATAGTT#AAGAAGGGAACCTGCTTCCTCT#.((((.((((((((.(......#.).)))))))).)))).	2884	2906	1	-19.1	0	0.000285511	0.456	0	0	-6.42973	13	17	8	3UTR		0	0
hsa-let-7a-5p	NM_199177	MRRF	TGAGGTAGTAGGTTGTATAGTT#TGCAACCTCTGCCTCC#.(((((((.((((((((.....#))))))))))))))).	4280	4296	1	-22.9	1	0.0120728	0.426	0	0	-4.84971	15	16	15	3UTR		0	0
hsa-let-7a-5p	NM_199177	MRRF	TGAGGTAGTAGGTTGTATAGTT#ACTGTGTCCTGCTGCCTTC#.(((((((((((...((((((.#)))))).))))))))))).	2537	2556	1	-21.4	1	0.000404141	0.544	0	0	-6.67474	17	19	11	3UTR		0	0
hsa-let-7a-5p	NM_199179	KIRREL2	TGAGGTAGTAGGTTGTATAGTT#GCGACCTTACTCCTCC#.((((.((((((((((......#))))))).))))))).	1998	2014	1	-17.9	0	0.000289004	0.485	0	0	-5.69428	14	16	7	3UTR		0	0
hsa-let-7a-5p	NM_199180	KIRREL2	TGAGGTAGTAGGTTGTATAGTT#GCGACCTTACTCCTCC#.((((.((((((((((......#))))))).))))))).	2417	2433	1	-17.9	0	0.000289004	0.485	0	0	-5.69428	14	16	7	3UTR		0	0
hsa-let-7a-5p	NM_199188	LARP4	TGAGGTAGTAGGTTGTATAGTT#ATAACCAACTACCTA#..(((((((.((((((......#)))))).))))))).	3212	3227	1	-17.5	1	0.272418	0.603	0	0	-6.19951	13	15	7	3UTR		0	0
hsa-let-7a-5p	NM_199190	LARP4	TGAGGTAGTAGGTTGTATAGTT#ATAACCAACTACCTA#..(((((((.((((((......#)))))).))))))).	3002	3017	1	-17.5	1	0.272418	0.603	0	0	-6.19951	13	15	7	3UTR		0	0
hsa-let-7a-5p	NM_199246	CCNG1	TGAGGTAGTAGGTTGTATAGTT#GACATTTGTATCTACGATAAAAATTTTTATACAGAACCTACTGCCTCAA#((((((((((((((((((((..#.)))))))..))))))))))))).	1673	1722	1	-27.7	1	0.123334	0.676	0	0	-3.93757	20	24	13	3UTR	MIRT052643	0	0
hsa-let-7a-5p	NM_199351	ILDR2	TGAGGTAGTAGGTTGTATAGTT#AACTGTACAACCAAAGGACCTA#..((((....((((((((((((#)))))))))))).....)))).	11448	11470	1	-20.3	0	0.046111	0.588	0	0	-11.1132	16	22	12	3UTR		0	0
hsa-let-7a-5p	NM_199367	SPG7	TGAGGTAGTAGGTTGTATAGTT#GGCTGGAGTGCAGTGCCACCATCATAGCTCACTGCAGCCTCCACCTCC#.(((((.(.((((((((.((((#.))))...))))))))).))))).	2150	2198	1	-19.4	0	0.00871334	0.441	0	0	-6.3934	18	24	9	3UTR		0	0
hsa-let-7a-5p	NM_199420	POLQ	TGAGGTAGTAGGTTGTATAGTT#CTGTCTGGGTAAACCATGAAGAAAATGAAGCTGCTGCCTCAA#(((((((((((.((........#.)).))))))))))).	8214	8256	1	-20.3	1	0.000389651	0.515	0	0	-8.25288	13	16	11	3UTR		0	1
hsa-let-7a-5p	NM_199421	SOCS4	TGAGGTAGTAGGTTGTATAGTT#GGCTGGAGTGCAATGGCGCAATCTCGGTTCACTGCAACCTCTGCCTTC#.(((((((.((((((((.....#.))))))))))))))).	5379	5427	1	-21.2	1	0.000572464	0.456	0	0	-4.84971	15	17	15	3UTR		1	1
hsa-let-7a-5p	NM_201269	ZNF644	TGAGGTAGTAGGTTGTATAGTT#ACTCCAGTTGCATTTCTCAGACAATAAAGTGGTGCATCCATGCTACCTCC#.(((((((((((.(((((....#.))))).)).))))))))).	4721	4771	1	-22	1	0.0157939	0.603	3.75356	3.07065	-5.08246	16	20	9	3UTR	MIRT052493	1	1
hsa-let-7a-5p	NM_201274	MPRIP	TGAGGTAGTAGGTTGTATAGTT#TGCAACCTCTGCCTCC#.(((((((.((((((((.....#))))))))))))))).	7942	7958	1	-22.9	1	0.00450439	0.412	0	0	-4.84971	15	16	15	3UTR		0	0
hsa-let-7a-5p	NM_201280	BLOC1S5	TGAGGTAGTAGGTTGTATAGTT#TAGCCTCTGCTTCAA#((((((((.((((((.......#)))))))))))))).	654	669	1	-17.2	1	0.00293154	0.574	0	0	-5.22701	14	15	14	3UTR		1	0
hsa-let-7a-5p	NM_201413	APP	TGAGGTAGTAGGTTGTATAGTT#ACTGTACAGATTGCTGCTTCT#.((((((((((.(((((((((.#))))))))).)))))))))).	2938	2959	1	-22.5	1	0.001517	0.647	0	0	-7.14013	19	21	10	3UTR	MIRT003902	0	0
hsa-let-7a-5p	NM_201414	APP	TGAGGTAGTAGGTTGTATAGTT#ACTGTACAGATTGCTGCTTCT#.((((((((((.(((((((((.#))))))))).)))))))))).	2770	2791	1	-22.5	1	0.001517	0.647	0	0	-7.14013	19	21	10	3UTR	MIRT003902	0	0
hsa-let-7a-5p	NM_201432	GAS7	TGAGGTAGTAGGTTGTATAGTT#ACTTCCAGCTTGCTGCTTCC#.((((((((((((((.......#.)))))))))))))).	5932	5952	1	-19.8	1	0.00512507	0.471	0	0	-4.02637	14	16	14	3UTR		1	1
hsa-let-7a-5p	NM_201433	GAS7	TGAGGTAGTAGGTTGTATAGTT#ACTTCCAGCTTGCTGCTTCC#.((((((((((((((.......#.)))))))))))))).	6107	6127	1	-19.8	1	0.00512507	0.471	0	0	-4.02637	14	16	14	3UTR		1	1
hsa-let-7a-5p	NM_201439	PPHLN1	TGAGGTAGTAGGTTGTATAGTT#GGCTAGTCTCTAACTCCTGGCCTCAAGTGATCTGCCTGCCTCAG#((((((((((((((........#.))))))).))))))).	1407	1451	1	-18	1	0.0235885	0.471	-0.504095	-0.0474164	-4.90607	14	17	7	3UTR		0	0
hsa-let-7a-5p	NM_201440	PPHLN1	TGAGGTAGTAGGTTGTATAGTT#GGCTAGTCTCTAACTCCTGGCCTCAAGTGATCTGCCTGCCTCAG#((((((((((((((........#.))))))).))))))).	1285	1329	1	-18	1	0.0235885	0.471	0	0	-4.90607	14	17	7	3UTR		0	0
hsa-let-7a-5p	NM_201515	PPHLN1	TGAGGTAGTAGGTTGTATAGTT#GGCTAGTCTCTAACTCCTGGCCTCAAGTGATCTGCCTGCCTCAG#((((((((((((((........#.))))))).))))))).	1450	1494	1	-18	1	0.0235885	0.471	0	0	-4.90607	14	17	7	3UTR		0	0
hsa-let-7a-5p	NM_201570	CACNB2	TGAGGTAGTAGGTTGTATAGTT#AACTAGGAAAGCATTCATCTGCTGCCTCC#.(((((((((((((((......#.)))...)))))))))))).	3492	3521	1	-19.5	1	0.000129262	0.574	0	0	-3.79332	15	20	12	3UTR		0	0
hsa-let-7a-5p	NM_201571	CACNB2	TGAGGTAGTAGGTTGTATAGTT#AACTAGGAAAGCATTCATCTGCTGCCTCC#.(((((((((((((((......#.)))...)))))))))))).	3851	3880	1	-19.5	1	0.000129262	0.574	0	0	-3.79332	15	20	12	3UTR		0	0
hsa-let-7a-5p	NM_201572	CACNB2	TGAGGTAGTAGGTTGTATAGTT#AACTAGGAAAGCATTCATCTGCTGCCTCC#.(((((((((((((((......#.)))...)))))))))))).	3779	3808	1	-19.5	1	0.000129262	0.574	0	0	-3.79332	15	20	12	3UTR		0	0
hsa-let-7a-5p	NM_201590	CACNB2	TGAGGTAGTAGGTTGTATAGTT#AACTAGGAAAGCATTCATCTGCTGCCTCC#.(((((((((((((((......#.)))...)))))))))))).	3235	3264	1	-19.5	1	0.000129262	0.574	0	0	-3.79332	15	20	12	3UTR		0	0
hsa-let-7a-5p	NM_201596	CACNB2	TGAGGTAGTAGGTTGTATAGTT#AACTAGGAAAGCATTCATCTGCTGCCTCC#.(((((((((((((((......#.)))...)))))))))))).	3492	3521	1	-19.5	1	0.000129262	0.574	0	0	-3.79332	15	20	12	3UTR		0	0
hsa-let-7a-5p	NM_201597	CACNB2	TGAGGTAGTAGGTTGTATAGTT#AACTAGGAAAGCATTCATCTGCTGCCTCC#.(((((((((((((((......#.)))...)))))))))))).	3420	3449	1	-19.5	1	0.000129262	0.574	0	0	-3.79332	15	20	12	3UTR		0	0
hsa-let-7a-5p	NM_201995	SF1	TGAGGTAGTAGGTTGTATAGTT#ACCTGAGCTGCCTCAG#(((((((((((((.........#))))..))))))))).	2544	2560	1	-17.6	1	0.000106428	0.485	0	0	-5.76291	13	16	9	3UTR		0	0
hsa-let-7a-5p	NM_201997	SF1	TGAGGTAGTAGGTTGTATAGTT#ACCTGAGCTGCCTCAG#(((((((((((((.........#))))..))))))))).	2343	2359	1	-17.6	1	0.000106428	0.485	0	0	-5.76291	13	16	9	3UTR		0	0
hsa-let-7a-5p	NM_201998	SF1	TGAGGTAGTAGGTTGTATAGTT#ACCTGAGCTGCCTCAG#(((((((((((((.........#))))..))))))))).	2339	2355	1	-17.6	1	0.000106428	0.485	0	0	-5.76291	13	16	9	3UTR		0	0
hsa-let-7a-5p	NM_202468	GIPC1	TGAGGTAGTAGGTTGTATAGTT#CTGTGGAGCCTGTTACCTCC#.(((((((((((((.(((((..#))))).))))))))))))).	1682	1702	1	-23.6	1	2.15053e-05	0.382	0	0	-4.52877	18	20	13	3UTR		1	1
hsa-let-7a-5p	NM_202469	GIPC1	TGAGGTAGTAGGTTGTATAGTT#CTGTGGAGCCTGTTACCTCC#.(((((((((((((.(((((..#))))).))))))))))))).	1364	1384	1	-23.6	1	2.15053e-05	0.382	0	0	-4.52877	18	20	13	3UTR		1	1
hsa-let-7a-5p	NM_202470	GIPC1	TGAGGTAGTAGGTTGTATAGTT#CTGTGGAGCCTGTTACCTCC#.(((((((((((((.(((((..#))))).))))))))))))).	1594	1614	1	-23.6	1	2.15053e-05	0.382	0	0	-4.52877	18	20	13	3UTR		1	1
hsa-let-7a-5p	NM_202494	GIPC1	TGAGGTAGTAGGTTGTATAGTT#CTGTGGAGCCTGTTACCTCC#.(((((((((((((.(((((..#))))).))))))))))))).	1276	1296	1	-23.6	1	2.15053e-05	0.382	0	0	-4.52877	18	20	13	3UTR		1	1
hsa-let-7a-5p	NM_202758	ENOSF1	TGAGGTAGTAGGTTGTATAGTT#AATTGTACGACCTGTTGTAATTGCTCCTCAT#(((((.((((((((((((((((#))))))))))))).........)))))))).	2954	2985	1	-21.9	0	0.00677266	0.588	0	0	-5.83853	21	31	13	3UTR		0	0
hsa-let-7a-5p	NM_203306	SMIM10L2A	TGAGGTAGTAGGTTGTATAGTT#CGACCTGTTGCCTCAT#(((((((((((((((.......#))))))))))))))).	695	711	1	-20.6	1	0.0105717	0.441	0	0	-4.17062	15	16	15	3UTR		0	0
hsa-let-7a-5p	NM_203315	BDH1	TGAGGTAGTAGGTTGTATAGTT#ACTGTGGCATCTCCCCTAGCAGTGGATTTGGGGTCCCTGCTTGCCTCAC#((((((((((((..........#.)))))).)))))).	2346	2395	1	-17.5	1	0.0263065	0.441	0	0	-7.05204	12	15	6	3UTR		0	0
hsa-let-7a-5p	NM_203327	SLC23A2	TGAGGTAGTAGGTTGTATAGTT#TAACGTGCTGCCTG#..((((((((.((((.......#)))).)))))))).	6251	6265	1	-16.7	1	0.0216238	0.5	0	0	-8.01482	12	14	8	3UTR		0	0
hsa-let-7a-5p	NM_203378	MB	TGAGGTAGTAGGTTGTATAGTT#GACTCACCTGGTTTTAATAAAACAACCTGCAACATCTCA#((((((.(((((((((......#.)))))))))...))))))	1114	1153	1	-18.7	0	0.165716	0.615	1.91036	1.89377	-5.48126	15	19	9	3UTR		0	0
hsa-let-7a-5p	NM_203382	AMACR	TGAGGTAGTAGGTTGTATAGTT#CAGCCTGCTCCTGGA#(.(((.(((((((((.......#)))))))))))).).	1917	1932	1	-17.7	0	0.000402482	0.5	0	0	-7.23526	13	15	12	3UTR		0	0
hsa-let-7a-5p	NM_203390	RBM12B	TGAGGTAGTAGGTTGTATAGTT#TATATCACCTGTTAAGTAGTGACCTTGCTGCCTCT#.(((((((((((((.(((....#.)))..))))).)))))))).	6340	6375	1	-19.7	1	0.000458244	0.632	0	0	-4.52877	16	21	8	3UTR	MIRT543788	0	0
hsa-let-7a-5p	NM_203390	RBM12B	TGAGGTAGTAGGTTGTATAGTT#GACTCCAGTTCATGCTTTTGCTGCCTCAC#((((((((((((..((((....#.)))).)))))))))))).	4532	4561	1	-18.7	1	0.0146967	0.618	0	0	-6.08354	16	19	12	3UTR	MIRT543788	0	0
hsa-let-7a-5p	NM_203464	AK4	TGAGGTAGTAGGTTGTATAGTT#TATTCCTGCTGCCTTAA#((((((((((((..(((.....#))).)))))))))))).	2306	2323	1	-19	1	0.138398	0.618	0	0	-6.08354	15	17	12	3UTR	MIRT508936	0	0
hsa-let-7a-5p	NM_203464	AK4	TGAGGTAGTAGGTTGTATAGTT#GTATGACTTGCTTTCTCAA#(((((.((((((((((((....#)))))))))))).))))).	5716	5735	1	-18.5	0	0.0162155	0.632	0	0	-5.83853	17	19	12	3UTR	MIRT508936	0	0
hsa-let-7a-5p	NM_203467	LRR1	TGAGGTAGTAGGTTGTATAGTT#GCACCTATTATCTCT#.(((((((((((.(((......#)))))))))))))).	538	553	1	-17.7	1	0.00535499	0.647	0	0	-5.08246	14	15	14	3UTR		0	0
hsa-let-7a-5p	NM_205842	NCKAP1	TGAGGTAGTAGGTTGTATAGTT#GACTGTGGAACTATTTTACCTTAA#((((((((..((((.(((((((#))))))).))))...)))))))).	3819	3843	1	-18.7	1	0.0174314	0.691	0	0	-6.97192	19	24	8	3UTR		0	0
hsa-let-7a-5p	NM_205842	NCKAP1	TGAGGTAGTAGGTTGTATAGTT#ATGACCTCTGCCTTT#.(((((((.(((((((......#)))))))))))))).	7478	7493	1	-17	1	0.0393437	0.647	0	0	-4.84971	14	15	14	3UTR		0	0
hsa-let-7a-5p	NM_205860	NR5A2	TGAGGTAGTAGGTTGTATAGTT#GCATTCCTCCTGCCTCAG#((((((((.(((.(((......#)))..))).)))))))).	4292	4310	1	-18.5	1	0.0156902	0.382	0	0	-6.28309	14	18	8	3UTR		0	0
hsa-let-7a-5p	NM_205863	PARD3B	TGAGGTAGTAGGTTGTATAGTT#ACACCCTACTGCTTTC#.(((((((((((.(((......#))).))))))))))).	7475	7491	1	-17.7	1	0.00222032	0.559	0	0	-5.08246	14	16	11	3UTR		0	0
hsa-let-7a-5p	NM_206538	EMC10	TGAGGTAGTAGGTTGTATAGTT#GACTCACTGCGACCTCCACCTCT#.(((((.(.((((((((.((((#))))...))))))))).))))).	2199	2222	1	-19.7	0	0.00145836	0.382	0	0	-6.3934	18	23	9	3UTR		0	0
hsa-let-7a-5p	NM_206853	QKI	TGAGGTAGTAGGTTGTATAGTT#CAACCTATTGCCTA#..(((((((((((((.......#))))))))))))).	8888	8902	1	-19.9	1	0.0824277	0.691	0	0	-5.19005	13	14	13	3UTR	MIRT052593	0	0
hsa-let-7a-5p	NM_206854	QKI	TGAGGTAGTAGGTTGTATAGTT#CAACCTATTGCCTA#..(((((((((((((.......#))))))))))))).	10167	10181	1	-19.9	1	0.0824277	0.691	0	0	-5.19005	13	14	13	3UTR	MIRT052593	0	0
hsa-let-7a-5p	NM_206855	QKI	TGAGGTAGTAGGTTGTATAGTT#CAACCTATTGCCTA#..(((((((((((((.......#))))))))))))).	11114	11128	1	-19.9	1	0.0824277	0.691	0	0	-5.19005	13	14	13	3UTR	MIRT052593	0	0
hsa-let-7a-5p	NM_206858	PPP1R2B	TGAGGTAGTAGGTTGTATAGTT#ATTTTCTGACCTACTACCTTT#.(((((((((((((........#.))))))))))))).	1408	1429	1	-20.9	1	0.372458	0.676	0	0	-4.76182	13	15	13	3UTR		0	0
hsa-let-7a-5p	NM_206860	TACC2	TGAGGTAGTAGGTTGTATAGTT#AACATGTACAGCGTGCATAGGGACTCTTGCCTTAA#((((((((((.(((((((((((#))).)))))))).)))...........))))))).	3626	3661	1	-18.8	1	0.000424665	0.574	0	0	-6.76235	21	35	8	3UTR		0	0
hsa-let-7a-5p	NM_206876	PPP1CB	TGAGGTAGTAGGTTGTATAGTT#AGCTTGTTTTCTTCAACCACTACCTTC#.((((((((.(((((.......#.))))))))))))).	4794	4821	1	-17.9	1	0.0315658	0.647	0	0	-5.26888	13	15	13	3UTR		0	0
hsa-let-7a-5p	NM_206893	MS4A10	TGAGGTAGTAGGTTGTATAGTT#TGCAACCTCTGCCTCC#.(((((((.((((((((.....#))))))))))))))).	1875	1891	1	-22.9	1	0.0112926	0.412	0	0	-4.84971	15	16	15	3UTR		0	0
hsa-let-7a-5p	NM_206914	EEF1AKMT3	TGAGGTAGTAGGTTGTATAGTT#TGCAGCCTCAACCTCT#.(((((.(.((((((((.....#))))))))).))))).	1419	1435	1	-18.7	0	4.21148e-05	0.426	0	0	-6.3934	14	16	9	3UTR		0	0
hsa-let-7a-5p	NM_206918	DEGS2	TGAGGTAGTAGGTTGTATAGTT#GGCTGCTGCCTCAG#(((((((((((.(.........#).))))))))))).	3097	3111	1	-18.3	1	1.69181e-07	0.338	0	0	-9.10972	12	14	11	3UTR		0	0
hsa-let-7a-5p	NM_206963	RARRES1	TGAGGTAGTAGGTTGTATAGTT#GATTATGTTTTATGATTTCAGGCAAGTATTCATTTTTAACTTGCTACCTA#..(((((((((((((.......#.))))))))))))).	1416	1466	1	-17.9	1	0.111485	0.765	0	0	-5.19005	13	15	13	3UTR		0	0
hsa-let-7a-5p	NM_207012	AP3M1	TGAGGTAGTAGGTTGTATAGTT#TAACCTAAATGCCTCAT#(((((((.(((((((.......#)))))))..))))))).	2382	2399	1	-17.7	1	0.0570217	0.544	0	0	-6.48426	14	17	7	3UTR		0	0
hsa-let-7a-5p	NM_207045	ENSA	TGAGGTAGTAGGTTGTATAGTT#TGTGCCAATCTGCATTGCTGGAAACCTGCTACTG#...(((((((((((...((((.#.))))..))))))))))).	1604	1638	1	-19.4	0	0.00724837	0.574	0	0	-7.48304	15	19	11	3UTR		0	0
hsa-let-7a-5p	NM_207046	ENSA	TGAGGTAGTAGGTTGTATAGTT#TGTGCCAATCTGCATTGCTGGAAACCTGCTACTG#...(((((((((((...((((.#.))))..))))))))))).	1556	1590	1	-19.4	0	0.00724837	0.574	0	0	-7.48304	15	19	11	3UTR		0	0
hsa-let-7a-5p	NM_207119	LRRC20	TGAGGTAGTAGGTTGTATAGTT#ACTGTCCAGTCCAGCAGCAGCCTGGCTGCCTTG#.(((((((((((((((......#.)))))))).))))))).	1528	1561	1	-21.8	1	1.04266e-05	0.353	0	0	-3.79332	15	18	8	3UTR	MIRT474018	1	0
hsa-let-7a-5p	NM_207309	UAP1L1	TGAGGTAGTAGGTTGTATAGTT#ACCCCAGCTGCCTGCTGCTTCT#.((((((((((((.((......#.)).)))))))))))).	2403	2425	1	-21.1	1	2.82054e-05	0.338	0	0	-4.65016	14	17	12	3UTR		0	0
hsa-let-7a-5p	NM_207311	BICDL1	TGAGGTAGTAGGTTGTATAGTT#AGCTGGAAAGGCGGTGCAGGCAAGGCCTCCCCTGCAGCTTGCACCTCAG#((((((.((((((((((.....#.)))))))))))))))).	1789	1838	1	-21.8	0	8.35057e-07	0.294	0.454816	0.359505	-5.48126	16	18	16	3UTR		0	0
hsa-let-7a-5p	NM_207318	FAM199X	TGAGGTAGTAGGTTGTATAGTT#ACTCACTGCTGCTTACTACTTTAT#(((((((((((((.(((.....#.))).))))))))))))).	6959	6983	1	-18	1	0.037841	0.559	0	0	-4.79441	16	19	13	3UTR		0	0
hsa-let-7a-5p	NM_207322	C2CD4A	TGAGGTAGTAGGTTGTATAGTT#TGCAGCCTCTACCTCC#.(((((((.((((((((.....#))))))))))))))).	2907	2923	1	-22.9	1	0.00869625	0.456	0	0	-4.84971	15	16	15	3UTR	MIRT052623	0	0
hsa-let-7a-5p	NM_207335	KBTBD12	TGAGGTAGTAGGTTGTATAGTT#TGCAACCTCCGCCTCC#.(((((.(.((((((((.....#))))))))).))))).	4625	4641	1	-18.6	0	0.0224707	0.382	0	0	-6.3934	14	16	9	3UTR		0	0
hsa-let-7a-5p	NM_207344	SPRYD4	TGAGGTAGTAGGTTGTATAGTT#GGCTACAGTGCAATGGCACAATCTCGGCTCAGTGCAACCTCTGCCTCC#.(((((((.(((((((((((((#.))))..)))))))))))))))).	5197	5245	1	-25.3	1	0.00134798	0.412	0	0	-4.84971	20	24	16	3UTR		1	1
hsa-let-7a-5p	NM_207344	SPRYD4	TGAGGTAGTAGGTTGTATAGTT#TGCAACCTCTGCCTCC#.(((((((.((((((((.....#))))))))))))))).	4026	4042	1	-22.9	1	0.00287941	0.368	0	0	-4.84971	15	16	15	3UTR		1	1
hsa-let-7a-5p	NM_207360	ZC3H12D	TGAGGTAGTAGGTTGTATAGTT#ACTGTACCAGCTGAGCTGCCTTC#.((((((((.(((((((((((.#))))))).))))..)))))))).	2733	2756	1	-21.4	1	0.00169983	0.618	0	0	-5.03583	19	23	8	3UTR		0	0
hsa-let-7a-5p	NM_207366	SEPTIN14	TGAGGTAGTAGGTTGTATAGTT#AATGTAACTTCTTACTGCTTCT#.(((((((((((..((......#.))..))))))))))).	2916	2938	1	-17.3	1	0.0624948	0.691	2.42535	2.34343	-5.9393	13	17	11	3UTR		0	0
hsa-let-7a-5p	NM_207370	GPR153	TGAGGTAGTAGGTTGTATAGTT#CGACCTGTCCTGCCTCAG#(((((((((((((((.......#)))))))..)))))))).	2758	2776	1	-20.3	1	0.010436	0.456	2.36506	2.33944	-4.17062	15	18	8	3UTR		0	0
hsa-let-7a-5p	NM_207380	CCDC9B	TGAGGTAGTAGGTTGTATAGTT#AACCATGCGCCAGCCTCCTGCCTCT#.(((((((.((((((.......#.)))))).))))))).	2076	2101	1	-20.9	1	0.00571123	0.353	0	0	-5.08276	13	16	7	3UTR		0	0
hsa-let-7a-5p	NM_207381	TNFAIP8L3	TGAGGTAGTAGGTTGTATAGTT#GACTCTGTCCTCTGCATTCTGGAACCATGATGCCTGCCTGCCTGCCTCAC#(((((((((((((.((((....#.))))..)))))).))))))).	1335	1385	1	-22	1	0.0176152	0.441	0	0	-4.79441	17	22	7	3UTR		0	0
hsa-let-7a-5p	NM_207390	CLEC17A	TGAGGTAGTAGGTTGTATAGTT#TGCACCCTCTGCCTCC#.(((((((.(((.((((.....#)))).)))))))))).	2361	2377	1	-18.6	1	0.00228809	0.397	0	0	-6.13885	14	16	10	3UTR		0	0
hsa-let-7a-5p	NM_207396	RNF207	TGAGGTAGTAGGTTGTATAGTT#TGCAACCTCTGCCTCC#.(((((((.((((((((.....#))))))))))))))).	2250	2266	1	-22.9	1	0.00819341	0.426	0	0	-4.84971	15	16	15	3UTR		0	0
hsa-let-7a-5p	NM_207396	RNF207	TGAGGTAGTAGGTTGTATAGTT#TGCACCTGCTACTTCAG#((((((((((((.((((.....#)))))))))))))))).	3652	3669	1	-22	1	0.000217585	0.426	0	0	-5.22671	16	17	16	3UTR		0	0
hsa-let-7a-5p	NM_207406	BEND4	TGAGGTAGTAGGTTGTATAGTT#AACTCTGCTACCTGGG#(.((((((((((((........#))).))))))))).).	2265	2281	1	-16.3	1	0.00348007	0.515	1.69462	1.74249	-6.06975	13	16	9	3UTR	MIRT549215	1	1
hsa-let-7a-5p	NM_207419	C1QTNF8	TGAGGTAGTAGGTTGTATAGTT#AGCCTGCTGCCTCC#.(((((((((((((........#))))))))))))).	1350	1364	1	-22.3	1	0.0049118	0.309	-0.993216	-0.5504	-4.76182	13	14	13	3UTR		0	0
hsa-let-7a-5p	NM_207514	DEF8	TGAGGTAGTAGGTTGTATAGTT#CAGCCTTCTGCCTTG#.(((((((.((((((.......#)))))).))))))).	2831	2846	1	-18.5	1	4.52766e-05	0.382	0	0	-5.08276	13	15	7	3UTR		0	0
hsa-let-7a-5p	NM_207517	ADAMTSL3	TGAGGTAGTAGGTTGTATAGTT#CTGTACACCTGCTGCCTACAT#((((((((((((.(((((((..#))))))))))))))))).)).	6650	6671	1	-25.7	1	0.00259371	0.485	0	0	-5.22671	19	21	17	3UTR		0	0
hsa-let-7a-5p	NM_207584	IFNAR2	TGAGGTAGTAGGTTGTATAGTT#TACAGGGTTCTTTGTCTCTGCATCCTAACTTGCTGCCTTAT#(((((((((((((((.......#.))))))))))))))).	2134	2175	1	-19.9	1	0.0123755	0.5	0	0	-4.17062	15	17	15	3UTR		0	0
hsa-let-7a-5p	NM_207585	IFNAR2	TGAGGTAGTAGGTTGTATAGTT#TACAGGGTTCTTTGTCTCTGCATCCTAACTTGCTGCCTTAT#(((((((((((((((.......#.))))))))))))))).	1902	1943	1	-19.9	1	0.0123755	0.5	0	0	-4.17062	15	17	15	3UTR		0	0
hsa-let-7a-5p	NM_207660	ZC3H14	TGAGGTAGTAGGTTGTATAGTT#TGCAACCTCTGCCTCC#.(((((((.((((((((.....#))))))))))))))).	13177	13193	1	-22.9	1	0.000682867	0.456	0	0	-4.84971	15	16	15	3UTR		0	0
hsa-let-7a-5p	NM_207660	ZC3H14	TGAGGTAGTAGGTTGTATAGTT#GGCTCACCGCAACCTCTGCCTCC#.(((((((.(((((((......#.)))))))))))))).	7302	7325	1	-22.1	1	0.00841664	0.412	0	0	-4.84971	14	16	14	3UTR		0	0
hsa-let-7a-5p	NM_207661	ZC3H14	TGAGGTAGTAGGTTGTATAGTT#TGCAACCTCTGCCTCC#.(((((((.((((((((.....#))))))))))))))).	13231	13247	1	-22.9	1	0.000682867	0.456	0	0	-4.84971	15	16	15	3UTR		0	0
hsa-let-7a-5p	NM_207661	ZC3H14	TGAGGTAGTAGGTTGTATAGTT#GGCTCACCGCAACCTCTGCCTCC#.(((((((.(((((((......#.)))))))))))))).	7356	7379	1	-22.1	1	0.00841664	0.412	0	0	-4.84971	14	16	14	3UTR		0	0
hsa-let-7a-5p	NM_207662	ZC3H14	TGAGGTAGTAGGTTGTATAGTT#TGCAACCTCTGCCTCC#.(((((((.((((((((.....#))))))))))))))).	12568	12584	1	-22.9	1	0.000682867	0.456	0	0	-4.84971	15	16	15	3UTR		0	0
hsa-let-7a-5p	NM_207662	ZC3H14	TGAGGTAGTAGGTTGTATAGTT#GGCTCACCGCAACCTCTGCCTCC#.(((((((.(((((((......#.)))))))))))))).	6693	6716	1	-22.1	1	0.00841664	0.412	0	0	-4.84971	14	16	14	3UTR		0	0
hsa-let-7a-5p	NM_212471	PRKAR1A	TGAGGTAGTAGGTTGTATAGTT#TGTGCAACTAACTGACTCT#.(((..(((.(((((((((...#))))))))).)))..))).	2784	2803	1	-17.4	0	0.0190154	0.544	0	0	-11.0558	15	19	9	3UTR		0	0
hsa-let-7a-5p	NM_212550	BLOC1S3	TGAGGTAGTAGGTTGTATAGTT#ACTTCCCAACCTGACTGCAATTTGGGGGTAGGCCTTGCTGCCTCT#.(((((((((((.(.(((....#.))).).))))))))))).	676	721	1	-19.5	1	7.19726e-05	0.441	0	0	-5.81791	15	19	11	3UTR		0	0
hsa-let-7a-5p	NM_213590	TRIM13	TGAGGTAGTAGGTTGTATAGTT#TGCAGCCTCTACCTCC#.(((((((.((((((((.....#))))))))))))))).	2386	2402	1	-22.9	1	0.000243427	0.471	0	0	-4.84971	15	16	15	3UTR		0	0
hsa-let-7a-5p	NM_213601	TMED8	TGAGGTAGTAGGTTGTATAGTT#CTGCTGCCTCT#.((((((((((...........#)))))))))).	6211	6222	1	-17.4	1	0.0225593	0.588	0	0	-10.2546	10	11	10	3UTR		0	0
hsa-let-7a-5p	NM_213603	ZNF789	TGAGGTAGTAGGTTGTATAGTT#AACTAGAACTTATAAACCTCTACTTCAA#((((((((.(((((....((((#.))))....))))))))))))).	1525	1553	1	-19.1	1	0.0631253	0.662	0	0	-5.96246	17	23	13	3UTR		0	0
hsa-let-7a-5p	NM_213604	ADAMTSL5	TGAGGTAGTAGGTTGTATAGTT#ACGATCCTCCTGCCTCGG#((((((((.(((((((......#)))).))).)))))))).	2555	2573	1	-18.7	1	0.00155127	0.441	-0.110389	-0.398775	-4.99396	15	18	8	3UTR		0	0
hsa-let-7a-5p	NM_213611	SLC25A3	TGAGGTAGTAGGTTGTATAGTT#GCAACCTCTGCCTCC#.(((((((.(((((((......#)))))))))))))).	2092	2107	1	-22	1	0.000180971	0.397	-0.131066	-0.127958	-4.84971	14	15	14	3UTR		0	0
hsa-let-7a-5p	XM_005244715	ACAP3	TGAGGTAGTAGGTTGTATAGTT#GCCTGCTGCCTG#..(((((((((((.........#))))))))))).	3550	3562	1	-18.6	1	0.0547066	0.412	0	0	-6.78234	11	12	11	3UTR		1	0
hsa-let-7a-5p	XM_005244966	PLEKHA6	TGAGGTAGTAGGTTGTATAGTT#AGCCCCACCCTACTGCCTCAG#((((((((((((.((.......#.)).)))))))))))).	4214	4235	1	-22.5	1	0.0115959	0.412	0	0	-5.45975	14	17	12	3UTR		0	0
hsa-let-7a-5p	XM_005245131	FCRL6	TGAGGTAGTAGGTTGTATAGTT#CCTACTGCCTA#..((((((((((..........#)))))))))).	1801	1812	1	-17	1	0.0444184	0.676	0	0	-8.07147	10	11	10	3UTR		0	0
hsa-let-7a-5p	XM_005245209	NDUFS2	TGAGGTAGTAGGTTGTATAGTT#AGCTTCTTCTGTGGAGCCTGTTCCTCAC#(((((.((((((((.(((((..#.))))).))))))))))))).	2033	2061	1	-20.1	0	2.9049e-06	0.471	0	0	-6.57398	18	21	13	3UTR	MIRT052485	0	0
hsa-let-7a-5p	XM_005245510	SNX27	TGAGGTAGTAGGTTGTATAGTT#TGCACCCTCTGCCTCT#.(((((((.(((.((((.....#)))).)))))))))).	3682	3698	1	-19	1	9.7312e-05	0.382	0	0	-6.13885	14	16	10	3UTR		0	0
hsa-let-7a-5p	XM_005246159	GRHL1	TGAGGTAGTAGGTTGTATAGTT#GGCTTTAAGGATTTCGTGCCCTTGCCTGAATTCAGTACAACTCCACTGCCTCAC#(((((((((.((((((((....#.))))))))..))))))))).	2316	2370	1	-22.6	1	0.00659747	0.426	0	0	-5.18008	17	21	9	3UTR		0	0
hsa-let-7a-5p	XM_005246196	GREB1	TGAGGTAGTAGGTTGTATAGTT#TGCAACCTCTGCCTCC#.(((((((.((((((((.....#))))))))))))))).	4965	4981	1	-22.9	1	0.000242787	0.426	0	0	-4.84971	15	16	15	3UTR		1	0
hsa-let-7a-5p	XM_005246469	GPD2	TGAGGTAGTAGGTTGTATAGTT#CTGTACAGCTTCTTTACCTGAT#(.((((((.(((((((((((..#)))))))))))..)))))).).	4532	4554	1	-19.7	1	0.00519559	0.603	0	0	-6.15764	18	22	11	3UTR		0	0
hsa-let-7a-5p	XM_005247762	HSPBAP1	TGAGGTAGTAGGTTGTATAGTT#ACTGTACATAGTGCTGCTTCC#.(((((((((...((((((((.#))))))))...))))))))).	1205	1226	1	-21	1	0.00142893	0.618	0	0	-11.254	17	21	9	3UTR		0	0
hsa-let-7a-5p	XM_005247816	FXR1	TGAGGTAGTAGGTTGTATAGTT#AGCATTAGCTGCTTTTGTTACATTTTTAATATGCAACCACTTCTTCAC#(((((.(((.(((((((((...#.)))))))))))).))))).	2216	2264	1	-19.2	0	0.0370561	0.662	0	0	-7.08104	17	20	12	3UTR		0	0
hsa-let-7a-5p	XM_005247859	B3GALNT1	TGAGGTAGTAGGTTGTATAGTT#AATTATAATGGAGCAGAAAATCTATTGCCTCAT#((((((((((((((........#.)))))))))))))).	3171	3204	1	-19.2	1	0.0124205	0.662	0	0	-4.90607	14	16	14	3UTR		0	0
hsa-let-7a-5p	XM_005248211	SLIT2	TGAGGTAGTAGGTTGTATAGTT#GATGTCAATGACCTACTGGCCTCAT#((((((((((((((((......#.))))))))))).))))).	7510	7535	1	-21.7	1	0.00860924	0.529	0	0	-3.93757	16	19	11	3UTR		0	0
hsa-let-7a-5p	XM_005248445	MARVELD2	TGAGGTAGTAGGTTGTATAGTT#TGCAGCCTCTGCCTCC#.(((((((.((((((((.....#))))))))))))))).	3665	3681	1	-22.9	1	0.000213631	0.426	0	0	-4.84971	15	16	15	3UTR		0	0
hsa-let-7a-5p	XM_005248616	ZCCHC9	TGAGGTAGTAGGTTGTATAGTT#ACTATCATGAGTTACTACCTCAT#(((((((((((.(((((((((.#))))).)))).))))))))))).	530	553	1	-22.5	1	0.00222797	0.588	0	0	-7.28438	20	23	11	3UTR	MIRT052387	0	1
hsa-let-7a-5p	XM_005248635	SYNCRIP	TGAGGTAGTAGGTTGTATAGTT#CTGTACTATCTGTACTGCCTCT#.((((((((((((.((((((..#)))))).))))..)))))))).	6294	6316	1	-21.3	1	0.00407343	0.676	0	0	-4.65016	18	22	8	3UTR		1	1
hsa-let-7a-5p	XM_005249775	PALS2	TGAGGTAGTAGGTTGTATAGTT#GCTGGAGTACAGTGGCGCGATCTCAGCCCGCTGCAACCTCTGCCTCC#.(((((((.((((((((.....#.))))))))))))))).	2899	2946	1	-23.1	1	0.00282346	0.353	0	0	-4.84971	15	17	15	3UTR		0	0
hsa-let-7a-5p	XM_005251292	TERF1	TGAGGTAGTAGGTTGTATAGTT#TGCAACCTCTGCCTCC#.(((((((.((((((((.....#))))))))))))))).	1807	1823	1	-22.9	1	0.00016456	0.426	0	0	-4.84971	15	16	15	3UTR		0	0
hsa-let-7a-5p	XM_005251467	NFIB	TGAGGTAGTAGGTTGTATAGTT#CTGTGACTTACTACTTCAA#((((((((((((((..((((..#)))))))))))))))))).	4586	4605	1	-20	1	0.0518853	0.662	0	0	-4.90607	18	19	18	3UTR		0	0
hsa-let-7a-5p	XM_005251934	CRB2	TGAGGTAGTAGGTTGTATAGTT#GGCTGGCAGCCTCTGCCTCT#.(((((((.(((((((.(((((#))))))))))))))))))).	3081	3101	1	-24.5	1	3.42924e-06	0.353	0	0	-4.84971	19	20	19	3UTR		1	1
hsa-let-7a-5p	XM_005252588	CACNB2	TGAGGTAGTAGGTTGTATAGTT#AACTAGGAAAGCATTCATCTGCTGCCTCC#.(((((((((((((((......#.)))...)))))))))))).	3378	3407	1	-19.5	1	0.000129262	0.574	0	0	-3.79332	15	20	12	3UTR		0	0
hsa-let-7a-5p	XM_005252597	THNSL1	TGAGGTAGTAGGTTGTATAGTT#TGCAACCTCCGCCTCC#.(((((.(.((((((((.....#))))))))).))))).	3097	3113	1	-18.6	0	0.000494588	0.456	0	0	-6.3934	14	16	9	3UTR		0	0
hsa-let-7a-5p	XM_005253067	SLC1A2	TGAGGTAGTAGGTTGTATAGTT#TGCCTGGAAACAGCCTGTTGCCTTT#.(((((((((((((((......#.))))))))))))))).	8131	8156	1	-19.7	1	0.000950993	0.485	0	0	-3.79332	15	17	15	3UTR		0	0
hsa-let-7a-5p	XM_005253183	TRIM5	TGAGGTAGTAGGTTGTATAGTT#GGCTGGAGTGCAATGGCACGATCTCGGTTCACTGCAACCTCCACCTCT#.(((((.(.((((((((.....#.))))))))).))))).	2270	2318	1	-18.9	0	0.0509928	0.456	0	0	-6.3934	14	17	9	3UTR	MIRT052397	0	0
hsa-let-7a-5p	XM_005253623	TCTN2	TGAGGTAGTAGGTTGTATAGTT#ACAACCTCCTCCTCT#.((((.((.(((((((......#))))))).)))))).	2162	2177	1	-17.4	0	0.0252926	0.426	0	0	-6.75067	13	15	7	3UTR		0	0
hsa-let-7a-5p	XM_005253909	PRKAB1	TGAGGTAGTAGGTTGTATAGTT#GACTTTTCAACCTGCTGCCG#...((((((((((((...((((#))))...)))))))))))).	1730	1750	1	-23.9	0	0.0149635	0.559	0	0	-6.74759	16	20	12	3UTR		0	0
hsa-let-7a-5p	XM_005253961	KDM2B	TGAGGTAGTAGGTTGTATAGTT#CAACCTCCTTCCTCAG#(((((.((.((((((.......#)))))).)).))))).	4087	4103	1	-17	0	0.0438167	0.588	0	0	-7.12797	13	16	6	3UTR		0	0
hsa-let-7a-5p	XM_005254336	IDH3A	TGAGGTAGTAGGTTGTATAGTT#AACTGCCCCTTCTCCTATCCCAAAGCACCAATTACTGCCCTCTGCCTCAG#((((((((..(((.(((.....#.))).)))..)))))))).	2008	2058	1	-20.4	1	0.00243835	0.529	0	0	-7.09331	14	19	8	3UTR		0	0
hsa-let-7a-5p	XM_005254483	ZNF280D	TGAGGTAGTAGGTTGTATAGTT#GACTGTGGGACCTGCTCTTA#..(((.((((((((.(((((((#))))))).))))))))))).	2427	2447	1	-21.5	0	0.00678515	0.581	0	0	-7.59341	18	20	11	3UTR		0	0
hsa-let-7a-5p	XM_005255229	CARHSP1	TGAGGTAGTAGGTTGTATAGTT#TGCAACCTCTGCCCTCC#.(((((((.((((((((.....#))))))))))))).)).	1611	1628	1	-19.1	1	5.55579e-05	0.397	0	0	-4.84971	15	17	13	3UTR	MIRT052503	0	0
hsa-let-7a-5p	XM_005256318	DEF8	TGAGGTAGTAGGTTGTATAGTT#CAGCCTTCTGCCTTG#.(((((((.((((((.......#)))))).))))))).	2631	2646	1	-18.5	1	4.52766e-05	0.382	0	0	-5.08276	13	15	7	3UTR		0	0
hsa-let-7a-5p	XM_005256564	MPRIP	TGAGGTAGTAGGTTGTATAGTT#TGCAACCTCTGCCTCC#.(((((((.((((((((.....#))))))))))))))).	7767	7783	1	-22.9	1	0.00450439	0.412	0	0	-4.84971	15	16	15	3UTR		0	0
hsa-let-7a-5p	XM_005256832	GAS7	TGAGGTAGTAGGTTGTATAGTT#ACTTCCAGCTTGCTGCTTCC#.((((((((((((((.......#.)))))))))))))).	5833	5853	1	-19.8	1	0.00512507	0.471	0	0	-4.02637	14	16	14	3UTR		1	1
hsa-let-7a-5p	XM_005257262	SNX11	TGAGGTAGTAGGTTGTATAGTT#GCAGCTCCCTGCCTCC#.(((((((..((((((......#))))))..))))))).	1736	1752	1	-18.2	1	2.10889e-05	0.426	0	0	-6.09222	13	16	7	3UTR		0	0
hsa-let-7a-5p	XM_005258459	HNRNPUL1	TGAGGTAGTAGGTTGTATAGTT#GGCTGCCTCCCTCCAGCCCACTGCCTCC#.((((((((.(((((.......#.))))).)))))))).	2848	2876	1	-20.6	1	0.00239361	0.324	0	0	-5.26888	13	16	8	3UTR	MIRT052475	0	0
hsa-let-7a-5p	XM_005258464	HNRNPUL1	TGAGGTAGTAGGTTGTATAGTT#GGCTGCCTCCCTCCAGCCCACTGCCTCC#.((((((((.(((((.......#.))))).)))))))).	2485	2513	1	-20.6	1	0.00239361	0.324	0	0	-5.26888	13	16	8	3UTR	MIRT052475	0	0
hsa-let-7a-5p	XM_005258786	ZNF283	TGAGGTAGTAGGTTGTATAGTT#TGCAACCTGCACCTCT#.(((((.((((((((((.....#))))))))))))))).	4254	4270	1	-23.1	0	0.00015549	0.426	0	0	-5.33701	15	16	15	3UTR		0	0
hsa-let-7a-5p	XM_005259392	PDCD5	TGAGGTAGTAGGTTGTATAGTT#AACTTAAACCAATAGTTATAACCAATAGTTTCAACCTCCTGCCTCAC#((((((((.((((((.......#.)))))).)))))))).	1080	1127	1	-21.5	1	0.237346	0.529	0	0	-5.22701	14	17	8	3UTR		0	0
hsa-let-7a-5p	XM_005259739	LRRC25	TGAGGTAGTAGGTTGTATAGTT#AGCTCACTGCAACCTCCGCCTCC#.(((((.(.((((((((.((((#))))...))))))))).))))).	1617	1640	1	-19.5	0	0.00947106	0.397	0	0	-6.3934	18	23	9	3UTR		0	0
hsa-let-7a-5p	XM_005260198	ZBTB46	TGAGGTAGTAGGTTGTATAGTT#TCAGAAGACGCAGCTTACTGCTTCC#.(((((((((((((((......#.))))))))))))))).	4492	4517	1	-21.6	1	0.000123226	0.559	0	0	-3.79332	15	17	15	3UTR		0	0
hsa-let-7a-5p	XM_005261328	EMID1	TGAGGTAGTAGGTTGTATAGTT#CGGCCAGCTGCCTCC#.((((((((.(((((.......#))))).)))))))).	1518	1533	1	-18.7	1	0.000363052	0.412	0	0	-5.26888	13	15	8	3UTR		0	0
hsa-let-7a-5p	XM_005262774	THAP6	TGAGGTAGTAGGTTGTATAGTT#TACAACCTCTGCCTCC#.(((((((.((((((((.....#))))))))))))))).	2605	2621	1	-22.9	1	0.0917023	0.456	0	0	-4.84971	15	16	15	3UTR		0	0
hsa-let-7a-5p	XM_005263129	MAPK10	TGAGGTAGTAGGTTGTATAGTT#CAGCCTGCTTCTTCC#.((((.(((((((((.......#))))))))).)))).	1835	1850	1	-17.4	0	0.0437839	0.603	0	0	-5.92733	13	15	9	3UTR		0	0
hsa-let-7a-5p	XM_005263130	MAPK10	TGAGGTAGTAGGTTGTATAGTT#CAGCCTGCTTCTTCC#.((((.(((((((((.......#))))))))).)))).	1830	1845	1	-17.4	0	0.0437839	0.603	0	0	-5.92733	13	15	9	3UTR		0	0
hsa-let-7a-5p	XM_005263131	MAPK10	TGAGGTAGTAGGTTGTATAGTT#CAGCCTGCTTCTTCC#.((((.(((((((((.......#))))))))).)))).	2071	2086	1	-17.4	0	0.0437839	0.603	0	0	-5.92733	13	15	9	3UTR		0	0
hsa-let-7a-5p	XM_005263135	MAPK10	TGAGGTAGTAGGTTGTATAGTT#CAGCCTGCTTCTTCC#.((((.(((((((((.......#))))))))).)))).	2076	2091	1	-17.4	0	0.0437839	0.603	0	0	-5.92733	13	15	9	3UTR		0	0
hsa-let-7a-5p	XM_005263422	UBE4B	TGAGGTAGTAGGTTGTATAGTT#CTGTGAGATAACTGTGCCTGCTACCA#...((((((((((...((((((#.)))))))))))))))).	5294	5320	1	-20.8	0	0.0135401	0.632	0	0	-8.33988	16	18	16	3UTR		0	0
hsa-let-7a-5p	XM_005263514	KCNAB2	TGAGGTAGTAGGTTGTATAGTT#ACTCAGTCCTGCTGCCTG#..(((((((((((((.......#.))).)))))))))).	3014	3032	1	-18.6	1	0.00369234	0.368	0	0	-5.19005	13	16	10	3UTR		0	0
hsa-let-7a-5p	XM_005263543	MFN2	TGAGGTAGTAGGTTGTATAGTT#CTGTGCGCACCTGCCCTCC#.((((..(((((((((((((..#))))))).)))))))))).	3127	3146	1	-20.3	0	0.00262898	0.338	0	0	-7.23797	17	19	10	3UTR		0	0
hsa-let-7a-5p	XM_005263545	MFN2	TGAGGTAGTAGGTTGTATAGTT#CTGTGCGCACCTGCCCTCC#.((((..(((((((((((((..#))))))).)))))))))).	2977	2996	1	-20.3	0	0.00262898	0.338	0	0	-7.23797	17	19	10	3UTR		0	0
hsa-let-7a-5p	XM_005263728	RALB	TGAGGTAGTAGGTTGTATAGTT#GAAGCCAGAGCCTGTGCCAGACCTTCTGCTACCTCT#.(((((((((((((((((((..#.))))))..)))))...)))))))).	1993	2029	1	-23.4	1	0.0125947	0.574	0	0	-3.79332	19	26	8	3UTR		1	1
hsa-let-7a-5p	XM_005263804	AMMECR1L	TGAGGTAGTAGGTTGTATAGTT#GGCTGCGGCCCTTCACTGCTGTGCTGGGTTCCTGCAGCCTGCTACGTTT#.((.(((((((((((((.....#.))))))))))))).)).	4733	4782	1	-22.1	0	0.000184456	0.471	0	0	-6.82535	15	18	13	3UTR		1	1
hsa-let-7a-5p	XM_005263807	AMMECR1L	TGAGGTAGTAGGTTGTATAGTT#GGCTGCGGCCCTTCACTGCTGTGCTGGGTTCCTGCAGCCTGCTACGTTT#.((.(((((((((((((.....#.))))))))))))).)).	4487	4536	1	-22.1	0	0.000184456	0.471	0	0	-6.82535	15	18	13	3UTR		1	1
hsa-let-7a-5p	XM_005263824	CHCHD5	TGAGGTAGTAGGTTGTATAGTT#GCCTCCTGCCTCAC#((((((((.((((.........#)))).)))))))).	776	790	1	-17.7	1	0.131625	0.485	0	0	-6.8193	12	14	8	3UTR		0	0
hsa-let-7a-5p	XM_005264383	TMEM214	TGAGGTAGTAGGTTGTATAGTT#CAGCCTGCCCCAAATGCCTCT#.((((((((((((((.......#))))))))......)))))).	1815	1836	1	-18.2	1	0.327505	0.426	0	0	-4.02637	14	21	8	3UTR		0	0
hsa-let-7a-5p	XM_005264625	NCOA1	TGAGGTAGTAGGTTGTATAGTT#GCTACCTCTGCCTCC#.(((((((.((((.((......#)).))))))))))).	6372	6387	1	-17.8	1	0.00546515	0.471	0	0	-5.70655	13	15	11	3UTR		1	0
hsa-let-7a-5p	XM_005264867	METTL6	TGAGGTAGTAGGTTGTATAGTT#TGCAACCTCTGCCTCC#.(((((((.((((((((.....#))))))))))))))).	2692	2708	1	-22.9	1	0.0264427	0.412	0	0	-4.84971	15	16	15	3UTR	MIRT052628	0	0
hsa-let-7a-5p	XM_005265245	SNRK	TGAGGTAGTAGGTTGTATAGTT#AACTATAGGGCCTAGTACA#....(((.((((((.(((((((#))))))).)))))).))).	3537	3556	1	-20.3	0	0.00121626	0.588	0	0	-12.5956	16	19	7	3UTR		0	0
hsa-let-7a-5p	XM_005265392	AZI2	TGAGGTAGTAGGTTGTATAGTT#GACTCAGGGGAGTACAATCTCCTGCCA#...(((((.(((((((((....#.))))))))).))))).	3313	3340	1	-18.5	0	0.00560557	0.574	0	0	-7.57093	14	17	9	3UTR		0	0
hsa-let-7a-5p	XM_005265635	EXOG	TGAGGTAGTAGGTTGTATAGTT#TGCACCCTCTGCCTCC#.(((((((.(((.((((.....#)))).)))))))))).	957	973	1	-18.6	1	0.011513	0.426	0	0	-6.13885	14	16	10	3UTR		0	0
hsa-let-7a-5p	XM_005266600	NUP58	TGAGGTAGTAGGTTGTATAGTT#TACAACTTTTGCCTCAG#((((((((.((((((((.....#)))))))))))))))).	2743	2760	1	-19.2	1	0.0277513	0.647	0	0	-4.99396	16	17	16	3UTR	MIRT052612	0	0
hsa-let-7a-5p	XM_005266677	KDSR	TGAGGTAGTAGGTTGTATAGTT#AATTATCCTCATAGAACCTGTTGCCTCC#.(((((((((((((.(((....#.))).))))))))))))).	3089	3117	1	-20.2	1	0.104698	0.647	0	0	-4.52877	16	19	13	3UTR		0	0
hsa-let-7a-5p	XM_005267130	UTRN	TGAGGTAGTAGGTTGTATAGTT#AGCCATGACCACCTTTCTACCTCAG#((((((((.((((.((......#.)).))))..)))))))).	12195	12220	1	-18.7	1	0.0636807	0.618	0	0	-5.8508	14	19	8	3UTR		1	0
hsa-let-7a-5p	XM_005267147	MANEA	TGAGGTAGTAGGTTGTATAGTT#AATTGTGTTAGGACGGCCTGCTATCTACAG#((((((((((((((((......#.)))))))))))))).)).	2602	2632	1	-21.4	1	0.00884578	0.544	0	0	-3.93757	16	19	14	3UTR		0	0
hsa-let-7a-5p	XM_005268075	L2HGDH	TGAGGTAGTAGGTTGTATAGTT#TGCAACCTCTGCCTCC#.(((((((.((((((((.....#))))))))))))))).	1544	1560	1	-22.9	1	0.00484324	0.426	0	0	-4.84971	15	16	15	3UTR		1	1
hsa-let-7a-5p	XM_005269231	SLC16A7	TGAGGTAGTAGGTTGTATAGTT#TACAACCTCTGCCTCC#.(((((((.((((((((.....#))))))))))))))).	5585	5601	1	-22.9	1	0.0788238	0.441	0	0	-4.84971	15	16	15	3UTR		0	0
hsa-let-7a-5p	XM_005269231	SLC16A7	TGAGGTAGTAGGTTGTATAGTT#GATGAGACTTCCTGCTGCCTTT#.(((((((((((..((......#.))..))))))))))).	2804	2826	1	-20.5	1	0.0339007	0.588	0	0	-5.9393	13	17	11	3UTR		0	0
hsa-let-7a-5p	XM_005269379	PPIF	TGAGGTAGTAGGTTGTATAGTT#GTGGGGCCTGCTACG#....((((((((((.(((....#))).)))))))))).	1970	1985	1	-18.3	0	2.6112e-05	0.441	0	0	-10.282	13	15	10	3UTR		0	0
hsa-let-7a-5p	XM_005269673	HSPA12A	TGAGGTAGTAGGTTGTATAGTT#TGCATCTGCTGACCTCAA#((((((((((((.((((.....#))))))))))).))))).	5299	5317	1	-18.3	1	0.0348564	0.515	0	0	-5.22671	16	18	11	3UTR		0	0
hsa-let-7a-5p	XM_005270053	FBXW4	TGAGGTAGTAGGTTGTATAGTT#CTGTTGGAGAGGCAGGACCTGCTGCTTTAG#((((((((((((((.(......#.).)))))))))))))).	1755	1785	1	-20.2	1	3.02443e-05	0.353	0	0	-4.67302	15	18	14	3UTR		0	0
hsa-let-7a-5p	XM_005270362	PPIH	TGAGGTAGTAGGTTGTATAGTT#GACTGAATCAGTATAGCTTGCTCGACTTCAA#((((((((((((((((((....#.))))))))))))..)))))).	568	599	1	-18.8	1	0.00563073	0.529	0	0	-3.93757	18	22	12	3UTR		0	0
hsa-let-7a-5p	XM_005270593	CC2D1B	TGAGGTAGTAGGTTGTATAGTT#AGCCCCTTAACCCCTGCGTGGCAACTGTGTACAGCTTACCCCTGCCTCC#.(((((((((((((((((((((#.))))..)))))))))))...)))))).	2843	2892	1	-21.8	1	0.00871745	0.456	0	0	-3.79332	21	28	11	3UTR		0	0
hsa-let-7a-5p	XM_005270767	CYP4A22	TGAGGTAGTAGGTTGTATAGTT#GCCTGTCTGCCTCT#.((((((((((((.........#))))).))))))).	1357	1371	1	-17.7	1	0.318146	0.412	0	0	-5.61866	12	14	7	3UTR		0	0
hsa-let-7a-5p	XM_005270784	GSTM5	TGAGGTAGTAGGTTGTATAGTT#AGCCAACCTTGCTGCCTG#..(((((((((((((.......#.)))))).))))))).	785	803	1	-18.9	1	0.000257734	0.353	0	0	-5.19005	13	16	7	3UTR		0	0
hsa-let-7a-5p	XM_005271422	DPAGT1	TGAGGTAGTAGGTTGTATAGTT#TGCAACTTGCTACTCTCT#.((((((((((((((((.....#))))))))))))).))).	1745	1763	1	-21.7	1	0.0510775	0.529	0	0	-3.79332	16	18	13	3UTR		0	0
hsa-let-7a-5p	XM_005274035	KMT5B	TGAGGTAGTAGGTTGTATAGTT#AAGTGTACAGCATACTGACTCAA#((((..((((.((((((((.((#)).)))))))).))))..)))).	3018	3041	1	-19.3	0	0.0155409	0.691	0	0	-12.7823	18	23	8	3UTR		0	0
hsa-let-7a-5p	XM_006710295	PDPN	TGAGGTAGTAGGTTGTATAGTT#AGCTGAAGGGTTACGCCCTGCTGCCA#...(((((((((.((((.....#.)))).))))))))).	499	525	1	-19.2	0	0.00291678	0.5	0	0	-7.80367	13	16	9	3UTR		0	0
hsa-let-7a-5p	XM_006710295	PDPN	TGAGGTAGTAGGTTGTATAGTT#TGCAACTCTGCCTCC#.(((((((..(((((((.....#)))))))))))))).	2012	2027	1	-17.7	1	0.00142589	0.529	0	0	-6.09222	14	15	14	3UTR		0	0
hsa-let-7a-5p	XM_006711882	GRHL1	TGAGGTAGTAGGTTGTATAGTT#GGCTTTAAGGATTTCGTGCCCTTGCCTGAATTCAGTACAACTCCACTGCCTCAC#(((((((((.((((((((....#.))))))))..))))))))).	2437	2491	1	-22.6	1	0.00659747	0.426	0	0	-5.18008	17	21	9	3UTR		0	0
hsa-let-7a-5p	XM_006712204	EDAR	TGAGGTAGTAGGTTGTATAGTT#ACAGCTTGCACCCTCC#.((((..(((((((((......#)))))))))..)))).	3708	3724	1	-17.2	0	0.00549834	0.5	0	0	-7.23797	13	16	9	3UTR		0	0
hsa-let-7a-5p	XM_006712439	CCDC150	TGAGGTAGTAGGTTGTATAGTT#AGCCTACTACTCAA#(((.((((((((((........#))))))))))))).	2856	2870	1	-16.8	0	0.00183249	0.676	0	0	-7.9381	13	14	13	3UTR		0	0
hsa-let-7a-5p	XM_006712875	TTLL4	TGAGGTAGTAGGTTGTATAGTT#GACATGGGGAATCTGCTGCCTTC#.(((((((((((((.(......#.).))))))))))))).	5594	5617	1	-18.9	1	0.00096574	0.5	0	0	-4.52877	14	17	13	3UTR		1	1
hsa-let-7a-5p	XM_006713654	AMOTL2	TGAGGTAGTAGGTTGTATAGTT#ACATGGCAGCCTGCTAGCA#...(.(((((((((((...((.#))...))))))))))).).	3851	3870	1	-18.7	0	0.000589323	0.5	0	0	-10.6336	14	19	11	3UTR		0	0
hsa-let-7a-5p	XM_006713721	GNB4	TGAGGTAGTAGGTTGTATAGTT#AACCTCAACCTCTGCCTCC#.(((((((.((((((.......#.))))))))))))).	3987	4006	1	-20	1	0.0160177	0.485	0	0	-5.08276	13	15	13	3UTR		0	0
hsa-let-7a-5p	XM_006714037	CHIC2	TGAGGTAGTAGGTTGTATAGTT#TGCAGCCTCTGCCTCC#.(((((((.((((((((.....#))))))))))))))).	6913	6929	1	-22.9	1	0.000616911	0.426	0	0	-4.84971	15	16	15	3UTR		0	0
hsa-let-7a-5p	XM_006714037	CHIC2	TGAGGTAGTAGGTTGTATAGTT#ATACAACGCTAAATCTGCCTCAG#((((((((((((((((((....#))))))).)))...)))))))).	2572	2595	1	-20.9	1	0.0161509	0.706	0	0	-3.93757	18	23	8	3UTR		0	0
hsa-let-7a-5p	XM_006714269	MAPK10	TGAGGTAGTAGGTTGTATAGTT#CAGCCTGCTTCTTCC#.((((.(((((((((.......#))))))))).)))).	2076	2091	1	-17.4	0	0.0437839	0.603	0	0	-5.92733	13	15	9	3UTR		0	0
hsa-let-7a-5p	XM_006714812	DELE1	TGAGGTAGTAGGTTGTATAGTT#AGCTCTACTGCCTCAG#((((((((((((((........#))).))))))))))).	3913	3929	1	-20.1	1	0.000469999	0.5	0	0	-4.90607	14	16	11	3UTR		0	0
hsa-let-7a-5p	XM_006714849	FAM153A	TGAGGTAGTAGGTTGTATAGTT#TGCAACCTCCGCCTCC#.(((((.(.((((((((.....#))))))))).))))).	3302	3318	1	-18.6	0	0.00246957	0.412	0	0	-6.3934	14	16	9	3UTR		0	0
hsa-let-7a-5p	XM_006715043	DAAM2	TGAGGTAGTAGGTTGTATAGTT#GGCTGTTCTCACCAGCTGCCTCAG#(((((((((.(((.(.((((((#)))))).)..))).))))))))).	6086	6110	1	-21.1	1	0.00389758	0.515	0	0	-6.26997	19	24	9	3UTR		0	0
hsa-let-7a-5p	XM_006717130	PBX3	TGAGGTAGTAGGTTGTATAGTT#AGCTTAGAGTGCTCACTTACTACCTCT#.((((((((((((.((((....#.))))..)))))))))))).	2343	2370	1	-22.1	1	0.00602391	0.588	0	0	-4.65016	16	20	12	3UTR		1	1
hsa-let-7a-5p	XM_006717502	CACNB2	TGAGGTAGTAGGTTGTATAGTT#AACTAGGAAAGCATTCATCTGCTGCCTCC#.(((((((((((((((......#.)))...)))))))))))).	3292	3321	1	-19.5	1	0.000129262	0.574	0	0	-3.79332	15	20	12	3UTR		0	0
hsa-let-7a-5p	XM_006717880	CALHM2	TGAGGTAGTAGGTTGTATAGTT#ACTGGGAAGTGGCCTCCAGTGCAGCCTCTGGCCTTAT#((((((((.(((((((((....#.)))))))))))).))))).	1744	1781	1	-20.1	1	0.00551285	0.618	0	0	-4.99396	17	20	12	3UTR		0	0
hsa-let-7a-5p	XM_006718048	GBF1	TGAGGTAGTAGGTTGTATAGTT#TGCAGCCTCTGCCTCC#.(((((((.((((((((.....#))))))))))))))).	6186	6202	1	-22.9	1	0.000529003	0.368	0	0	-4.84971	15	16	15	3UTR	MIRT052590	0	0
hsa-let-7a-5p	XM_006719079	MGST1	TGAGGTAGTAGGTTGTATAGTT#AACTTGGCCTTCTCCCTCTCATTTGCAATGTGCTGCCTTAG#((((((((((.((((((.....#.)))))).)))))))))).	903	944	1	-21.9	1	0.016233	0.544	0	0	-6.76235	16	19	10	3UTR		0	0
hsa-let-7a-5p	XM_006719079	MGST1	TGAGGTAGTAGGTTGTATAGTT#ACAGCCTTATCGCCTCT#.(((((.(((((((((......#))))))).)).))))).	976	993	1	-17.4	0	0.0192449	0.544	0	0	-5.33701	14	17	7	3UTR		0	0
hsa-let-7a-5p	XM_006719294	MLXIP	TGAGGTAGTAGGTTGTATAGTT#CTGTGGGATATAAAATTGGCCTCCTGCTGCTTCAG#((((((((((((..((......#.))..)))))))))))).	4013	4048	1	-20.8	1	0.00129161	0.529	0	0	-6.08354	14	18	12	3UTR		1	0
hsa-let-7a-5p	XM_006719797	ZDHHC20	TGAGGTAGTAGGTTGTATAGTT#TGCAACCTCTGCCTTC#.(((((((.((((((((.....#))))))))))))))).	2778	2794	1	-21	1	0.00157057	0.397	0	0	-4.84971	15	16	15	3UTR		0	0
hsa-let-7a-5p	XM_006720063	SYNE3	TGAGGTAGTAGGTTGTATAGTT#TGCAACCTCCGCCTCC#.(((((.(.((((((((.....#))))))))).))))).	5029	5045	1	-18.6	0	0.0364067	0.397	0	0	-6.3934	14	16	9	3UTR		0	0
hsa-let-7a-5p	XM_006720070	EML5	TGAGGTAGTAGGTTGTATAGTT#GCAGCCTCAGTACCTTT#.((((((.((((((((......#))))))).).)))))).	9539	9556	1	-17.6	1	0.00889088	0.618	0	0	-6.10696	14	17	7	3UTR		0	0
hsa-let-7a-5p	XM_006720082	PCNX1	TGAGGTAGTAGGTTGTATAGTT#AACTATGTTCCCTGCTGCTTCT#.(((((((((((...(((((((#)))))))...))))))))))).	6499	6521	1	-22.1	1	0.0161905	0.632	0	0	-6.67474	18	22	11	3UTR		0	0
hsa-let-7a-5p	XM_006720082	PCNX1	TGAGGTAGTAGGTTGTATAGTT#GCATCCTTCTGCCTCT#.(((((((.(((.(((......#))).))).))))))).	7991	8007	1	-18.7	1	0.00403253	0.5	0	0	-6.13885	13	16	7	3UTR		0	0
hsa-let-7a-5p	XM_006720191	GPATCH2L	TGAGGTAGTAGGTTGTATAGTT#GCAATCTTCCTGCCTCAG#((((((((.(((((((......#)))))))..)))))))).	4878	4896	1	-20.2	1	0.024344	0.5	0	0	-4.99396	15	18	8	3UTR		0	0
hsa-let-7a-5p	XM_006720302	SLC7A7	TGAGGTAGTAGGTTGTATAGTT#AGCACCTGGGTGTGCCTACCTACTCCTCT#.((((.(((((((.(((((.((#.)).)))))..))))))))))).	2117	2146	1	-21.3	0	0.010659	0.544	0	0	-6.55112	18	23	11	3UTR		0	0
hsa-let-7a-5p	XM_006720793	SLC12A6	TGAGGTAGTAGGTTGTATAGTT#GGCTCACCGCAACCTCTGCCTCC#.(((((((.(((((((......#.)))))))))))))).	7123	7146	1	-22.1	1	0.00304593	0.426	0	0	-4.84971	14	16	14	3UTR		0	0
hsa-let-7a-5p	XM_006720793	SLC12A6	TGAGGTAGTAGGTTGTATAGTT#ATATAACCACTGCTTCAG#(((((((((.((((((((....#))))))))))))))))).	7571	7589	1	-20.9	1	0.0254888	0.618	0	0	-5.18008	17	18	17	3UTR		0	0
hsa-let-7a-5p	XM_006720864	EMP2	TGAGGTAGTAGGTTGTATAGTT#GGCTGGAGTGCAGTGGCACCATCTTGGCTCACCGCAACCTCTGCCTCC#.(((((((.(((((((......#.)))))))))))))).	3726	3774	1	-22.1	1	0.00415539	0.397	0	0	-4.84971	14	16	14	3UTR		0	0
hsa-let-7a-5p	XM_006720953	ATF7IP2	TGAGGTAGTAGGTTGTATAGTT#GACTGTGGAACTGCTGCTTCT#.(((((((((.(((.(((((((#))))))).)))))))))))).	2366	2387	1	-21.9	1	0.00221192	0.544	0	0	-7.35355	19	21	12	3UTR		0	0
hsa-let-7a-5p	XM_006721051	GPRC5B	TGAGGTAGTAGGTTGTATAGTT#ACTAGGATGCAGAGATGACCTCTCGCTGCCTCAC#((((((((((((((((......#.)))))))...))))))))).	2285	2319	1	-20.3	1	3.57875e-05	0.441	0	0	-3.93757	16	21	9	3UTR		0	0
hsa-let-7a-5p	XM_006721052	GPRC5B	TGAGGTAGTAGGTTGTATAGTT#ACTAGGATGCAGAGATGACCTCTCGCTGCCTCAC#((((((((((((((((......#.)))))))...))))))))).	2315	2349	1	-20.3	1	3.57875e-05	0.441	0	0	-3.93757	16	21	9	3UTR		0	0
hsa-let-7a-5p	XM_006721310	CDK10	TGAGGTAGTAGGTTGTATAGTT#GCTATGTTGGAAATGTGCAACCACTGCTTCT#.((((((((.(((((((((...#.))))))))))))))))).	1238	1269	1	-23	1	0.000202302	0.412	0	0	-5.03583	17	19	17	3UTR		0	0
hsa-let-7a-5p	XM_006722293	CYBC1	TGAGGTAGTAGGTTGTATAGTT#GTGCCTCCAGCCGAGTTGGCCTATTGCCTG#..((((((((((((........#.)))))))))))).	988	1018	1	-17.5	1	2.70936e-05	0.441	0	0	-5.9255	12	14	12	3UTR		0	0
hsa-let-7a-5p	XM_006722434	RTTN	TGAGGTAGTAGGTTGTATAGTT#CTGAAGACGTGCTACCTCT#.(((((((((.(((...(((..#)))..))).))))))))).	6836	6855	1	-19.7	1	0.0264678	0.515	0	0	-7.5866	15	19	9	3UTR		0	0
hsa-let-7a-5p	XM_006722952	CDC34	TGAGGTAGTAGGTTGTATAGTT#ACTAGGGCCGGACCCGTGGCTCCTTAGACGACAGACTACCTCAC#(((((((((..(((((......#.)))))..))))))))).	951	995	1	-21.2	1	0.0203846	0.368	0	0	-8.00486	14	18	9	3UTR	MIRT006056	1	1
hsa-let-7a-5p	XM_006723097	CARD8	TGAGGTAGTAGGTTGTATAGTT#TGCAACCTCTGCCTCC#.(((((((.((((((((.....#))))))))))))))).	4513	4529	1	-22.9	1	0.000602774	0.441	0	0	-4.84971	15	16	15	3UTR		0	0
hsa-let-7a-5p	XM_006723213	ZNF793	TGAGGTAGTAGGTTGTATAGTT#TGCAAGCTCTGCCTCC#.(((((((.((.(((((.....#))))).))))))))).	1793	1809	1	-18.8	1	0.00198938	0.353	0	0	-8.19652	14	16	9	3UTR		0	0
hsa-let-7a-5p	XM_006723381	ZNF329	TGAGGTAGTAGGTTGTATAGTT#ACTGTGCAGTGGCATGATCTCCACTCACAGCAACCTCTGCCTCC#.(((((((.(((((((......#.)))))))))))))).	2206	2250	1	-22.3	1	0.0179189	0.412	0	0	-4.84971	14	16	14	3UTR		0	0
hsa-let-7a-5p	XM_006723403	OPA3	TGAGGTAGTAGGTTGTATAGTT#TGCAACTTCTACCTCC#.(((((((.((((((((.....#))))))))))))))).	4016	4032	1	-20.2	1	0.114681	0.441	0	0	-4.84971	15	16	15	3UTR	MIRT461096	0	1
hsa-let-7a-5p	XM_006723727	ASXL1	TGAGGTAGTAGGTTGTATAGTT#AACTCCTGGCATTGCCCACCAGGGGGCTGGTGCACCTGCTGACCTCAG#((((((((((((.(((((((((#.))))).))))))))))).))))).	5807	5855	1	-24.4	1	0.000201187	0.412	0	0	-5.22671	21	25	11	3UTR		0	0
hsa-let-7a-5p	XM_006723784	KCNB1	TGAGGTAGTAGGTTGTATAGTT#AGCTGTTCTGCCTGCTCTTCAT#(((((.(((((((...((((((#))))))...)))))))))))).	4774	4796	1	-20.2	0	0.00454858	0.529	0	0	-7.66387	18	22	12	3UTR		0	0
hsa-let-7a-5p	XM_006723837	NDRG3	TGAGGTAGTAGGTTGTATAGTT#TGCAACCTCTGCCC#...(((((.((((((((.....#))))))))))))).	2417	2431	1	-18.6	0	0.000699547	0.412	0	0	-7.57093	13	14	13	3UTR		0	0
hsa-let-7a-5p	XM_006724748	SEPTIN6	TGAGGTAGTAGGTTGTATAGTT#CTGTCTTCTCACACTACAATCTGTGCTACCTCAA#(((((((((((((((((..((.#.))..))))))))..))))))))).	4555	4589	1	-22.4	1	0.034464	0.515	0	0	-3.93757	19	25	9	3UTR		0	0
hsa-let-7a-5p	XM_011509099	MTMR11	TGAGGTAGTAGGTTGTATAGTT#CGACCTGCTATCTCC#.((((((((((((((.......#)))))))))))))).	2590	2605	1	-21.9	1	0.0209353	0.412	0	0	-4.02637	14	15	14	3UTR		0	0
hsa-let-7a-5p	XM_011509654	POU2F1	TGAGGTAGTAGGTTGTATAGTT#TGCAACCTCTGCCTCC#.(((((((.((((((((.....#))))))))))))))).	6813	6829	1	-22.9	1	0.0113308	0.412	0	0	-4.84971	15	16	15	3UTR		1	1
hsa-let-7a-5p	XM_011509654	POU2F1	TGAGGTAGTAGGTTGTATAGTT#ACTGTGCAACTATGCATTGTACTTCAC#(((((((((((((((((((((.#))))))))))).)))....))))))).	12465	12492	1	-19.9	1	0.00622233	0.559	0	0	-3.93757	21	27	11	3UTR		1	1
hsa-let-7a-5p	XM_011509735	C1orf112	TGAGGTAGTAGGTTGTATAGTT#CGACCTCTCCTCAG#(((((.((.((((((.......#))))))))))))).	2886	2900	1	-16.3	0	0.234204	0.559	0	0	-7.12797	13	14	13	3UTR		0	0
hsa-let-7a-5p	XM_011510492	UBE2E3	TGAGGTAGTAGGTTGTATAGTT#AGCTGATTCTTCACTTCCTGCTACTTCT#.(((((((((((..((..((..#.))..))..))))))))))).	1301	1329	1	-20.4	1	0.00851457	0.632	0	0	-5.9393	15	21	11	3UTR		0	0
hsa-let-7a-5p	XM_011510549	AGAP1	TGAGGTAGTAGGTTGTATAGTT#CTGCTCAACCTGCAGCCTCC#.(((((.((((((((..(((..#)))..)))))))).))))).	7781	7801	1	-21.2	0	0.00665112	0.382	0	0	-5.57006	16	20	8	3UTR		1	1
hsa-let-7a-5p	XM_011510549	AGAP1	TGAGGTAGTAGGTTGTATAGTT#TTATTTCCAACCGCTGCCTCAG#(((((((((.(((((.......#.)))))))))))))).	8195	8217	1	-21.3	1	0.00012053	0.574	0	0	-5.41313	14	16	14	3UTR		1	1
hsa-let-7a-5p	XM_011510978	GPD2	TGAGGTAGTAGGTTGTATAGTT#CTGTACAGCTTCTTTACCTGAT#(.((((((.(((((((((((..#)))))))))))..)))))).).	4637	4659	1	-19.7	1	0.00519559	0.603	0	0	-6.15764	18	22	11	3UTR		0	0
hsa-let-7a-5p	XM_011511121	IL1RN	TGAGGTAGTAGGTTGTATAGTT#GACTCTGCCTCCTCTTCAACTGACCAGCCTCCATGCTGCCTCC#.((((((((((((((..(((((#.)))))..))))))....)))))))).	1279	1322	1	-22.1	1	0.0423855	0.5	0	0	-4.02637	19	27	8	3UTR		0	0
hsa-let-7a-5p	XM_011511121	IL1RN	TGAGGTAGTAGGTTGTATAGTT#CTGCCCAACCTGCTCTCCTCT#.((((.(((((((((..(((..#)))..)))))))))..)))).	1416	1437	1	-20.4	0	0.367029	0.397	0	0	-5.92733	16	21	9	3UTR		0	0
hsa-let-7a-5p	XM_011511228	NDUFA10	TGAGGTAGTAGGTTGTATAGTT#GGCAAGTACAGACCCTGTTACTGCCTCAT#((((((((((((((((((....#.)))))).))....)))))))))).	2270	2299	1	-21	1	0.00119294	0.485	0	0	-3.93757	18	25	10	3UTR		0	0
hsa-let-7a-5p	XM_011511246	NR4A2	TGAGGTAGTAGGTTGTATAGTT#TTATAGGCACTTGCTACTTCAG#((((((((((((((.(((((..#))))).).))))))))))))).	2643	2665	1	-20	1	0.00192592	0.735	0	0	-4.67302	19	22	13	3UTR		0	0
hsa-let-7a-5p	XM_011512632	ARMC8	TGAGGTAGTAGGTTGTATAGTT#AGCTAGCATCTTACTGCCGTCAA#((((((((((((.(((.(((((#)))))))).))))))))).))).	3003	3026	1	-20.7	1	0.00422735	0.588	0	0	-5.22671	20	23	9	3UTR		1	1
hsa-let-7a-5p	XM_011513004	BBX	TGAGGTAGTAGGTTGTATAGTT#ATTGTGCTTTACCTACTACCC#...((((((((((.(((((((.#)))))))...)))))))))).	3212	3233	1	-21.4	0	0.0124438	0.559	0	0	-7.37138	17	21	10	3UTR		1	1
hsa-let-7a-5p	XM_011513123	ATP13A3	TGAGGTAGTAGGTTGTATAGTT#AGCTATGCATCTTAGACCTCT#.(((((..((((.(((((((((#))))))))).)))).))))).	5937	5958	1	-20.4	0	0.00549279	0.647	0	0	-8.93978	18	21	9	3UTR		0	0
hsa-let-7a-5p	XM_011513848	SEPSECS	TGAGGTAGTAGGTTGTATAGTT#AGCTGATGTCAGCCTGCTAACCTG#..((((((((((((((((((((#))))).)).)))))))))).))).	5748	5772	1	-20.9	1	0.010843	0.603	0	0	-4.957	20	24	10	3UTR		0	0
hsa-let-7a-5p	XM_011514249	FARS2	TGAGGTAGTAGGTTGTATAGTT#CTAATAACAACCATTGCCTCT#.((((((((.((((((......#.)))))))))))))).	2091	2112	1	-19.9	1	0.085527	0.676	0	0	-5.03583	14	16	14	3UTR		0	0
hsa-let-7a-5p	XM_011515396	ITGB8	TGAGGTAGTAGGTTGTATAGTT#GGCTGAAGTGCAATGGCGCAATTAGGGTTCACTGCAACCTCTGCCTCC#.(((((((.((((((((.....#.))))))))))))))).	4288	4336	1	-23.1	1	0.00152644	0.412	0	0	-4.84971	15	17	15	3UTR		1	1
hsa-let-7a-5p	XM_011516666	SGCE	TGAGGTAGTAGGTTGTATAGTT#AGCTTTGCTCTCCTTTTTAGTTAACACTAGAGCCTATTACCTTC#.(((((((((((((.((..(((#.)))..)).))))))))))))).	2137	2181	1	-20.9	1	0.0508798	0.662	0	0	-4.52877	18	23	13	3UTR		0	0
hsa-let-7a-5p	XM_011517029	RBM12B	TGAGGTAGTAGGTTGTATAGTT#TATATCACCTGTTAAGTAGTGACCTTGCTGCCTCT#.(((((((((((((.(((....#.)))..))))).)))))))).	6294	6329	1	-19.7	1	0.000458244	0.632	0	0	-4.52877	16	21	8	3UTR	MIRT543788	0	0
hsa-let-7a-5p	XM_011517029	RBM12B	TGAGGTAGTAGGTTGTATAGTT#GACTCCAGTTCATGCTTTTGCTGCCTCAC#((((((((((((..((((....#.)))).)))))))))))).	4486	4515	1	-18.7	1	0.0146967	0.618	0	0	-6.08354	16	19	12	3UTR	MIRT543788	0	0
hsa-let-7a-5p	XM_011517102	KCNK9	TGAGGTAGTAGGTTGTATAGTT#GACCTGCTATCCTCT#.(((((((((((((........#))))))))).)))).	2586	2601	1	-19.3	1	5.37112e-05	0.426	0	0	-4.76182	13	15	9	3UTR		0	0
hsa-let-7a-5p	XM_011517483	EYA1	TGAGGTAGTAGGTTGTATAGTT#GGCCTCTGCCTCAC#((((((((.(((((........#))))))))))))).	7316	7330	1	-18.6	1	7.12344e-05	0.647	0	0	-5.96246	13	14	13	3UTR		0	0
hsa-let-7a-5p	XM_011518311	KIAA1958	TGAGGTAGTAGGTTGTATAGTT#ACTGTGTCAAATATGTGACTGATGCTTTTGGTCAGATAATCTGCTGCCTG#..((((((((((((((......#.)))))))))))))).	14766	14816	1	-20	1	0.00846594	0.676	0	0	-4.957	14	16	14	3UTR		1	0
hsa-let-7a-5p	XM_011518755	PBX3	TGAGGTAGTAGGTTGTATAGTT#AGCTTAGAGTGCTCACTTACTACCTCT#.((((((((((((.((((....#.))))..)))))))))))).	2291	2318	1	-22.1	1	0.00602391	0.588	0	0	-4.65016	16	20	12	3UTR		1	1
hsa-let-7a-5p	XM_011518816	ABITRAM	TGAGGTAGTAGGTTGTATAGTT#CTTCACGAGCACAGGATCCCTCACTTCTGTCTGCTGCCTCAC#((((((((((((..........#.)))))))))))).	460	502	1	-18.6	1	0.08871	0.456	0	0	-7.05204	12	14	12	3UTR		0	0
hsa-let-7a-5p	XM_011518821	STX17	TGAGGTAGTAGGTTGTATAGTT#GCTTGCTACCTCAC#(((((((((((((.........#))))))))))))).	2439	2453	1	-19.7	1	0.160747	0.485	0	0	-5.76291	13	14	13	3UTR		1	1
hsa-let-7a-5p	XM_011520207	TCP11L1	TGAGGTAGTAGGTTGTATAGTT#TGCAACCTCTGCCTCC#.(((((((.((((((((.....#))))))))))))))).	6066	6082	1	-22.9	1	0.00648263	0.353	0	0	-4.84971	15	16	15	3UTR		0	0
hsa-let-7a-5p	XM_011520285	SLC1A2	TGAGGTAGTAGGTTGTATAGTT#TGCCTGGAAACAGCCTGTTGCCTTT#.(((((((((((((((......#.))))))))))))))).	8168	8193	1	-19.7	1	0.000950993	0.485	0	0	-3.79332	15	17	15	3UTR		0	0
hsa-let-7a-5p	XM_011521178	CHRNA7	TGAGGTAGTAGGTTGTATAGTT#CTGTGTGGTGGACCGCCTGTGCCTCAT#(((((((.(((((.((......#.)).)))))))))))).	1393	1420	1	-17.5	1	7.12848e-06	0.397	0	0	-7.10805	14	17	12	3UTR		1	0
hsa-let-7a-5p	XM_011521506	FMN1	TGAGGTAGTAGGTTGTATAGTT#ACTATGCAATTTCTACCA#...(((((.((((((((((((.#))))))))))))))))).	9677	9695	1	-20.2	0	0.00629042	0.588	0	0	-7.57093	17	18	17	3UTR		0	0
hsa-let-7a-5p	XM_011521506	FMN1	TGAGGTAGTAGGTTGTATAGTT#GATTAAACAACCTCTACCA#...(((((.(((((((.(((((#))))).)))))))))))).	10199	10218	1	-19.9	0	0.299457	0.588	0	0	-7.57093	17	19	12	3UTR		0	0
hsa-let-7a-5p	XM_011521941	TTC23	TGAGGTAGTAGGTTGTATAGTT#GACCGCAGACTCCCTGCTGCTTCG#.(((((((((((..((......#.))..))))))))))).	2091	2115	1	-19.5	1	0.00160632	0.324	0	0	-5.9393	13	17	11	3UTR		0	0
hsa-let-7a-5p	XM_011522448	RAB26	TGAGGTAGTAGGTTGTATAGTT#GCCTCCTGCTGCCG#...(((((((((..((......#))..))))))))).	942	956	1	-17.6	0	2.44428e-06	0.382	0	0	-8.66051	11	14	9	3UTR		0	0
hsa-let-7a-5p	XM_011522473	HMOX2	TGAGGTAGTAGGTTGTATAGTT#AGCTGTGCGAGGGGGCCTTGCTGGATGCTGCTGTACAACTTCTGGGCCTCT#.(((((((.((((((((((((.#.))))))))))))))..))))).	1492	1543	1	-22.7	1	0.000556764	0.382	0	0	-4.84971	19	23	14	3UTR		0	0
hsa-let-7a-5p	XM_011523030	CES4A	TGAGGTAGTAGGTTGTATAGTT#CTACCCACCCCAGTTTAGAACTGCAGGAGCTCCCTGCTGCCTCC#.(((((((((((..((......#.))..))))))))))).	1750	1794	1	-21.7	1	0.000155437	0.441	0	0	-5.9393	13	17	11	3UTR		0	0
hsa-let-7a-5p	XM_011523738	RAP1GAP2	TGAGGTAGTAGGTTGTATAGTT#TGCTGCCTGCTGCCTCT#.((((((((((((.(((.....#))).)))))))))))).	4466	4483	1	-24.4	1	0.0013657	0.338	0	0	-4.65016	15	17	12	3UTR		0	0
hsa-let-7a-5p	XM_011524044	GAS7	TGAGGTAGTAGGTTGTATAGTT#ACTTCCAGCTTGCTGCTTCC#.((((((((((((((.......#.)))))))))))))).	5857	5877	1	-19.8	1	0.00512507	0.471	0	0	-4.02637	14	16	14	3UTR		1	1
hsa-let-7a-5p	XM_011524440	RETREG3	TGAGGTAGTAGGTTGTATAGTT#CTGTGCCAGTCTATAGCCTCTGCCTCC#.(((((((.((((((((.....#.))))))))))))))).	2974	3001	1	-21.2	1	0.0431761	0.485	0	0	-4.84971	15	17	15	3UTR		0	0
hsa-let-7a-5p	XM_011524697	SNX11	TGAGGTAGTAGGTTGTATAGTT#GCAGCTCCCTGCCTCC#.(((((((..((((((......#))))))..))))))).	1778	1794	1	-18.2	1	2.10889e-05	0.426	0	0	-6.09222	13	16	7	3UTR		0	0
hsa-let-7a-5p	XM_011524998	TEX2	TGAGGTAGTAGGTTGTATAGTT#AGCTGAACAACTTGCCTCCTCT#.((((..(((((((((.(((((#))))).)))))))))..)))).	3905	3927	1	-22.5	0	0.050126	0.5	0	0	-7.23797	18	22	9	3UTR		0	0
[truncated: 240,895+ more rows]
