# Supplementary material for: Extracellular Vesicles from Adipose Tissue-Derived Stromal Cells Stimulate Angiogenesis in a Scaffold-Dependent Fashion
Source: Tissue Eng Regen Med. 2024 Jul 8;21(6):881–95. doi: 10.1007/s13770-024-00650-4 (PMC11286612; doi:10.1007/s13770-024-00650-4)
Supplement: Supplementary file 3 — Supplementary file3 (XLSX 13 KB) [file 13770_2024_650_MOESM3_ESM.xlsx]

## Sheet: Enrichment_Analysis_Visualizer_
Supplementary data 3_Table Significant values Panther_ASCsTop60miRNAS Gene targerts miRWalk_15780.xlsx
	p-value	q-value	overlap_genes
PDGF signaling pathway Homo sapiens P00047	1.74922e-07	1.95913e-05	[EHF, ARAF, ETS1, ELK1, ELK4, RPS6KA4, RPS6KA3, ARHGAP42, RPS6KA6, RPS6KA5, OPHN1, MYC, AKT2, RPS6KA2, RPS6KA1, PDGFRB, PDGFRA, MAP2K1, PRKCA, MAPKAPK2, ERF, ERG, RAF1, SHC2, SHC3, SHC1, PDGFB, ITPR1, PDGFA, ITPR2, PIK3R3, ITPR3, PIK3R2, PIK3R1, ARHGAP15, ARHGAP12, PIK3R5, PLCG2, PLCG1, SRGAP3, SRGAP1, STAT5A, STAT5B, JUN, BRAF, ARHGAP26, FLI1, FEV, ARHGAP9, GSK3B, GSK3A, ARHGAP8, ARHGAP1, PIK3CD…
Angiogenesis Homo sapiens P00005	4.58709e-07	2.56877e-05	[ARAF, FGF1, RBPJ, ETS1, CRKL, AKT2, AKT3, KDR, AKT1, EPHB2, EPHB1, PDGFRB, PRKCG, PDGFRA, MAP2K4, PRKCI, MAP2K1, PRKCH, WNT5B, PRKCB, PRKCE, WNT5A, PRKCD, F2R, FRS2, PRKCA, DOK2, SFRP1, MAPKAPK3, PRKD3, MAPKAPK2, PRKCQ, PRKD2, PRKD1, RAF1, NOTCH2, GRB7, SHC2, NOTCH1, SHC1, NOTCH4, SH2D2A, TCF7, PXN, PDGFB, PDGFA, PIK3R3, PIK3R2, PIK3R1, PLD1, HIF1A, PLD2, EFNB2, EFNB1, PDGFD, PDGFC, DVL1, PLCG2,…
Cadherin signaling pathway Homo sapiens P00012	6.25301e-06	0.000233446	[PCDH11Y, CTNND2, CTNND1, PCDH11X, FZD10, CELSR1, CELSR2, CDH9, CELSR3, CDH8, ACTB, ACTG2, CDH7, ACTG1, CDH6, CDH5, CDH4, CDH3, CDH2, CDH1, PCDHAC2, PCDHAC1, WNT5B, WNT5A, PCDHA13, PCDHA12, PCDHA11, PCDHA10, PCDH10, PCDH15, PCDH12, PCDH19, PCDH18, WNT6, PCDHA1, CDH20, CDH22, CDH23, PCDHA5, CDH24, PCDHA4, PCDHA3, PCDHA2, PCDHA9, WNT1, PCDHA8, WNT2, PCDHA7, WNT3, PCDHA6, WNT4, FZD1, WNT10B, WNT10A,…
EGF receptor signaling pathway Homo sapiens P00018	8.59933e-06	0.000240781	[PEBP1, CBLB, PEBP4, AKT2, AKT3, AKT1, MAP3K4, MAP3K5, PRKCG, MAP2K3, MAP2K4, PRKCI, MAP2K1, PRKCH, PRKCB, PRKCE, PRKCD, PRKCA, EREG, BTC, PRKD3, PRKCQ, PRKD2, PRKD1, RAF1, SHC2, SHC3, SHC1, TGFA, RASAL2, PIK3R5, RRAS, PLCG2, SFN, PLCG1, MAP2K7, MAP2K6, STAT5A, STAT5B, NF1, YWHAE, YWHAB, PIK3CD, PIK3CB, PIK3C2A, PIK3CG, PIK3C2B, YWHAQ, PPP2R5E, RAC2, RAC1, HRAS, YWHAG, YWHAH, RASA4B, GAB1, PPP2R5…
Ras Pathway Homo sapiens P04393	2.03633e-05	0.000456138	[ATF2, GSK3B, GSK3A, ARAF, MAP3K7CL, PIK3CD, PIK3CB, ETS1, ELK1, PIK3CG, RPS6KA3, RPS6KA6, RPS6KA2, AKT3, RPS6KA1, RAC2, AKT1, RAC3, RAC1, HRAS, MAP3K4, MAP2K3, MAP2K4, MAP2K1, PDPK1, RHOC, RHOA, RHOB, TIAM1, PIK3CA, MAPKAPK3, MAPKAPK2, PIK3C3, RAF1, SOS1, SOS2, EXOC2, RALA, RALB, SHC1, SRF, PLD1, PLD2, CDC42, MAPK9, NRAS, PAK1, MAPK8, MAPK1, PAK3, MAP2K7, PAK2, RALGDS, MAPK3, MAP2K6, JUN, MAP3K1…
p53 pathway feedback loops 2 Homo sapiens P04398	2.97842e-05	0.000555971	[RB1, CDKN1A, PTEN, PIK3CD, PIK3R3, PIK3C2G, PIK3R2, PIK3CB, PIK3R1, PPM1D, PIK3C2A, PIK3CG, PIK3R5, PIK3C2B, PPP2CA, PPP2CB, NRAS, MYC, AKT2, AKT3, AKT1, HRAS, TP63, PDPK1, SIAH1, MAPK14, MAPK12, MAPK13, CCNA2, MAPK11, CCNA1, RBL1, PIK3CA, CCNE1, CDK2, CCNG1, MDM2, CTNNB1, MDM4, ATM, KRAS, PIK3C3, TP53, TP73, ATR]
CCKR signaling map ST Homo sapiens P06959	4.90211e-05	0.000780757	[ATF2, IRS1, SERPINE1, ARAF, CLU, ELK1, ELK4, RPS6KA3, CCND1, CDH1, PLAU, MYC, PRKACG, RPS6KA1, AKT1, PRKACA, PRKACB, AP2M1, IER3, MEN1, MAP2K4, MAP2K1, MEF2C, PRKCH, MEF2B, PRKCB, PRKCE, RPS6, PRKCD, CSNK1D, PRKCA, PRKCQ, PRKD2, PRKD1, RAF1, CETP, CALCA, SHC1, PDE1A, ARHGEF28, PXN, CREM, ITPR1, PIK3R1, FOXO3, FOXO1, EIF4EBP1, PLCG1, TAC1, MAP2K5, MAP2K6, MCL1, LYN, JUN, YES1, NFATC2, BRAF, PTK2,…
Metabotropic glutamate receptor group III pathway Homo sapiens P00039	5.57684e-05	0.000780757	[SNAP25, GRIK5, SNAP23, GRIK3, GRIK4, GRIK1, GRIK2, GRM1, GRM5, GNGT2, GRM4, GRM7, GRM6, PRKACG, GRM8, PRKACA, SNAP29, PRKACB, VAMP8, CACNB1, STX1B, PRKAR1B, PRKAR1A, VAMP1, STX1A, VAMP2, VAMP3, GRIA1, GRIA2, SLC1A1, SLC1A2, CACNA1B, GNAI3, SLC1A3, CACNA1A, PRKX, SLC1A6, SLC1A7, CACNA1E, GNAI1, GNAI2, GRIN2A, PRKAR2B, PRKAR2A, VTI1A, SLC17A7, GRIA3, GRIA4, GRIN2C, GRIN2B, GRIN2D, GRIN1, GRIN3A]
FGF signaling pathway Homo sapiens P00021	0.000182964	0.00227689	[YWHAE, YWHAB, PEBP1, PIK3CD, PPP2R2A, PIK3CB, FGF1, PIK3C2A, PIK3CG, FGF4, PIK3C2B, FGF5, FGF7, FGF8, FGF9, PPP2R1B, YWHAQ, PPP2R1A, PPP2R5E, AKT2, AKT3, RAC2, AKT1, RAC1, HRAS, MAP3K4, YWHAG, MAP3K5, PRKCG, MAP2K3, MAP2K4, PRKCI, MAP2K1, PRKCH, RASA4B, PRKCB, PRKCE, PRKCD, PPP2R5B, PPP2R5A, FRS2, PRKCA, PPP2R5D, PPP2R5C, YWHAZ, PIK3CA, RASA4, RASA1, RASA2, PRKCQ, PIK3C3, RAF1, SOS1, SOS2, SHC3,…
TGF-beta signaling pathway Homo sapiens P00052	0.000322199	0.00354253	[ACVRL1, ATF2, BMP10, BMPR2, MSTN, AMHR2, ZFYVE9, CITED2, MAP3K7CL, EP300, SNIP1, MAP3K7, HRAS, JUNB, ACVR1, LEFTY1, FOXH1, TGFBR1, TGFBR2, ACVR1B, MAPK9, NRAS, MAPK8, ACVR1C, RRAS, MAPK1, SKIL, LEFTY2, MAPK3, GDF10, SMAD2, GDF11, SMAD1, TGFB2, JUN, CREBBP, SMAD4, SMAD3, JUND, SMURF2, TGFB3, GDF15, SMURF1, BMP8A, GDF2, BMP8B, SMAD9, INHBB, INHBA, MAPK14, GDF6, SMAD6, BMP7, ACVR2B, SMAD5, GDF5, IN…
Apoptosis signaling pathway Homo sapiens P00006	0.000367158	0.00354253
Ionotropic glutamate receptor pathway Homo sapiens P00037	0.000379557	0.00354253
Integrin signalling pathway Homo sapiens P00034	0.000411757	0.00354744
Dopamine receptor mediated signaling pathway Homo sapiens P05912	0.000616346	0.00493077
Inflammation mediated by chemokine and cytokine signaling pathway Homo sapiens P00031	0.000883413	0.00659615
Wnt signaling pathway Homo sapiens P00057	0.000949428	0.006646
p53 pathway Homo sapiens P00059	0.00154072	0.0101506
5HT2 type receptor mediated signaling pathway Homo sapiens P04374	0.00197179	0.0122689
Heterotrimeric G-protein signaling pathway-Gi alpha and Gs alpha mediated pathway Homo sapiens P00026	0.00311057	0.018336
T cell activation Homo sapiens P00053	0.00353459	0.0197937
Insulin/IGF pathway-protein kinase B signaling cascade Homo sapiens P00033	0.0037634	0.0200715
Metabotropic glutamate receptor group I pathway Homo sapiens P00041	0.00487689	0.0227588
Alpha adrenergic receptor signaling pathway Homo sapiens P00002	0.00487689	0.0227588
Synaptic vesicle trafficking Homo sapiens P05734	0.00487689	0.0227588
Oxytocin receptor mediated signaling pathway Homo sapiens P04391	0.00737215	0.0320475
VEGF signaling pathway Homo sapiens P00056	0.00746496	0.0320475
Cortocotropin releasing factor receptor signaling pathway Homo sapiens P04380	0.00850125	0.0320475
Metabotropic glutamate receptor group II pathway Homo sapiens P00040	0.00850125	0.0320475
Axon guidance mediated by netrin Homo sapiens P00009	0.00850125	0.0320475
Heterotrimeric G-protein signaling pathway-Gq alpha and Go alpha mediated pathway Homo sapiens P00027	0.00858416	0.0320475
Huntington disease Homo sapiens P00029	0.00914394	0.0330362
Interleukin signaling pathway Homo sapiens P00036	0.00968001	0.03388
5HT1 type receptor mediated signaling pathway Homo sapiens P04373	0.0104003	0.0352981
Ubiquitin proteasome pathway Homo sapiens P00060	0.013863	0.0444926
B cell activation Homo sapiens P00010	0.0139039	0.0444926
Alzheimer disease-amyloid secretase pathway Homo sapiens P00003	0.0161254	0.0495785
Transcription regulation by bZIP transcription factor Homo sapiens P00055	0.0163786	0.0495785
Endothelin signaling pathway Homo sapiens P00019	0.0175467	0.0517165
Thyrotropin-releasing hormone receptor signaling pathway Homo sapiens P04394	0.0193233	0.0543138
Alzheimer disease-presenilin pathway Homo sapiens P00004	0.0193978	0.0543138
5HT4 type receptor mediated signaling pathway Homo sapiens P04376	0.0246643	0.0673758
Plasminogen activating cascade Homo sapiens P00050	0.0310891	0.0810024
FAS signaling pathway Homo sapiens P00020	0.0310991	0.0810024
Endogenous cannabinoid signaling Homo sapiens P05730	0.0341083	0.086821
PI3 kinase pathway Homo sapiens P00048	0.0472981	0.11658
