# Supplementary material for: Extracellular Vesicles from Adipose Tissue-Derived Stromal Cells Stimulate Angiogenesis in a Scaffold-Dependent Fashion
Source: Tissue Eng Regen Med. 2024 Jul 8;21(6):881–95. doi: 10.1007/s13770-024-00650-4 (PMC11286612; doi:10.1007/s13770-024-00650-4)
Supplement: Supplementary file 4 — Supplementary file4 (XLSX 17 KB) [file 13770_2024_650_MOESM4_ESM.xlsx]

## Sheet: Supplementary data 1_Table Sign
Table Significant values Wikipathways_ASCsTop60miRNAS Gene targerts miRWalk_15780
term	p-value	q-value
VEGFA-VEGFR2 Signaling Pathway WP3888	5.91e-10	3.68e-07
Ras signaling WP4223	5.04e-09	1.05e-06
Sudden Infant Death Syndrome (SIDS) Susceptibility Pathways WP706	5.05e-09	1.05e-06
MAPK Signaling Pathway WP382	2.03e-08	3.16e-06
Adipogenesis WP236	3.25e-08	4.05e-06
Epithelial to mesenchymal transition in colorectal cancer WP4239	8.19e-08	8.49e-06
Fragile X Syndrome WP4549	9.77e-07	8.69e-05
DNA damage response (only ATM dependent) WP710	1.5e-06	0.000116801
Osteoblast differentiation WP4787	1.69e-06	0.000117036
TGF-beta Signaling Pathway WP366	2.63e-06	0.000163832
Mesodermal commitment pathway WP2857	2.97e-06	0.000165069
Regulatory circuits of the STAT3 signaling pathway WP4538	3.18e-06	0.000165069
Ebola Virus Pathway on Host WP4217	4.41e-06	0.000211069
Leptin signaling pathway WP2034	4.82e-06	0.000214202
EGFR Tyrosine Kinase Inhibitor Resistance WP4806	6.85e-06	0.000272962
Corticotropin-releasing hormone signaling pathway WP2355	7.02e-06	0.000272962
Endoderm differentiation WP2853	7.91e-06	0.000289526
ErbB signaling pathway WP673	1.03e-05	0.000354891
Hepatitis C and Hepatocellular Carcinoma WP3646	1.18e-05	0.000385613
Pancreatic adenocarcinoma pathway WP4263	1.5e-05	0.000466315
B Cell Receptor Signaling Pathway WP23	1.67e-05	0.000493983
MET in type 1 papillary renal cell carcinoma WP4205	1.9e-05	0.000537083
Hippo-Merlin Signaling Dysregulation WP4541	2.02e-05	0.000545771
Melanoma WP4685	2.5e-05	0.000621493
RAC1/PAK1/p38/MMP2 Pathway WP3303	2.5e-05	0.000621493
Circadian rhythm related genes WP3594	3.67e-05	0.00078497
Insulin Signaling WP481	3.71e-05	0.00078497
Association Between Physico-Chemical Features and Toxicity Associated Pathways WP3680	3.75e-05	0.00078497
Apoptosis WP254	3.83e-05	0.00078497
MicroRNAs in cardiomyocyte hypertrophy WP1544	3.83e-05	0.00078497
ESC Pluripotency Pathways WP3931	3.91e-05	0.00078497
Integrated breast cancer pathway WP1984	4.27e-05	0.000830074
Brain-derived neurotrophic factor (BDNF) signaling pathway WP2380	4.88e-05	0.000920372
Gastrin signaling pathway WP4659	5.43e-05	0.000945824
Glioblastoma signaling pathways WP2261	5.55e-05	0.000945824
Chemokine signaling pathway WP3929	5.64e-05	0.000945824
Regulation of Actin Cytoskeleton WP51	5.72e-05	0.000945824
T-cell receptor (TCR) signaling pathway WP69	5.89e-05	0.000945824
Pathways Regulating Hippo Signaling WP4540	5.93e-05	0.000945824
Endometrial cancer WP4155	6.9e-05	0.00107223
Non-small cell lung cancer WP4255	7.13e-05	0.00108105
IL-18 signaling pathway WP4754	7.69e-05	0.00113812
Breast cancer pathway WP4262	8.75e-05	0.00126538
Angiopoietin Like Protein 8 Regulatory Pathway WP3915	0.000101162	0.00143006
Wnt signaling pathway and pluripotency WP399	0.00011187	0.00154629
Ectoderm Differentiation WP2858	0.000118286	0.00159943
Photodynamic therapy-induced AP-1 survival signaling. WP3611	0.000131262	0.00173713
Thermogenesis WP4321	0.000142877	0.00182883
Focal Adhesion-PI3K-Akt-mTOR-signaling pathway WP3932	0.000144072	0.00182883
Calcium Regulation in the Cardiac Cell WP536	0.000153186	0.00190563
Joubert Syndrome WP4656	0.000166718	0.0020333
Thyroid stimulating hormone (TSH) signaling pathway WP2032	0.000223532	0.00267378
Arrhythmogenic Right Ventricular Cardiomyopathy WP2118	0.000239356	0.00280905
Development of ureteric collection system WP5053	0.000248506	0.00286243
Chromosomal and microsatellite instability in colorectal cancer WP4216	0.000286509	0.00318229
Head and Neck Squamous Cell Carcinoma WP4674	0.000286509	0.00318229
Regulation of Microtubule Cytoskeleton WP2038	0.000307183	0.00335207
Myometrial relaxation and contraction pathways WP289	0.000411757	0.00441573
Integrin-mediated Cell Adhesion WP185	0.000428626	0.00449713
Wnt signaling WP428	0.000440519	0.00449713
EGF/EGFR signaling pathway WP437	0.000441037	0.00449713
Disruption of postsynaptic signaling by CNV WP4875	0.000480894	0.00482445
Genes controlling nephrogenesis WP4823	0.000578716	0.00571367
Monoamine Transport WP727	0.000606295	0.00589243
One-carbon metabolism and related pathways WP3940	0.000616346	0.00589796
Senescence and Autophagy in Cancer WP615	0.000685344	0.00645885
Splicing factor NOVA regulated synaptic proteins WP4148	0.000714098	0.00662939
Synaptic signaling pathways associated with autism spectrum disorder WP4539	0.000910798	0.00833113
Cell migration and invasion through p75NTR WP4561	0.000963689	0.00844246
Glycerophospholipid Biosynthetic Pathway WP2533	0.000963689	0.00844246
Oligodendrocyte specification and differentiation, leading to myelin components for CNS WP4304	0.000963689	0.00844246
Thyroid hormones production and their peripheral downstream signaling effects WP4746	0.00106745	0.00922161
Phosphoinositides metabolism WP4971	0.00110604	0.00942402
Pathways affected in adenoid cystic carcinoma WP3651	0.0011758	0.00988305
Cannabinoid receptor signaling WP3869	0.00121494	0.00994333
PDGFR-beta pathway WP3972	0.00121494	0.00994333
Endochondral Ossification WP474	0.00139767	0.0111455
Endochondral Ossification with Skeletal Dysplasias WP4808	0.00139767	0.0111455
Hepatitis B infection WP4666	0.00151182	0.0119032
Non-genomic actions of 1,25 dihydroxyvitamin D3 WP4341	0.00154072	0.0119791
Energy Metabolism WP1541	0.00162742	0.012343
mBDNF and proBDNF regulation of GABA neurotransmission WP4829	0.00164706	0.012343
Nuclear receptors WP170	0.00164706	0.012343
IL-1 signaling pathway WP195	0.00170825	0.0126492
Neovascularisation processes WP4331	0.00202693	0.0146233
Factors and pathways affecting insulin-like growth factor (IGF1)-Akt signaling WP3850	0.00202693	0.0146233
TGF-beta Receptor Signaling WP560	0.00204538	0.0146233
Target Of Rapamycin (TOR) Signaling WP1471	0.00249289	0.0174222
Wnt signaling in kidney disease WP4150	0.00249289	0.0174222
Nuclear Receptors Meta-Pathway WP2882	0.00255888	0.0176847
Heart Development WP1591	0.00288738	0.0195212
Integrated Cancer Pathway WP1971	0.00288738	0.0195212
Wnt Signaling Pathway WP363	0.00292433	0.0195584
Photodynamic therapy-induced NF-kB survival signaling WP3617	0.003064	0.0200926
Physiological and pathological hypertrophy of the heart WP1528	0.00306881	0.0200926
Neural Crest Differentiation WP2064	0.00315446	0.0204383
Kit receptor signaling pathway WP304	0.00327177	0.0209798
AGE/RAGE pathway WP2324	0.00346331	0.0217178
Neural Crest Cell Migration in Cancer WP4565	0.00348945	0.0217178
Synaptic Vesicle Pathway WP2267	0.00349161	0.0217178
TGF-beta receptor signaling in skeletal dysplasias WP4816	0.00386703	0.0232809
Angiogenesis WP1539	0.00386864	0.0232809
miRNA regulation of p53 pathway in prostate cancer WP3982	0.00386864	0.0232809
Ciliary landscape WP4352	0.00389262	0.0232809
Acute viral myocarditis WP4298	0.00395861	0.0234501
Focal Adhesion WP306	0.00400643	0.0235094
Oncostatin M Signaling Pathway WP2374	0.00406015	0.023602
Fas ligand pathway and stress induction of heat shock proteins WP314	0.00421319	0.0238237
IL-2 signaling pathway WP49	0.00421319	0.0238237
TNF related weak inducer of apoptosis (TWEAK) Signaling Pathway WP2036	0.00421319	0.0238237
Spinal Cord Injury WP2431	0.0043011	0.0241016
Type I collagen synthesis in the context of Osteogenesis imperfecta WP4786	0.00461916	0.0256529
Cancer immunotherapy by PD-1 blockade WP4585	0.00487689	0.0268445
Structural Pathway of Interleukin 1 (IL-1) WP2637	0.00496248	0.027076
7q11.23 copy number variation syndrome WP4932	0.00500716	0.0270822
Glucocorticoid Receptor Pathway WP2880	0.0055636	0.0298324
Hair Follicle Development: Organogenesis - Part 2 of 3 WP2839	0.00566527	0.0300826
Androgen receptor signaling pathway WP138	0.00570699	0.0300826
Differentiation Pathway WP2848	0.00590663	0.0308733
Ferroptosis WP4313	0.00612418	0.0312233
IL-5 signaling pathway WP127	0.00612418	0.0312233
Neural Crest Cell Migration during Development WP4564	0.00612418	0.0312233
Cardiac Hypertrophic Response WP2795	0.00634387	0.0318217
RANKL/RANK signaling pathway WP2018	0.00634387	0.0318217
Endoplasmic reticulum stress response in coronavirus infection WP4861	0.00702254	0.0349442
Modulators of TCR signaling and T cell activation WP5072	0.00758556	0.0371513
Notch Signaling Pathway Netpath WP61	0.00758556	0.0371513
Host-pathogen interaction of human coronaviruses - apoptosis WP4864	0.00774984	0.0376594
LncRNA involvement in canonical Wnt signaling and colorectal cancer WP4258	0.00790261	0.038104
Aryl Hydrocarbon Receptor Netpath WP2586	0.00833956	0.039597
Translation inhibitors in chronically activated PDGFRA cells WP4566	0.00833956	0.039597
Dopaminergic Neurogenesis WP2855	0.00850125	0.0397577
PI3K-AKT-mTOR signaling pathway and therapeutic opportunities WP3844	0.00850125	0.0397577
Apoptosis-related network due to altered Notch3 in ovarian cancer WP2864	0.00877366	0.0407255
ncRNAs involved in Wnt signaling in hepatocellular carcinoma WP4336	0.00968001	0.0445998
BMP Signaling Pathway in Eyelid Development WP3927	0.00976922	0.0446798
SARS-CoV-2 innate immunity evasion and cell-specific immune response WP5039	0.0100286	0.0455311
TNF-alpha signaling pathway WP231	0.0101793	0.0458806
Lipid Metabolism Pathway WP3965	0.0104003	0.0465396
Vitamin D Receptor Pathway WP2877	0.0105303	0.0467844
Photodynamic therapy-induced HIF-1 survival signaling WP3614	0.0106473	0.0469687
Primary focal segmental glomerulosclerosis (FSGS) WP2572	0.0110276	0.0479664
MECP2 and Associated Rett Syndrome WP3584	0.0110276	0.0479664
Neurodegeneration with brain iron accumulation (NBIA) subtypes pathway WP4577	0.0117178	0.0502653
Renin-angiotensin-aldosterone system (RAAS) WP4756	0.0117178	0.0502653
Apoptosis Modulation by HSP70 WP384	0.0123146	0.0524636
miRNA regulation of DNA damage response WP1530	0.0126553	0.0535482
Host-pathogen interaction of human coronaviruses - MAPK signaling WP4877	0.0127729	0.0536806
Apoptosis Modulation and Signaling WP1772	0.0130544	0.0544957
Prolactin Signaling Pathway WP2037	0.0154153	0.0626968
1q21.1 copy number variation syndrome WP4905	0.0155212	0.0626968
MFAP5 effect on permeability and motility of endothelial cells via cytoskeleton rearrangement WP4560	0.015523	0.0626968
TGF-B Signaling in Thyroid Cells for Epithelial-Mesenchymal Transition WP3859	0.015523	0.0626968
Inhibition of exosome biogenesis and secretion by Manumycin A in CRPC cells WP4301	0.015523	0.0626968
IL-3 signaling pathway WP286	0.0165284	0.0663267
T-Cell antigen Receptor (TCR) pathway during Staphylococcus aureus infection WP3863	0.017724	0.0706687
BDNF-TrkB Signaling WP3676	0.0183114	0.0711854
p38 MAPK Signaling Pathway WP400	0.0183114	0.0711854
Signaling of Hepatocyte Growth Factor Receptor WP313	0.0183114	0.0711854
Type 2 papillary renal cell carcinoma WP4241	0.0183114	0.0711854
Wnt/beta-catenin signaling pathway in leukemia WP3658	0.0189315	0.0728785
DNA damage response WP707	0.0189816	0.0728785
G Protein Signaling Pathways WP35	0.0191654	0.0728785
NOTCH1 regulation of endothelial cell calcification WP3413	0.0195671	0.0728785
Nephrogenesis WP5052	0.0195671	0.0728785
Mitochondrial LC-Fatty Acid Beta-Oxidation WP368	0.0195671	0.0728785
Amplification and Expansion of Oncogenic Pathways as Metastatic Traits WP3678	0.0195671	0.0728785
PI3K-Akt signaling pathway WP4172	0.0211614	0.0782143
IL-4 signaling pathway WP395	0.0215989	0.0782143
MAPK Cascade WP422	0.0218799	0.0782143
Purinergic signaling WP4900	0.0218799	0.0782143
Regucalcin in proximal tubule epithelial kidney cells WP4838	0.0218799	0.0782143
Resistin as a regulator of inflammation WP4481	0.0218799	0.0782143
Signal transduction through IL1R WP4496	0.0218799	0.0782143
NO/cGMP/PKG mediated Neuroprotection WP4008	0.0224976	0.0792615
Bladder cancer WP2828	0.0227638	0.0792615
Glycogen Synthesis and Degradation WP500	0.0227638	0.0792615
PDGF Pathway WP2526	0.0227638	0.0792615
Differentiation of white and brown adipocyte WP2895	0.0230648	0.0792615
IL-7 signaling pathway WP205	0.0230648	0.0792615
Relationship between inflammation, COX-2 and EGFR WP4483	0.0230648	0.0792615
Phosphodiesterases in neuronal function WP4222	0.0249426	0.0852434
Mammary gland development pathway - Pregnancy and lactation (Stage 3 of 4) WP2817	0.0261055	0.0880038
White fat cell differentiation WP4149	0.0261055	0.0880038
Cell cycle WP179	0.0261748	0.0880038
GPCRs, Class B Secretin-like WP334	0.0280665	0.0938567
Netrin-UNC5B signaling pathway WP4747	0.0287601	0.095662
Alzheimer's disease WP2059	0.0300461	0.0991983
Notch Signaling WP268	0.0304362	0.0991983
COVID-19 adverse outcome pathway WP4891	0.0310891	0.0991983
Cysteine and methionine catabolism WP4504	0.0310891	0.0991983
ERK Pathway in Huntington's Disease WP3853	0.0310891	0.0991983
FOXP3 in COVID-19 WP5063	0.0310891	0.0991983
Mammary gland development pathway - Embryonic development (Stage 1 of 4) WP2813	0.0310891	0.0991983
GABA receptor Signaling WP4159	0.0310991	0.0991983
Parkinson's disease pathway WP2371	0.0314435	0.0997851
Estrogen signaling pathway WP712	0.0341083	0.107148
Kynurenine Pathway and links to Cellular Senescence WP5044	0.0341083	0.107148
Proximal tubule transport WP4917	0.0350077	0.109283
Hedgehog Signaling Pathway WP4249	0.035315	0.109283
Interleukin-11 Signaling Pathway WP2332	0.035315	0.109283
Lung fibrosis WP3624	0.0362978	0.111769
Extracellular vesicle-mediated signaling in recipient cells WP2870	0.0369875	0.113331
IL-6 signaling pathway WP364	0.040906	0.124378
Vitamin D in inflammatory diseases WP4482	0.0413926	0.124378
Transcription factor regulation in adipogenesis WP3599	0.0413926	0.124378
PKC-gamma calcium signaling pathway in ataxia WP4760	0.0413926	0.124378
RAS and bradykinin pathways in COVID-19 WP4969	0.043915	0.130695
T-Cell Receptor and Co-stimulatory Signaling WP2583	0.043915	0.130695
DNA IR-double strand breaks and cellular response via ATM WP3959	0.0454702	0.13404
The Overlap Between Signal Transduction Pathways that Contribute to a Range of LMNA Laminopathies WP4879	0.0454702	0.13404
TYROBP causal network in microglia WP3945	0.0465551	0.136591
Common Pathways Underlying Drug Addiction WP2636	0.0472981	0.138119
Transcriptional cascade regulating adipogenesis WP4211	0.0493932	0.139274
Serotonin and anxiety-related events WP3944	0.0493932	0.139274
ncRNAs involved in STAT3 signaling in hepatocellular carcinoma WP4337	0.0493932	0.139274
BMP2-WNT4-FOXO1 pathway in primary endometrial stromal cell differentiation WP3876	0.0493932	0.139274
Estrogen Receptor Pathway WP2881	0.0493932	0.139274
Dopamine metabolism WP2436	0.0493932	0.139274
Genes targeted by miRNAs in adipocytes WP1992	0.0493932	0.139274
Small cell lung cancer WP4658	0.0499654	0.139274
